# Supplementary material for: Synthetic faces generated with the facial action coding system or deep neural networks improve speech-in-noise perception, but not as much as real faces
Source: Front Neurosci. 2024 May 9;18:1379988. doi: 10.3389/fnins.2024.1379988 (PMC11111898; doi:10.3389/fnins.2024.1379988)
Supplement: Supplementary file 1 [file Table_1.XLSX]

## Sheet: data
batch	subject	trial	S3link	movie	speaker	speaker_gender	condition	movie_type	word	response	word_cmu_phonemes	response_cmu_phonemes	word_level_accuracy	phoneme_level_accuracy
exp1_b1	s0d656302	1	https://jalimturkexperiment2.s3.us-east-2.amazonaws.com/39a85da92b4b9d06f148cae33b38f468.mp4	EYEBROW_MARIA.mp4	maria	F	target	FACS	eyebrow	eyebrow	AY1 B R AW2	AY1 B R AW2	1	1
exp1_b1	s0d656302	2	https://jalimturkexperiment2.s3.us-east-2.amazonaws.com/4a18cfc46d819064685b605c33df24aa.mp4	WORMHOLE_LIN_-12dB.mp4	lin	F	AnV	Real	wormhole	wormhole	W ER1 M HH AO2 L	W ER1 M HH AO2 L	1	1
exp1_b1	s0d656302	3	https://jalimturkexperiment2.s3.us-east-2.amazonaws.com/d667e58030c556b335997db0fc44ad89.mp4	SHADE_DERRICK.mp4	derrick	M	target	Real	shade	shade	SH EY1 D	SH EY1 D	1	1
exp1_b1	s0d656302	4	https://jalimturkexperiment2.s3.us-east-2.amazonaws.com/58c1f5b868ca23173db89c96e2da6347.mp4	CRAB_JOHN_a_-12dB.mp4	john	M	An	Real	crab	stress	K R AE1 B	S T R EH1 S	0	0.125
exp1_b1	s0d656302	5	https://jalimturkexperiment2.s3.us-east-2.amazonaws.com/724c5b414f49510bab557b4e21f1b963.mp4	BOOTH_LIN_-12dB.mp4	lin	F	AnV	Real	booth	boot	B UW1 TH	B UW1 T	0	0.5
exp1_b1	s0d656302	6	https://jalimturkexperiment2.s3.us-east-2.amazonaws.com/6cdfae9f86928c870591853cfcb5b104.mp4	FUSION_JOHN_a_-12dB.mp4	john	M	An	Real	fusion	stranger	F Y UW1 ZH AH0 N	S T R EY1 N JH ER0	0	0.0833333
exp1_b1	s0d656302	7	https://jalimturkexperiment2.s3.us-east-2.amazonaws.com/7d53be4b109add86f100b30598da7bca.mp4	QUIET_JAKE_-12dB.mp4	jake	M	AnV	DNN	quiet	quiet	K W AY1 AH0 T	K W AY1 AH0 T	1	1
exp1_b1	s0d656302	8	https://jalimturkexperiment2.s3.us-east-2.amazonaws.com/ecffdebf6c4f4b7fe6c755af40e206fd.mp4	Bernice_polish_-12dB.mp4	bernice	F	AnV	FACS	polish	policy	P AA1 L IH0 SH	P AA1 L AH0 S IY0	0	0.375
exp1_b1	s0d656302	9	https://jalimturkexperiment2.s3.us-east-2.amazonaws.com/818d5c256f5bc21789a5300119f10f37.mp4	Bernice_vouch_-12dB.mp4	bernice	F	AnV	FACS	vouch	batch	V AW1 CH	B AE1 CH	0	0.2
exp1_b1	s0d656302	10	https://jalimturkexperiment2.s3.us-east-2.amazonaws.com/a6bf5f2f1b3f64579f6ca09c00334220.mp4	Ettore_push_-12dB.mp4	ettore	M	AnV	FACS	push	fork	P UH1 SH	F AO1 R K	0	0
exp1_b1	s0d656302	11	https://jalimturkexperiment2.s3.us-east-2.amazonaws.com/5d9ab08a2f770e1a6269a4882d21b69b.mp4	YELLOW_JOHN_-12dB.mp4	john	M	AnV	Real	yellow	yellow	Y EH1 L OW0	Y EH1 L OW0	1	1
exp1_b1	s0d656302	12	https://jalimturkexperiment2.s3.us-east-2.amazonaws.com/836e2388470cf2294474882181e026d0.mp4	SOOTHING_KATE_-12dB.mp4	kate	F	AnV	DNN	soothing	redo	S UW1 DH IH0 NG	R IY0 D UW1	0	0.125
exp1_b1	s0d656302	13	https://jalimturkexperiment2.s3.us-east-2.amazonaws.com/6a98e269230a9fd9f1a7d104e34fedbe.mp4	Bernice_with_-12dB.mp4	bernice	F	AnV	FACS	with	wing	W IH1 TH	W IH1 NG	0	0.5
exp1_b1	s0d656302	14	https://jalimturkexperiment2.s3.us-east-2.amazonaws.com/4a122adfe04be4d3739ccdb12f9026ac.mp4	MOUTHS_KATE_-12dB.mp4	kate	F	AnV	DNN	mouths	mouth	M AW1 DH Z	M AW1 TH	0	0.4
exp1_b1	s0d656302	15	https://jalimturkexperiment2.s3.us-east-2.amazonaws.com/b9ee389321ea0242057eea648c5c541c.mp4	VERSION_JAKE_-12dB.mp4	jake	M	AnV	DNN	version	bulging	V ER1 ZH AH0 N	B AH1 L JH IH0 NG	0	0.1
exp1_b1	s0d656302	16	https://jalimturkexperiment2.s3.us-east-2.amazonaws.com/4fb343f9ca67de97cd8e6223439c48a4.mp4	ALTHOUGH_LIN_a_-12dB.mp4	lin	F	An	Real	although	slow	AO2 L DH OW1	S L OW1	0	0.4
exp1_b1	s0d656302	17	https://jalimturkexperiment2.s3.us-east-2.amazonaws.com/e7137caf5acd278e5dfb60d7eeb4b478.mp4	DEPTH_JAKE_-12dB.mp4	jake	M	AnV	DNN	depth	depth	D EH1 P TH	D EH1 P TH	1	1
exp1_b1	s0d656302	18	https://jalimturkexperiment2.s3.us-east-2.amazonaws.com/a1190c99f85d65dda3a02dd158ac60b3.mp4	MONKEY_JOHN_-12dB.mp4	john	M	AnV	Real	monkey	monkey	M AH1 NG K IY0	M AH1 NG K IY0	1	1
exp1_b1	s0d656302	19	https://jalimturkexperiment2.s3.us-east-2.amazonaws.com/04e547d38f8f94efae6acf03bb27bc25.mp4	JOINING_JOHN_a_-12dB.mp4	john	M	An	Real	joining	joint	JH OY1 N IH0 NG	JH OY1 N T	0	0.5
exp1_b1	s0d656302	20	https://jalimturkexperiment2.s3.us-east-2.amazonaws.com/25de54ce5996970b2dc1048dca6b7092.mp4	WORE_LIN_a_-12dB.mp4	lin	F	An	Real	wore	quiet	W AO1 R	K W AY1 AH0 T	0	0.142857
exp1_b1	s0d656302	21	https://jalimturkexperiment2.s3.us-east-2.amazonaws.com/0096f816cc5b5bed42a111c6ea7d1f62.mp4	THOUGHTS_LIN_-12dB.mp4	lin	F	AnV	Real	thoughts	thought	TH AO1 T S	TH AO1 T	0	0.75
exp1_b1	s0d656302	22	https://jalimturkexperiment2.s3.us-east-2.amazonaws.com/a42d80d45fdf8cc237f945ae215c07cf.mp4	PAYOFF_KATE_-12dB.mp4	kate	F	AnV	DNN	payoff	pain	P EY1 AO2 F	P EY1 N	0	0.4
exp1_b1	s0d656302	23	https://jalimturkexperiment2.s3.us-east-2.amazonaws.com/35d699f607cf56d5fb95547e0c9abe16.mp4	Bernice_moth_-12dB.mp4	bernice	F	AnV	FACS	moth	mock	M AO1 TH	M AA1 K	0	0.2
exp1_b1	s0d656302	24	https://jalimturkexperiment2.s3.us-east-2.amazonaws.com/769ab1aa36d0ccce13590cbbc9b54d3a.mp4	YANK_MARIA.mp4	maria	F	target	FACS	yank	yank	Y AE1 NG K	Y AE1 NG K	1	1
exp1_b1	s0d656302	25	https://jalimturkexperiment2.s3.us-east-2.amazonaws.com/acc4bda165572b1e5f0704beb83146fb.mp4	YOUTH_LIN_-12dB.mp4	lin	F	AnV	Real	youth	smooth	Y UW1 TH	S M UW1 DH	0	0.166667
exp1_b1	s0d656302	26	https://jalimturkexperiment2.s3.us-east-2.amazonaws.com/3a8a86bb0a30fcdb3062fa4614734ac1.mp4	HOIST_JOHN_a_-12dB.mp4	john	M	An	Real	hoist	which	HH OY1 S T	W IH1 CH	0	0
exp1_b1	s0d656302	27	https://jalimturkexperiment2.s3.us-east-2.amazonaws.com/5a21538ca3d4d02605a019727d646757.mp4	THOSE_DERRICK.mp4	derrick	M	target	Real	those	those	DH OW1 Z	DH OW1 Z	1	1
exp1_b1	s0d656302	28	https://jalimturkexperiment2.s3.us-east-2.amazonaws.com/af64e4d64c8f5ecdd0647cb78df8bed1.mp4	HEAVY_LIN_a_-12dB.mp4	lin	F	An	Real	heavy	pendulum	HH EH1 V IY0	P EH1 N JH AH0 L AH0 M	0	0.0909091
exp1_b1	s0d656302	29	https://jalimturkexperiment2.s3.us-east-2.amazonaws.com/1cdf94914aa7961344f18b02d5e78501.mp4	TEACH_ZACH.mp4	zach	M	target	DNN	teach	teach	T IY1 CH	T IY1 CH	1	1
exp1_b1	s0d656302	30	https://jalimturkexperiment2.s3.us-east-2.amazonaws.com/750c6671b3d9a1e838af7bbc1047251b.mp4	WAGE_JAKE_-12dB.mp4	jake	M	AnV	DNN	wage	strange	W EY1 JH	S T R EY1 N JH	0	0.285714
exp1_b1	s0d656302	31	https://jalimturkexperiment2.s3.us-east-2.amazonaws.com/2b191ebfe41558d40b7593ed48d3a72e.mp4	Ettore_hash_-12dB.mp4	ettore	M	AnV	FACS	hash	hatch	HH AE1 SH	HH AE1 CH	0	0.5
exp1_b1	s0d656302	32	https://jalimturkexperiment2.s3.us-east-2.amazonaws.com/0267d998d4d63c8ed307b2374a1f12ba.mp4	WEIGHT_JOHN_a_-12dB.mp4	john	M	An	Real	weight	wing	W EY1 T	W IH1 NG	0	0.2
exp1_b1	s0d656302	33	https://jalimturkexperiment2.s3.us-east-2.amazonaws.com/ce2eb6f79a5b689842e7cf7fb09c4a2d.mp4	Bernice_shower_-12dB.mp4	bernice	F	AnV	FACS	shower	child	SH AW1 ER0	CH AY1 L D	0	0
exp1_b1	s0d656302	34	https://jalimturkexperiment2.s3.us-east-2.amazonaws.com/fdbdfac23a94d18b722dfcd57134fef7.mp4	Ettore_cowboy_-12dB.mp4	ettore	M	AnV	FACS	cowboy	awful	K AW1 B OY2	AO1 F AH0 L	0	0
exp1_b1	s0d656302	35	https://jalimturkexperiment2.s3.us-east-2.amazonaws.com/fcc277f0e4393677265a5f48faa8a67a.mp4	Bernice_bathe_-12dB.mp4	bernice	F	AnV	FACS	bathe	fear	B EY1 DH	F IH1 R	0	0
exp1_b1	s0d656302	36	https://jalimturkexperiment2.s3.us-east-2.amazonaws.com/a6eb7f2d4358a878c99fa28a7cce424a.mp4	Ettore_gauge_-12dB.mp4	ettore	M	AnV	FACS	gauge	gauge	G EY1 JH	G EY1 JH	1	1
exp1_b1	s0d656302	37	https://jalimturkexperiment2.s3.us-east-2.amazonaws.com/15b00bfdfd4f66588c8e043c755babde.mp4	POISE_JOHN_-12dB.mp4	john	M	AnV	Real	poise	poise	P OY1 Z	P OY1 Z	1	1
exp1_b1	s0d656302	38	https://jalimturkexperiment2.s3.us-east-2.amazonaws.com/a0b4905a5141c3d93d6821c5059237f6.mp4	ROUGE_JOHN_-12dB.mp4	john	M	AnV	Real	rouge	guru	R UW1 ZH	G UW1 R UW2	0	0.4
exp1_b1	s0d656302	39	https://jalimturkexperiment2.s3.us-east-2.amazonaws.com/b6aebdefbace19558982472b938acf05.mp4	Bernice_theme_-12dB.mp4	bernice	F	AnV	FACS	theme	string	TH IY1 M	S T R IH1 NG	0	0
exp1_b1	s0d656302	40	https://jalimturkexperiment2.s3.us-east-2.amazonaws.com/64acd9586ad6f46021d50f5f2507b904.mp4	OPTION_LIN_a_-12dB.mp4	lin	F	An	Real	option	option	AA1 P SH AH0 N	AA1 P SH AH0 N	1	1
exp1_b1	s0d656302	41	https://jalimturkexperiment2.s3.us-east-2.amazonaws.com/d948494dc9603a6cb2cf0a9b7ed424b9.mp4	CHOICE_JOHN_-12dB.mp4	john	M	AnV	Real	choice	touch	CH OY1 S	T AH1 CH	0	0.2
exp1_b1	s0d656302	42	https://jalimturkexperiment2.s3.us-east-2.amazonaws.com/b9b029b3976a10a8680285e9af036e4e.mp4	Ettore_noisy_-12dB.mp4	ettore	M	AnV	FACS	noisy	lazy	N OY1 Z IY0	L EY1 Z IY0	0	0.333333
exp1_b1	s0d656302	43	https://jalimturkexperiment2.s3.us-east-2.amazonaws.com/b25e9e449d90150ffdd79aa94559fba6.mp4	Ettore_watchdog_-12dB.mp4	ettore	M	AnV	FACS	watchdog	watchdog	W AA1 CH D AO2 G	W AA1 CH D AO2 G	1	1
exp1_b1	s0d656302	44	https://jalimturkexperiment2.s3.us-east-2.amazonaws.com/c3f9a6ad2fcaf1bc1937dc8aa183c215.mp4	SEIZURE_JAKE_-12dB.mp4	jake	M	AnV	DNN	seizure	danger	S IY1 ZH ER0	D EY1 N JH ER0	0	0.125
exp1_b1	s0d656302	45	https://jalimturkexperiment2.s3.us-east-2.amazonaws.com/67293c5c4901a57f3fad26bc079e0e69.mp4	PATHWAY_LIN_-12dB.mp4	lin	F	AnV	Real	pathway	patch	P AE1 TH W EY2	P AE1 CH	0	0.333333
exp1_b1	s0d656302	46	https://jalimturkexperiment2.s3.us-east-2.amazonaws.com/9836b3cd37ff924c546b66d3b45faac7.mp4	CASH_LIN_a_-12dB.mp4	lin	F	An	Real	cash	catch	K AE1 SH	K AE1 CH	0	0.5
exp1_b1	s0d656302	47	https://jalimturkexperiment2.s3.us-east-2.amazonaws.com/353e37bd5670ac8fbcfed3d087df1a10.mp4	Ettore_amnesia_-12dB.mp4	ettore	M	AnV	FACS	amnesia	daze	AE0 M N IY1 ZH AH0	D EY1 Z	0	0
exp1_b1	s0d656302	48	https://jalimturkexperiment2.s3.us-east-2.amazonaws.com/b15af90df1815b715479709836ec4d2b.mp4	LOATHE_JOHN_-12dB.mp4	john	M	AnV	Real	loathe	those	L OW1 DH	DH OW1 Z	0	0.5
exp1_b1	s0d656302	49	https://jalimturkexperiment2.s3.us-east-2.amazonaws.com/eb61e1cae25546cf8a5112e3e72813eb.mp4	BUTCHER_ZACH.mp4	zach	M	target	DNN	butcher	butcher	B UH1 CH ER0	B UH1 CH ER0	1	1
exp1_b1	s0d656302	50	https://jalimturkexperiment2.s3.us-east-2.amazonaws.com/39de54d24326053829cbbbab0c9faf6b.mp4	CASHMERE_LIN_a_-12dB.mp4	lin	F	An	Real	cashmere	handy	K AE1 ZH M IH0 R	HH AE1 N D IY0	0	0.1
exp1_b1	s0d656302	51	https://jalimturkexperiment2.s3.us-east-2.amazonaws.com/16b41cb97e46250c16b1182691dc3343.mp4	JAB_JAKE_-12dB.mp4	jake	M	AnV	DNN	jab	jab	JH AE1 B	JH AE1 B	1	1
exp1_b1	s0d656302	52	https://jalimturkexperiment2.s3.us-east-2.amazonaws.com/dfe6edaeaab9b9163556ba9c790ed93d.mp4	GARAGE_LIN_-12dB.mp4	lin	F	AnV	Real	garage	garage	G ER0 AA1 ZH	G ER0 AA1 ZH	1	1
exp1_b1	s0d656302	53	https://jalimturkexperiment2.s3.us-east-2.amazonaws.com/0b8e649099343fe1a9bb9dbac8f59827.mp4	FIVE_DERRICK.mp4	derrick	M	target	Real	five	five	F AY1 V	F AY1 V	1	1
exp1_b1	s0d656302	54	https://jalimturkexperiment2.s3.us-east-2.amazonaws.com/ff12c0651f21e10a5b504ba42c7a60cb.mp4	ZONING_KATE_-12dB.mp4	kate	F	AnV	DNN	zoning	strong	Z OW1 N IH0 NG	S T R AO1 NG	0	0.111111
exp1_b1	s0d656302	55	https://jalimturkexperiment2.s3.us-east-2.amazonaws.com/0b3a1afc26ed315ec054c464dc5661a0.mp4	INVOICE_KATE_-12dB.mp4	kate	F	AnV	DNN	invoice	enjoy	IH1 N V OY0 S	EH2 N JH OY1	0	0.285714
exp1_b1	s0d656302	56	https://jalimturkexperiment2.s3.us-east-2.amazonaws.com/2bcc971de3f139ea7286b1a41ef42842.mp4	Bernice_fetch_-12dB.mp4	bernice	F	AnV	FACS	fetch	fetch	F EH1 CH	F EH1 CH	1	1
exp1_b1	s0d656302	57	https://jalimturkexperiment2.s3.us-east-2.amazonaws.com/e6b7e5aa14dc1f786fbbbe9e1020a5c3.mp4	PLEASURE_KATE_-12dB.mp4	kate	F	AnV	DNN	pleasure	pleasure	P L EH1 ZH ER0	P L EH1 ZH ER0	1	1
exp1_b1	s0d656302	58	https://jalimturkexperiment2.s3.us-east-2.amazonaws.com/6e02e9edd641d24f045a77e2b8429908.mp4	MATURE_KATE_-12dB.mp4	kate	F	AnV	DNN	mature	mature	M AH0 CH UH1 R	M AH0 CH UH1 R	1	1
exp1_b1	s0d656302	59	https://jalimturkexperiment2.s3.us-east-2.amazonaws.com/2810efa330063418d113829bef035f23.mp4	LUAU_JOHN_-12dB.mp4	john	M	AnV	Real	luau	luau	L UW1 AW2	L UW1 AW2	1	1
exp1_b1	s0d656302	60	https://jalimturkexperiment2.s3.us-east-2.amazonaws.com/e372b95608e4eaccb6124c1688d9b57e.mp4	ARGUE_MARIA.mp4	maria	F	target	FACS	argue	argue	AA1 R G Y UW0	AA1 R G Y UW0	1	1
exp1_b1	s0d656302	61	https://jalimturkexperiment2.s3.us-east-2.amazonaws.com/5247239ec3f9f4173228a70b70ed5998.mp4	SUGAR_ZACH.mp4	zach	M	target	DNN	sugar	sugar	SH UH1 G ER0	SH UH1 G ER0	1	1
exp1_b1	s0d656302	62	https://jalimturkexperiment2.s3.us-east-2.amazonaws.com/482bfea8c4e21213d29fc79295003b65.mp4	WIVES_LIN_-12dB.mp4	lin	F	AnV	Real	wives	wise	W AY1 V Z	W AY1 Z	0	0.75
exp1_b1	s0d656302	63	https://jalimturkexperiment2.s3.us-east-2.amazonaws.com/f414de368dd91ed90316fa0fe8004356.mp4	PYTHON_LIN_a_-12dB.mp4	lin	F	An	Real	python	eyeballs	P AY1 TH AA0 N	AY1 B AO2 L Z	0	0.111111
exp1_b1	s0d656302	64	https://jalimturkexperiment2.s3.us-east-2.amazonaws.com/6a4df68703fab5eefdb9a127930113e2.mp4	JUMBO_JOHN_a_-12dB.mp4	john	M	An	Real	jumbo	jumbo	JH AH1 M B OW0	JH AH1 M B OW0	1	1
exp1_b1	s0d656302	65	https://jalimturkexperiment2.s3.us-east-2.amazonaws.com/539eb49732cdcf6ab25bda29e80add7e.mp4	CHIEF_JOHN_a_-12dB.mp4	john	M	An	Real	chief	juice	CH IY1 F	JH UW1 S	0	0
exp1_b1	s0d656302	66	https://jalimturkexperiment2.s3.us-east-2.amazonaws.com/f87743f11e2889f06d3df5b9a0a1a544.mp4	ETHIC_JAKE_-12dB.mp4	jake	M	AnV	DNN	ethic	bending	EH1 TH IH0 K	B EH1 N D IH0 NG	0	0.25
exp1_b1	s0d656302	67	https://jalimturkexperiment2.s3.us-east-2.amazonaws.com/4b867e949eefecc7431704c0d8bf9a73.mp4	ECHOES_JAKE_-12dB.mp4	jake	M	AnV	DNN	echoes	echos	EH1 K OW0 Z	EH1 K OW0 Z	1	1
exp1_b1	s0d656302	68	https://jalimturkexperiment2.s3.us-east-2.amazonaws.com/cc3edbe7d539533f7dfa5ec3e3fdebd1.mp4	FEATHERS_JOHN_-12dB.mp4	john	M	AnV	Real	feathers	feathers	F EH1 DH ER0 Z	F EH1 DH ER0 Z	1	1
exp1_b1	s0d656302	69	https://jalimturkexperiment2.s3.us-east-2.amazonaws.com/060b3767829a89702e34b47ff515920a.mp4	THANK_LIN_a_-12dB.mp4	lin	F	An	Real	thank	sign	TH AE1 NG K	S AY1 N	0	0
exp1_b1	s0d656302	70	https://jalimturkexperiment2.s3.us-east-2.amazonaws.com/908ff5a411d894a90a24caf28714f94f.mp4	VOICE_LIN_-12dB.mp4	lin	F	AnV	Real	voice	frost	V OY1 S	F R AO1 S T	0	0.142857
exp1_b1	s0d656302	71	https://jalimturkexperiment2.s3.us-east-2.amazonaws.com/a75372ea2829739c57c3ffa09065d426.mp4	Ettore_worthy_-12dB.mp4	ettore	M	AnV	FACS	worthy	dirty	W ER1 DH IY0	D ER1 T IY0	0	0.333333
exp1_b1	s0d656302	72	https://jalimturkexperiment2.s3.us-east-2.amazonaws.com/426db65182dc310837b938b5cc26c6f9.mp4	SPOUT_KATE_-12dB.mp4	kate	F	AnV	DNN	spout	bow	S P AW1 T	B AW1	0	0.2
exp1_b1	s0d656302	73	https://jalimturkexperiment2.s3.us-east-2.amazonaws.com/2e1ae6fd9184f5e1792cea906c2ed495.mp4	OYSTER_JOHN_a_-12dB.mp4	john	M	An	Real	oyster	closer	OY1 S T ER0	K L OW1 S ER0	0	0.285714
exp1_b1	s01ded56b	1	https://jalimturkexperiment2.s3.us-east-2.amazonaws.com/67293c5c4901a57f3fad26bc079e0e69.mp4	PATHWAY_LIN_-12dB.mp4	lin	F	AnV	Real	pathway	pathway	P AE1 TH W EY2	P AE1 TH W EY2	1	1
exp1_b1	s01ded56b	2	https://jalimturkexperiment2.s3.us-east-2.amazonaws.com/4a122adfe04be4d3739ccdb12f9026ac.mp4	MOUTHS_KATE_-12dB.mp4	kate	F	AnV	DNN	mouths	mouth	M AW1 DH Z	M AW1 TH	0	0.4
exp1_b1	s01ded56b	3	https://jalimturkexperiment2.s3.us-east-2.amazonaws.com/39de54d24326053829cbbbab0c9faf6b.mp4	CASHMERE_LIN_a_-12dB.mp4	lin	F	An	Real	cashmere	nine	K AE1 ZH M IH0 R	N AY1 N	0	0
exp1_b1	s01ded56b	4	https://jalimturkexperiment2.s3.us-east-2.amazonaws.com/b9ee389321ea0242057eea648c5c541c.mp4	VERSION_JAKE_-12dB.mp4	jake	M	AnV	DNN	version	version	V ER1 ZH AH0 N	V ER1 ZH AH0 N	1	1
exp1_b1	s01ded56b	5	https://jalimturkexperiment2.s3.us-east-2.amazonaws.com/6a98e269230a9fd9f1a7d104e34fedbe.mp4	Bernice_with_-12dB.mp4	bernice	F	AnV	FACS	with	with	W IH1 TH	W IH1 TH	1	1
exp1_b1	s01ded56b	6	https://jalimturkexperiment2.s3.us-east-2.amazonaws.com/fcc277f0e4393677265a5f48faa8a67a.mp4	Bernice_bathe_-12dB.mp4	bernice	F	AnV	FACS	bathe	faith	B EY1 DH	F EY1 TH	0	0.2
exp1_b1	s01ded56b	7	https://jalimturkexperiment2.s3.us-east-2.amazonaws.com/e7137caf5acd278e5dfb60d7eeb4b478.mp4	DEPTH_JAKE_-12dB.mp4	jake	M	AnV	DNN	depth	death	D EH1 P TH	D EH1 TH	0	0.75
exp1_b1	s01ded56b	8	https://jalimturkexperiment2.s3.us-east-2.amazonaws.com/2810efa330063418d113829bef035f23.mp4	LUAU_JOHN_-12dB.mp4	john	M	AnV	Real	luau	luau	L UW1 AW2	L UW1 AW2	1	1
exp1_b1	s01ded56b	9	https://jalimturkexperiment2.s3.us-east-2.amazonaws.com/a1190c99f85d65dda3a02dd158ac60b3.mp4	MONKEY_JOHN_-12dB.mp4	john	M	AnV	Real	monkey	monkey	M AH1 NG K IY0	M AH1 NG K IY0	1	1
exp1_b1	s01ded56b	10	https://jalimturkexperiment2.s3.us-east-2.amazonaws.com/64acd9586ad6f46021d50f5f2507b904.mp4	OPTION_LIN_a_-12dB.mp4	lin	F	An	Real	option	topship	AA1 P SH AH0 N	T AA1 P SH IH0 P	0	0.375
exp1_b1	s01ded56b	11	https://jalimturkexperiment2.s3.us-east-2.amazonaws.com/2b191ebfe41558d40b7593ed48d3a72e.mp4	Ettore_hash_-12dB.mp4	ettore	M	AnV	FACS	hash	ash	HH AE1 SH	AE1 SH	0	0.666667
exp1_b1	s01ded56b	12	https://jalimturkexperiment2.s3.us-east-2.amazonaws.com/c3f9a6ad2fcaf1bc1937dc8aa183c215.mp4	SEIZURE_JAKE_-12dB.mp4	jake	M	AnV	DNN	seizure	seizure	S IY1 ZH ER0	S IY1 ZH ER0	1	1
exp1_b1	s01ded56b	13	https://jalimturkexperiment2.s3.us-east-2.amazonaws.com/2e1ae6fd9184f5e1792cea906c2ed495.mp4	OYSTER_JOHN_a_-12dB.mp4	john	M	An	Real	oyster	racer	OY1 S T ER0	R EY1 S ER0	0	0.333333
exp1_b1	s01ded56b	14	https://jalimturkexperiment2.s3.us-east-2.amazonaws.com/f87743f11e2889f06d3df5b9a0a1a544.mp4	ETHIC_JAKE_-12dB.mp4	jake	M	AnV	DNN	ethic	ethic	EH1 TH IH0 K	EH1 TH IH0 K	1	1
exp1_b1	s01ded56b	15	https://jalimturkexperiment2.s3.us-east-2.amazonaws.com/a75372ea2829739c57c3ffa09065d426.mp4	Ettore_worthy_-12dB.mp4	ettore	M	AnV	FACS	worthy	poorly	W ER1 DH IY0	P UW1 R L IY0	0	0.125
exp1_b1	s01ded56b	16	https://jalimturkexperiment2.s3.us-east-2.amazonaws.com/0b3a1afc26ed315ec054c464dc5661a0.mp4	INVOICE_KATE_-12dB.mp4	kate	F	AnV	DNN	invoice	limit	IH1 N V OY0 S	L IH1 M AH0 T	0	0.111111
exp1_b1	s01ded56b	17	https://jalimturkexperiment2.s3.us-east-2.amazonaws.com/750c6671b3d9a1e838af7bbc1047251b.mp4	WAGE_JAKE_-12dB.mp4	jake	M	AnV	DNN	wage	rage	W EY1 JH	R EY1 JH	0	0.5
exp1_b1	s01ded56b	18	https://jalimturkexperiment2.s3.us-east-2.amazonaws.com/a6eb7f2d4358a878c99fa28a7cce424a.mp4	Ettore_gauge_-12dB.mp4	ettore	M	AnV	FACS	gauge	age	G EY1 JH	EY1 JH	0	0.666667
exp1_b1	s01ded56b	19	https://jalimturkexperiment2.s3.us-east-2.amazonaws.com/5247239ec3f9f4173228a70b70ed5998.mp4	SUGAR_ZACH.mp4	zach	M	target	DNN	sugar	sugar	SH UH1 G ER0	SH UH1 G ER0	1	1
exp1_b1	s01ded56b	20	https://jalimturkexperiment2.s3.us-east-2.amazonaws.com/35d699f607cf56d5fb95547e0c9abe16.mp4	Bernice_moth_-12dB.mp4	bernice	F	AnV	FACS	moth	moth	M AO1 TH	M AO1 TH	1	1
exp1_b1	s01ded56b	21	https://jalimturkexperiment2.s3.us-east-2.amazonaws.com/482bfea8c4e21213d29fc79295003b65.mp4	WIVES_LIN_-12dB.mp4	lin	F	AnV	Real	wives	wives	W AY1 V Z	W AY1 V Z	1	1
exp1_b1	s01ded56b	22	https://jalimturkexperiment2.s3.us-east-2.amazonaws.com/1cdf94914aa7961344f18b02d5e78501.mp4	TEACH_ZACH.mp4	zach	M	target	DNN	teach	teach	T IY1 CH	T IY1 CH	1	1
exp1_b1	s01ded56b	23	https://jalimturkexperiment2.s3.us-east-2.amazonaws.com/060b3767829a89702e34b47ff515920a.mp4	THANK_LIN_a_-12dB.mp4	lin	F	An	Real	thank	send	TH AE1 NG K	S EH1 N D	0	0
exp1_b1	s01ded56b	24	https://jalimturkexperiment2.s3.us-east-2.amazonaws.com/b25e9e449d90150ffdd79aa94559fba6.mp4	Ettore_watchdog_-12dB.mp4	ettore	M	AnV	FACS	watchdog	watchdog	W AA1 CH D AO2 G	W AA1 CH D AO2 G	1	1
exp1_b1	s01ded56b	25	https://jalimturkexperiment2.s3.us-east-2.amazonaws.com/4fb343f9ca67de97cd8e6223439c48a4.mp4	ALTHOUGH_LIN_a_-12dB.mp4	lin	F	An	Real	although	unknown	AO2 L DH OW1	AH0 N N OW1 N	0	0.125
exp1_b1	s01ded56b	26	https://jalimturkexperiment2.s3.us-east-2.amazonaws.com/539eb49732cdcf6ab25bda29e80add7e.mp4	CHIEF_JOHN_a_-12dB.mp4	john	M	An	Real	chief	cheese	CH IY1 F	CH IY1 Z	0	0.5
exp1_b1	s01ded56b	27	https://jalimturkexperiment2.s3.us-east-2.amazonaws.com/ce2eb6f79a5b689842e7cf7fb09c4a2d.mp4	Bernice_shower_-12dB.mp4	bernice	F	AnV	FACS	shower	chomp	SH AW1 ER0	CH AA1 M P	0	0
exp1_b1	s01ded56b	28	https://jalimturkexperiment2.s3.us-east-2.amazonaws.com/769ab1aa36d0ccce13590cbbc9b54d3a.mp4	YANK_MARIA.mp4	maria	F	target	FACS	yank	yank	Y AE1 NG K	Y AE1 NG K	1	1
exp1_b1	s01ded56b	29	https://jalimturkexperiment2.s3.us-east-2.amazonaws.com/818d5c256f5bc21789a5300119f10f37.mp4	Bernice_vouch_-12dB.mp4	bernice	F	AnV	FACS	vouch	belch	V AW1 CH	B EH1 L CH	0	0.166667
exp1_b1	s01ded56b	30	https://jalimturkexperiment2.s3.us-east-2.amazonaws.com/b6aebdefbace19558982472b938acf05.mp4	Bernice_theme_-12dB.mp4	bernice	F	AnV	FACS	theme	sleep	TH IY1 M	S L IY1 P	0	0.166667
exp1_b1	s01ded56b	31	https://jalimturkexperiment2.s3.us-east-2.amazonaws.com/6cdfae9f86928c870591853cfcb5b104.mp4	FUSION_JOHN_a_-12dB.mp4	john	M	An	Real	fusion	meal	F Y UW1 ZH AH0 N	M IY1 L	0	0
exp1_b1	s01ded56b	32	https://jalimturkexperiment2.s3.us-east-2.amazonaws.com/3a8a86bb0a30fcdb3062fa4614734ac1.mp4	HOIST_JOHN_a_-12dB.mp4	john	M	An	Real	hoist	glitch	HH OY1 S T	G L IH1 CH	0	0
exp1_b1	s01ded56b	33	https://jalimturkexperiment2.s3.us-east-2.amazonaws.com/908ff5a411d894a90a24caf28714f94f.mp4	VOICE_LIN_-12dB.mp4	lin	F	AnV	Real	voice	voice	V OY1 S	V OY1 S	1	1
exp1_b1	s01ded56b	34	https://jalimturkexperiment2.s3.us-east-2.amazonaws.com/04e547d38f8f94efae6acf03bb27bc25.mp4	JOINING_JOHN_a_-12dB.mp4	john	M	An	Real	joining	joints	JH OY1 N IH0 NG	JH OY1 N T S	0	0.428571
exp1_b1	s01ded56b	35	https://jalimturkexperiment2.s3.us-east-2.amazonaws.com/af64e4d64c8f5ecdd0647cb78df8bed1.mp4	HEAVY_LIN_a_-12dB.mp4	lin	F	An	Real	heavy	helps	HH EH1 V IY0	HH EH1 L P S	0	0.285714
exp1_b1	s01ded56b	36	https://jalimturkexperiment2.s3.us-east-2.amazonaws.com/5d9ab08a2f770e1a6269a4882d21b69b.mp4	YELLOW_JOHN_-12dB.mp4	john	M	AnV	Real	yellow	yellow	Y EH1 L OW0	Y EH1 L OW0	1	1
exp1_b1	s01ded56b	37	https://jalimturkexperiment2.s3.us-east-2.amazonaws.com/0267d998d4d63c8ed307b2374a1f12ba.mp4	WEIGHT_JOHN_a_-12dB.mp4	john	M	An	Real	weight	waiting	W EY1 T	W EY1 T IH0 NG	0	0.6
exp1_b1	s01ded56b	38	https://jalimturkexperiment2.s3.us-east-2.amazonaws.com/2bcc971de3f139ea7286b1a41ef42842.mp4	Bernice_fetch_-12dB.mp4	bernice	F	AnV	FACS	fetch	fetch	F EH1 CH	F EH1 CH	1	1
exp1_b1	s01ded56b	39	https://jalimturkexperiment2.s3.us-east-2.amazonaws.com/4b867e949eefecc7431704c0d8bf9a73.mp4	ECHOES_JAKE_-12dB.mp4	jake	M	AnV	DNN	echoes	ghost	EH1 K OW0 Z	G OW1 S T	0	0.142857
exp1_b1	s01ded56b	40	https://jalimturkexperiment2.s3.us-east-2.amazonaws.com/6e02e9edd641d24f045a77e2b8429908.mp4	MATURE_KATE_-12dB.mp4	kate	F	AnV	DNN	mature	TRUE	M AH0 CH UH1 R	T R UW1	0	0.142857
exp1_b1	s01ded56b	41	https://jalimturkexperiment2.s3.us-east-2.amazonaws.com/ff12c0651f21e10a5b504ba42c7a60cb.mp4	ZONING_KATE_-12dB.mp4	kate	F	AnV	DNN	zoning	surname	Z OW1 N IH0 NG	S ER1 N EY2 M	0	0.111111
exp1_b1	s01ded56b	42	https://jalimturkexperiment2.s3.us-east-2.amazonaws.com/cc3edbe7d539533f7dfa5ec3e3fdebd1.mp4	FEATHERS_JOHN_-12dB.mp4	john	M	AnV	Real	feathers	feathers	F EH1 DH ER0 Z	F EH1 DH ER0 Z	1	1
exp1_b1	s01ded56b	43	https://jalimturkexperiment2.s3.us-east-2.amazonaws.com/0b8e649099343fe1a9bb9dbac8f59827.mp4	FIVE_DERRICK.mp4	derrick	M	target	Real	five	five	F AY1 V	F AY1 V	1	1
exp1_b1	s01ded56b	44	https://jalimturkexperiment2.s3.us-east-2.amazonaws.com/16b41cb97e46250c16b1182691dc3343.mp4	JAB_JAKE_-12dB.mp4	jake	M	AnV	DNN	jab	jab	JH AE1 B	JH AE1 B	1	1
exp1_b1	s01ded56b	45	https://jalimturkexperiment2.s3.us-east-2.amazonaws.com/353e37bd5670ac8fbcfed3d087df1a10.mp4	Ettore_amnesia_-12dB.mp4	ettore	M	AnV	FACS	amnesia	amnesia	AE0 M N IY1 ZH AH0	AE0 M N IY1 ZH AH0	1	1
exp1_b1	s01ded56b	46	https://jalimturkexperiment2.s3.us-east-2.amazonaws.com/7d53be4b109add86f100b30598da7bca.mp4	QUIET_JAKE_-12dB.mp4	jake	M	AnV	DNN	quiet	white	K W AY1 AH0 T	W AY1 T	0	0.6
exp1_b1	s01ded56b	47	https://jalimturkexperiment2.s3.us-east-2.amazonaws.com/724c5b414f49510bab557b4e21f1b963.mp4	BOOTH_LIN_-12dB.mp4	lin	F	AnV	Real	booth	booth	B UW1 TH	B UW1 TH	1	1
exp1_b1	s01ded56b	48	https://jalimturkexperiment2.s3.us-east-2.amazonaws.com/eb61e1cae25546cf8a5112e3e72813eb.mp4	BUTCHER_ZACH.mp4	zach	M	target	DNN	butcher	butcher	B UH1 CH ER0	B UH1 CH ER0	1	1
exp1_b1	s01ded56b	49	https://jalimturkexperiment2.s3.us-east-2.amazonaws.com/d667e58030c556b335997db0fc44ad89.mp4	SHADE_DERRICK.mp4	derrick	M	target	Real	shade	shade	SH EY1 D	SH EY1 D	1	1
exp1_b1	s01ded56b	50	https://jalimturkexperiment2.s3.us-east-2.amazonaws.com/15b00bfdfd4f66588c8e043c755babde.mp4	POISE_JOHN_-12dB.mp4	john	M	AnV	Real	poise	ports	P OY1 Z	P AO1 R T S	0	0.142857
exp1_b1	s01ded56b	51	https://jalimturkexperiment2.s3.us-east-2.amazonaws.com/a0b4905a5141c3d93d6821c5059237f6.mp4	ROUGE_JOHN_-12dB.mp4	john	M	AnV	Real	rouge	rouge	R UW1 ZH	R UW1 ZH	1	1
exp1_b1	s01ded56b	52	https://jalimturkexperiment2.s3.us-east-2.amazonaws.com/39a85da92b4b9d06f148cae33b38f468.mp4	EYEBROW_MARIA.mp4	maria	F	target	FACS	eyebrow	eyebrow	AY1 B R AW2	AY1 B R AW2	1	1
exp1_b1	s01ded56b	53	https://jalimturkexperiment2.s3.us-east-2.amazonaws.com/fdbdfac23a94d18b722dfcd57134fef7.mp4	Ettore_cowboy_-12dB.mp4	ettore	M	AnV	FACS	cowboy	cowboy	K AW1 B OY2	K AW1 B OY2	1	1
exp1_b1	s01ded56b	54	https://jalimturkexperiment2.s3.us-east-2.amazonaws.com/dfe6edaeaab9b9163556ba9c790ed93d.mp4	GARAGE_LIN_-12dB.mp4	lin	F	AnV	Real	garage	garage	G ER0 AA1 ZH	G ER0 AA1 ZH	1	1
exp1_b1	s01ded56b	55	https://jalimturkexperiment2.s3.us-east-2.amazonaws.com/0096f816cc5b5bed42a111c6ea7d1f62.mp4	THOUGHTS_LIN_-12dB.mp4	lin	F	AnV	Real	thoughts	thoughts	TH AO1 T S	TH AO1 T S	1	1
exp1_b1	s01ded56b	56	https://jalimturkexperiment2.s3.us-east-2.amazonaws.com/4a18cfc46d819064685b605c33df24aa.mp4	WORMHOLE_LIN_-12dB.mp4	lin	F	AnV	Real	wormhole	wormhole	W ER1 M HH AO2 L	W ER1 M HH AO2 L	1	1
exp1_b1	s01ded56b	57	https://jalimturkexperiment2.s3.us-east-2.amazonaws.com/58c1f5b868ca23173db89c96e2da6347.mp4	CRAB_JOHN_a_-12dB.mp4	john	M	An	Real	crab	trash	K R AE1 B	T R AE1 SH	0	0.333333
exp1_b1	s01ded56b	58	https://jalimturkexperiment2.s3.us-east-2.amazonaws.com/5a21538ca3d4d02605a019727d646757.mp4	THOSE_DERRICK.mp4	derrick	M	target	Real	those	those	DH OW1 Z	DH OW1 Z	1	1
exp1_b1	s01ded56b	59	https://jalimturkexperiment2.s3.us-east-2.amazonaws.com/a42d80d45fdf8cc237f945ae215c07cf.mp4	PAYOFF_KATE_-12dB.mp4	kate	F	AnV	DNN	payoff	pay	P EY1 AO2 F	P EY1	0	0.5
exp1_b1	s01ded56b	60	https://jalimturkexperiment2.s3.us-east-2.amazonaws.com/ecffdebf6c4f4b7fe6c755af40e206fd.mp4	Bernice_polish_-12dB.mp4	bernice	F	AnV	FACS	polish	apologize	P AA1 L IH0 SH	AH0 P AA1 L AH0 JH AY2 Z	0	0.3
exp1_b1	s01ded56b	61	https://jalimturkexperiment2.s3.us-east-2.amazonaws.com/836e2388470cf2294474882181e026d0.mp4	SOOTHING_KATE_-12dB.mp4	kate	F	AnV	DNN	soothing	foodie	S UW1 DH IH0 NG	F UW1 D IY0	0	0.125
exp1_b1	s01ded56b	62	https://jalimturkexperiment2.s3.us-east-2.amazonaws.com/a6bf5f2f1b3f64579f6ca09c00334220.mp4	Ettore_push_-12dB.mp4	ettore	M	AnV	FACS	push	push	P UH1 SH	P UH1 SH	1	1
exp1_b1	s01ded56b	63	https://jalimturkexperiment2.s3.us-east-2.amazonaws.com/426db65182dc310837b938b5cc26c6f9.mp4	SPOUT_KATE_-12dB.mp4	kate	F	AnV	DNN	spout	sprout	S P AW1 T	S P R AW1 T	0	0.8
exp1_b1	s01ded56b	64	https://jalimturkexperiment2.s3.us-east-2.amazonaws.com/25de54ce5996970b2dc1048dca6b7092.mp4	WORE_LIN_a_-12dB.mp4	lin	F	An	Real	wore	warrant	W AO1 R	W AO1 R AH0 N T	0	0.5
exp1_b1	s01ded56b	65	https://jalimturkexperiment2.s3.us-east-2.amazonaws.com/9836b3cd37ff924c546b66d3b45faac7.mp4	CASH_LIN_a_-12dB.mp4	lin	F	An	Real	cash	cash	K AE1 SH	K AE1 SH	1	1
exp1_b1	s01ded56b	66	https://jalimturkexperiment2.s3.us-east-2.amazonaws.com/acc4bda165572b1e5f0704beb83146fb.mp4	YOUTH_LIN_-12dB.mp4	lin	F	AnV	Real	youth	youth	Y UW1 TH	Y UW1 TH	1	1
exp1_b1	s01ded56b	67	https://jalimturkexperiment2.s3.us-east-2.amazonaws.com/6a4df68703fab5eefdb9a127930113e2.mp4	JUMBO_JOHN_a_-12dB.mp4	john	M	An	Real	jumbo	wonder	JH AH1 M B OW0	W AH1 N D ER0	0	0.111111
exp1_b1	s01ded56b	68	https://jalimturkexperiment2.s3.us-east-2.amazonaws.com/b9b029b3976a10a8680285e9af036e4e.mp4	Ettore_noisy_-12dB.mp4	ettore	M	AnV	FACS	noisy	noisy	N OY1 Z IY0	N OY1 Z IY0	1	1
exp1_b1	s01ded56b	69	https://jalimturkexperiment2.s3.us-east-2.amazonaws.com/b15af90df1815b715479709836ec4d2b.mp4	LOATHE_JOHN_-12dB.mp4	john	M	AnV	Real	loathe	loathe	L OW1 DH	L OW1 DH	1	1
exp1_b1	s01ded56b	70	https://jalimturkexperiment2.s3.us-east-2.amazonaws.com/e372b95608e4eaccb6124c1688d9b57e.mp4	ARGUE_MARIA.mp4	maria	F	target	FACS	argue	argue	AA1 R G Y UW0	AA1 R G Y UW0	1	1
exp1_b1	s01ded56b	71	https://jalimturkexperiment2.s3.us-east-2.amazonaws.com/f414de368dd91ed90316fa0fe8004356.mp4	PYTHON_LIN_a_-12dB.mp4	lin	F	An	Real	python	eyeball	P AY1 TH AA0 N	AY1 B AO2 L	0	0.125
exp1_b1	s01ded56b	72	https://jalimturkexperiment2.s3.us-east-2.amazonaws.com/d948494dc9603a6cb2cf0a9b7ed424b9.mp4	CHOICE_JOHN_-12dB.mp4	john	M	AnV	Real	choice	choice	CH OY1 S	CH OY1 S	1	1
exp1_b1	s01ded56b	73	https://jalimturkexperiment2.s3.us-east-2.amazonaws.com/e6b7e5aa14dc1f786fbbbe9e1020a5c3.mp4	PLEASURE_KATE_-12dB.mp4	kate	F	AnV	DNN	pleasure	player	P L EH1 ZH ER0	P L EY1 ER0	0	0.5
exp1_b1	s640683cd	1	https://jalimturkexperiment2.s3.us-east-2.amazonaws.com/af64e4d64c8f5ecdd0647cb78df8bed1.mp4	HEAVY_LIN_a_-12dB.mp4	lin	F	An	Real	heavy	effort	HH EH1 V IY0	EH1 F ER0 T	0	0.142857
exp1_b1	s640683cd	2	https://jalimturkexperiment2.s3.us-east-2.amazonaws.com/64acd9586ad6f46021d50f5f2507b904.mp4	OPTION_LIN_a_-12dB.mp4	lin	F	An	Real	option	optional	AA1 P SH AH0 N	AA1 P SH AH0 N AH0 L	0	0.714286
exp1_b1	s640683cd	3	https://jalimturkexperiment2.s3.us-east-2.amazonaws.com/a6eb7f2d4358a878c99fa28a7cce424a.mp4	Ettore_gauge_-12dB.mp4	ettore	M	AnV	FACS	gauge	age	G EY1 JH	EY1 JH	0	0.666667
exp1_b1	s640683cd	4	https://jalimturkexperiment2.s3.us-east-2.amazonaws.com/39a85da92b4b9d06f148cae33b38f468.mp4	EYEBROW_MARIA.mp4	maria	F	target	FACS	eyebrow	eyebrow	AY1 B R AW2	AY1 B R AW2	1	1
exp1_b1	s640683cd	5	https://jalimturkexperiment2.s3.us-east-2.amazonaws.com/b6aebdefbace19558982472b938acf05.mp4	Bernice_theme_-12dB.mp4	bernice	F	AnV	FACS	theme	gleam	TH IY1 M	G L IY1 M	0	0.4
exp1_b1	s640683cd	6	https://jalimturkexperiment2.s3.us-east-2.amazonaws.com/ecffdebf6c4f4b7fe6c755af40e206fd.mp4	Bernice_polish_-12dB.mp4	bernice	F	AnV	FACS	polish	punch	P AA1 L IH0 SH	P AH1 N CH	0	0.125
exp1_b1	s640683cd	7	https://jalimturkexperiment2.s3.us-east-2.amazonaws.com/16b41cb97e46250c16b1182691dc3343.mp4	JAB_JAKE_-12dB.mp4	jake	M	AnV	DNN	jab	jab	JH AE1 B	JH AE1 B	1	1
exp1_b1	s640683cd	8	https://jalimturkexperiment2.s3.us-east-2.amazonaws.com/2b191ebfe41558d40b7593ed48d3a72e.mp4	Ettore_hash_-12dB.mp4	ettore	M	AnV	FACS	hash	hatch	HH AE1 SH	HH AE1 CH	0	0.5
exp1_b1	s640683cd	9	https://jalimturkexperiment2.s3.us-east-2.amazonaws.com/67293c5c4901a57f3fad26bc079e0e69.mp4	PATHWAY_LIN_-12dB.mp4	lin	F	AnV	Real	pathway	pathway	P AE1 TH W EY2	P AE1 TH W EY2	1	1
exp1_b1	s640683cd	10	https://jalimturkexperiment2.s3.us-east-2.amazonaws.com/f414de368dd91ed90316fa0fe8004356.mp4	PYTHON_LIN_a_-12dB.mp4	lin	F	An	Real	python	ipod	P AY1 TH AA0 N	AY1 P AO2 D	0	0.285714
exp1_b1	s640683cd	11	https://jalimturkexperiment2.s3.us-east-2.amazonaws.com/e6b7e5aa14dc1f786fbbbe9e1020a5c3.mp4	PLEASURE_KATE_-12dB.mp4	kate	F	AnV	DNN	pleasure	pleasure	P L EH1 ZH ER0	P L EH1 ZH ER0	1	1
exp1_b1	s640683cd	12	https://jalimturkexperiment2.s3.us-east-2.amazonaws.com/fdbdfac23a94d18b722dfcd57134fef7.mp4	Ettore_cowboy_-12dB.mp4	ettore	M	AnV	FACS	cowboy	owl	K AW1 B OY2	AW1 L	0	0.2
exp1_b1	s640683cd	13	https://jalimturkexperiment2.s3.us-east-2.amazonaws.com/35d699f607cf56d5fb95547e0c9abe16.mp4	Bernice_moth_-12dB.mp4	bernice	F	AnV	FACS	moth	moth	M AO1 TH	M AO1 TH	1	1
exp1_b1	s640683cd	14	https://jalimturkexperiment2.s3.us-east-2.amazonaws.com/2810efa330063418d113829bef035f23.mp4	LUAU_JOHN_-12dB.mp4	john	M	AnV	Real	luau	luau	L UW1 AW2	L UW1 AW2	1	1
exp1_b1	s640683cd	15	https://jalimturkexperiment2.s3.us-east-2.amazonaws.com/b9ee389321ea0242057eea648c5c541c.mp4	VERSION_JAKE_-12dB.mp4	jake	M	AnV	DNN	version	virgin	V ER1 ZH AH0 N	V ER1 JH IH0 N	0	0.428571
exp1_b1	s640683cd	16	https://jalimturkexperiment2.s3.us-east-2.amazonaws.com/39de54d24326053829cbbbab0c9faf6b.mp4	CASHMERE_LIN_a_-12dB.mp4	lin	F	An	Real	cashmere	island	K AE1 ZH M IH0 R	AY1 L AH0 N D	0	0
exp1_b1	s640683cd	17	https://jalimturkexperiment2.s3.us-east-2.amazonaws.com/724c5b414f49510bab557b4e21f1b963.mp4	BOOTH_LIN_-12dB.mp4	lin	F	AnV	Real	booth	booth	B UW1 TH	B UW1 TH	1	1
exp1_b1	s640683cd	18	https://jalimturkexperiment2.s3.us-east-2.amazonaws.com/ff12c0651f21e10a5b504ba42c7a60cb.mp4	ZONING_KATE_-12dB.mp4	kate	F	AnV	DNN	zoning	domain	Z OW1 N IH0 NG	D OW0 M EY1 N	0	0.25
exp1_b1	s640683cd	19	https://jalimturkexperiment2.s3.us-east-2.amazonaws.com/769ab1aa36d0ccce13590cbbc9b54d3a.mp4	YANK_MARIA.mp4	maria	F	target	FACS	yank	yank	Y AE1 NG K	Y AE1 NG K	1	1
exp1_b1	s640683cd	20	https://jalimturkexperiment2.s3.us-east-2.amazonaws.com/5d9ab08a2f770e1a6269a4882d21b69b.mp4	YELLOW_JOHN_-12dB.mp4	john	M	AnV	Real	yellow	yellow	Y EH1 L OW0	Y EH1 L OW0	1	1
exp1_b1	s640683cd	21	https://jalimturkexperiment2.s3.us-east-2.amazonaws.com/a1190c99f85d65dda3a02dd158ac60b3.mp4	MONKEY_JOHN_-12dB.mp4	john	M	AnV	Real	monkey	monkey	M AH1 NG K IY0	M AH1 NG K IY0	1	1
exp1_b1	s640683cd	22	https://jalimturkexperiment2.s3.us-east-2.amazonaws.com/836e2388470cf2294474882181e026d0.mp4	SOOTHING_KATE_-12dB.mp4	kate	F	AnV	DNN	soothing	ham	S UW1 DH IH0 NG	HH AE1 M	0	0
exp1_b1	s640683cd	23	https://jalimturkexperiment2.s3.us-east-2.amazonaws.com/6a98e269230a9fd9f1a7d104e34fedbe.mp4	Bernice_with_-12dB.mp4	bernice	F	AnV	FACS	with	width	W IH1 TH	W IH1 D TH	0	0.75
exp1_b1	s640683cd	24	https://jalimturkexperiment2.s3.us-east-2.amazonaws.com/b15af90df1815b715479709836ec4d2b.mp4	LOATHE_JOHN_-12dB.mp4	john	M	AnV	Real	loathe	those	L OW1 DH	DH OW1 Z	0	0.5
exp1_b1	s640683cd	25	https://jalimturkexperiment2.s3.us-east-2.amazonaws.com/482bfea8c4e21213d29fc79295003b65.mp4	WIVES_LIN_-12dB.mp4	lin	F	AnV	Real	wives	wives	W AY1 V Z	W AY1 V Z	1	1
exp1_b1	s640683cd	26	https://jalimturkexperiment2.s3.us-east-2.amazonaws.com/7d53be4b109add86f100b30598da7bca.mp4	QUIET_JAKE_-12dB.mp4	jake	M	AnV	DNN	quiet	quite	K W AY1 AH0 T	K W AY1 T	0	0.8
exp1_b1	s640683cd	27	https://jalimturkexperiment2.s3.us-east-2.amazonaws.com/15b00bfdfd4f66588c8e043c755babde.mp4	POISE_JOHN_-12dB.mp4	john	M	AnV	Real	poise	poise	P OY1 Z	P OY1 Z	1	1
exp1_b1	s640683cd	28	https://jalimturkexperiment2.s3.us-east-2.amazonaws.com/58c1f5b868ca23173db89c96e2da6347.mp4	CRAB_JOHN_a_-12dB.mp4	john	M	An	Real	crab	cracking	K R AE1 B	K R AE1 K IH0 NG	0	0.428571
exp1_b1	s640683cd	29	https://jalimturkexperiment2.s3.us-east-2.amazonaws.com/353e37bd5670ac8fbcfed3d087df1a10.mp4	Ettore_amnesia_-12dB.mp4	ettore	M	AnV	FACS	amnesia	amnesia	AE0 M N IY1 ZH AH0	AE0 M N IY1 ZH AH0	1	1
exp1_b1	s640683cd	30	https://jalimturkexperiment2.s3.us-east-2.amazonaws.com/908ff5a411d894a90a24caf28714f94f.mp4	VOICE_LIN_-12dB.mp4	lin	F	AnV	Real	voice	voice	V OY1 S	V OY1 S	1	1
exp1_b1	s640683cd	31	https://jalimturkexperiment2.s3.us-east-2.amazonaws.com/eb61e1cae25546cf8a5112e3e72813eb.mp4	BUTCHER_ZACH.mp4	zach	M	target	DNN	butcher	butcher	B UH1 CH ER0	B UH1 CH ER0	1	1
exp1_b1	s640683cd	32	https://jalimturkexperiment2.s3.us-east-2.amazonaws.com/ce2eb6f79a5b689842e7cf7fb09c4a2d.mp4	Bernice_shower_-12dB.mp4	bernice	F	AnV	FACS	shower	chowmein	SH AW1 ER0	CH AW1 M IY1 N	0	0.142857
exp1_b1	s640683cd	33	https://jalimturkexperiment2.s3.us-east-2.amazonaws.com/fcc277f0e4393677265a5f48faa8a67a.mp4	Bernice_bathe_-12dB.mp4	bernice	F	AnV	FACS	bathe	beans	B EY1 DH	B IY1 N Z	0	0.166667
exp1_b1	s640683cd	34	https://jalimturkexperiment2.s3.us-east-2.amazonaws.com/1cdf94914aa7961344f18b02d5e78501.mp4	TEACH_ZACH.mp4	zach	M	target	DNN	teach	teach	T IY1 CH	T IY1 CH	1	1
exp1_b1	s640683cd	35	https://jalimturkexperiment2.s3.us-east-2.amazonaws.com/4a18cfc46d819064685b605c33df24aa.mp4	WORMHOLE_LIN_-12dB.mp4	lin	F	AnV	Real	wormhole	wormhole	W ER1 M HH AO2 L	W ER1 M HH AO2 L	1	1
exp1_b1	s640683cd	36	https://jalimturkexperiment2.s3.us-east-2.amazonaws.com/0096f816cc5b5bed42a111c6ea7d1f62.mp4	THOUGHTS_LIN_-12dB.mp4	lin	F	AnV	Real	thoughts	thoughts	TH AO1 T S	TH AO1 T S	1	1
exp1_b1	s640683cd	37	https://jalimturkexperiment2.s3.us-east-2.amazonaws.com/acc4bda165572b1e5f0704beb83146fb.mp4	YOUTH_LIN_-12dB.mp4	lin	F	AnV	Real	youth	youth	Y UW1 TH	Y UW1 TH	1	1
exp1_b1	s640683cd	38	https://jalimturkexperiment2.s3.us-east-2.amazonaws.com/6e02e9edd641d24f045a77e2b8429908.mp4	MATURE_KATE_-12dB.mp4	kate	F	AnV	DNN	mature	mature	M AH0 CH UH1 R	M AH0 CH UH1 R	1	1
exp1_b1	s640683cd	39	https://jalimturkexperiment2.s3.us-east-2.amazonaws.com/b9b029b3976a10a8680285e9af036e4e.mp4	Ettore_noisy_-12dB.mp4	ettore	M	AnV	FACS	noisy	thursday	N OY1 Z IY0	TH ER1 Z D EY2	0	0.125
exp1_b1	s640683cd	40	https://jalimturkexperiment2.s3.us-east-2.amazonaws.com/cc3edbe7d539533f7dfa5ec3e3fdebd1.mp4	FEATHERS_JOHN_-12dB.mp4	john	M	AnV	Real	feathers	feather	F EH1 DH ER0 Z	F EH1 DH ER0	0	0.8
exp1_b1	s640683cd	41	https://jalimturkexperiment2.s3.us-east-2.amazonaws.com/25de54ce5996970b2dc1048dca6b7092.mp4	WORE_LIN_a_-12dB.mp4	lin	F	An	Real	wore	ward	W AO1 R	W AO1 R D	0	0.75
exp1_b1	s640683cd	42	https://jalimturkexperiment2.s3.us-east-2.amazonaws.com/539eb49732cdcf6ab25bda29e80add7e.mp4	CHIEF_JOHN_a_-12dB.mp4	john	M	An	Real	chief	chiva	CH IY1 F	CH IY1 V AH0 S	0	0.333333
exp1_b1	s640683cd	43	https://jalimturkexperiment2.s3.us-east-2.amazonaws.com/d667e58030c556b335997db0fc44ad89.mp4	SHADE_DERRICK.mp4	derrick	M	target	Real	shade	shade	SH EY1 D	SH EY1 D	1	1
exp1_b1	s640683cd	44	https://jalimturkexperiment2.s3.us-east-2.amazonaws.com/6a4df68703fab5eefdb9a127930113e2.mp4	JUMBO_JOHN_a_-12dB.mp4	john	M	An	Real	jumbo	jumbled	JH AH1 M B OW0	JH AH1 M B AH0 L D	0	0.5
exp1_b1	s640683cd	45	https://jalimturkexperiment2.s3.us-east-2.amazonaws.com/e372b95608e4eaccb6124c1688d9b57e.mp4	ARGUE_MARIA.mp4	maria	F	target	FACS	argue	argue	AA1 R G Y UW0	AA1 R G Y UW0	1	1
exp1_b1	s640683cd	46	https://jalimturkexperiment2.s3.us-east-2.amazonaws.com/060b3767829a89702e34b47ff515920a.mp4	THANK_LIN_a_-12dB.mp4	lin	F	An	Real	thank	thank	TH AE1 NG K	TH AE1 NG K	1	1
exp1_b1	s640683cd	47	https://jalimturkexperiment2.s3.us-east-2.amazonaws.com/9836b3cd37ff924c546b66d3b45faac7.mp4	CASH_LIN_a_-12dB.mp4	lin	F	An	Real	cash	ash	K AE1 SH	AE1 SH	0	0.666667
exp1_b1	s640683cd	48	https://jalimturkexperiment2.s3.us-east-2.amazonaws.com/a42d80d45fdf8cc237f945ae215c07cf.mp4	PAYOFF_KATE_-12dB.mp4	kate	F	AnV	DNN	payoff	pay	P EY1 AO2 F	P EY1	0	0.5
exp1_b1	s640683cd	49	https://jalimturkexperiment2.s3.us-east-2.amazonaws.com/a0b4905a5141c3d93d6821c5059237f6.mp4	ROUGE_JOHN_-12dB.mp4	john	M	AnV	Real	rouge	ruge	R UW1 ZH	R UW1 JH	0	0.5
exp1_b1	s640683cd	50	https://jalimturkexperiment2.s3.us-east-2.amazonaws.com/0b8e649099343fe1a9bb9dbac8f59827.mp4	FIVE_DERRICK.mp4	derrick	M	target	Real	five	five	F AY1 V	F AY1 V	1	1
exp1_b1	s640683cd	51	https://jalimturkexperiment2.s3.us-east-2.amazonaws.com/04e547d38f8f94efae6acf03bb27bc25.mp4	JOINING_JOHN_a_-12dB.mp4	john	M	An	Real	joining	join	JH OY1 N IH0 NG	JH OY1 N	0	0.6
exp1_b1	s640683cd	52	https://jalimturkexperiment2.s3.us-east-2.amazonaws.com/e7137caf5acd278e5dfb60d7eeb4b478.mp4	DEPTH_JAKE_-12dB.mp4	jake	M	AnV	DNN	depth	deputy	D EH1 P TH	D EH1 P Y AH0 T IY0	0	0.375
exp1_b1	s640683cd	53	https://jalimturkexperiment2.s3.us-east-2.amazonaws.com/2bcc971de3f139ea7286b1a41ef42842.mp4	Bernice_fetch_-12dB.mp4	bernice	F	AnV	FACS	fetch	fetch	F EH1 CH	F EH1 CH	1	1
exp1_b1	s640683cd	54	https://jalimturkexperiment2.s3.us-east-2.amazonaws.com/0b3a1afc26ed315ec054c464dc5661a0.mp4	INVOICE_KATE_-12dB.mp4	kate	F	AnV	DNN	invoice	team	IH1 N V OY0 S	T IY1 M	0	0
exp1_b1	s640683cd	55	https://jalimturkexperiment2.s3.us-east-2.amazonaws.com/4b867e949eefecc7431704c0d8bf9a73.mp4	ECHOES_JAKE_-12dB.mp4	jake	M	AnV	DNN	echoes	echos	EH1 K OW0 Z	EH1 K OW0 Z	1	1
exp1_b1	s640683cd	56	https://jalimturkexperiment2.s3.us-east-2.amazonaws.com/3a8a86bb0a30fcdb3062fa4614734ac1.mp4	HOIST_JOHN_a_-12dB.mp4	john	M	An	Real	hoist	itch	HH OY1 S T	IH1 CH	0	0
exp1_b1	s640683cd	57	https://jalimturkexperiment2.s3.us-east-2.amazonaws.com/818d5c256f5bc21789a5300119f10f37.mp4	Bernice_vouch_-12dB.mp4	bernice	F	AnV	FACS	vouch	fetch	V AW1 CH	F EH1 CH	0	0.2
exp1_b1	s640683cd	58	https://jalimturkexperiment2.s3.us-east-2.amazonaws.com/6cdfae9f86928c870591853cfcb5b104.mp4	FUSION_JOHN_a_-12dB.mp4	john	M	An	Real	fusion	legion	F Y UW1 ZH AH0 N	L IY1 JH AH0 N	0	0.222222
exp1_b1	s640683cd	59	https://jalimturkexperiment2.s3.us-east-2.amazonaws.com/2e1ae6fd9184f5e1792cea906c2ed495.mp4	OYSTER_JOHN_a_-12dB.mp4	john	M	An	Real	oyster	placemat	OY1 S T ER0	P L EY1 S M AE2 T	0	0.222222
exp1_b1	s640683cd	60	https://jalimturkexperiment2.s3.us-east-2.amazonaws.com/a75372ea2829739c57c3ffa09065d426.mp4	Ettore_worthy_-12dB.mp4	ettore	M	AnV	FACS	worthy	fourteen	W ER1 DH IY0	F AO1 R T IY1 N	0	0.111111
exp1_b1	s640683cd	61	https://jalimturkexperiment2.s3.us-east-2.amazonaws.com/dfe6edaeaab9b9163556ba9c790ed93d.mp4	GARAGE_LIN_-12dB.mp4	lin	F	AnV	Real	garage	quran	G ER0 AA1 ZH	K UH0 R AE1 N	0	0
exp1_b1	s640683cd	62	https://jalimturkexperiment2.s3.us-east-2.amazonaws.com/d948494dc9603a6cb2cf0a9b7ed424b9.mp4	CHOICE_JOHN_-12dB.mp4	john	M	AnV	Real	choice	choice	CH OY1 S	CH OY1 S	1	1
exp1_b1	s640683cd	63	https://jalimturkexperiment2.s3.us-east-2.amazonaws.com/4a122adfe04be4d3739ccdb12f9026ac.mp4	MOUTHS_KATE_-12dB.mp4	kate	F	AnV	DNN	mouths	mouth	M AW1 DH Z	M AW1 TH	0	0.4
exp1_b1	s640683cd	64	https://jalimturkexperiment2.s3.us-east-2.amazonaws.com/0267d998d4d63c8ed307b2374a1f12ba.mp4	WEIGHT_JOHN_a_-12dB.mp4	john	M	An	Real	weight	laser	W EY1 T	L EY1 Z ER0	0	0.166667
exp1_b1	s640683cd	65	https://jalimturkexperiment2.s3.us-east-2.amazonaws.com/f87743f11e2889f06d3df5b9a0a1a544.mp4	ETHIC_JAKE_-12dB.mp4	jake	M	AnV	DNN	ethic	ethic	EH1 TH IH0 K	EH1 TH IH0 K	1	1
exp1_b1	s640683cd	66	https://jalimturkexperiment2.s3.us-east-2.amazonaws.com/4fb343f9ca67de97cd8e6223439c48a4.mp4	ALTHOUGH_LIN_a_-12dB.mp4	lin	F	An	Real	although	thoughtful	AO2 L DH OW1	TH AO1 T F AH0 L	0	0.25
exp1_b1	s640683cd	67	https://jalimturkexperiment2.s3.us-east-2.amazonaws.com/5a21538ca3d4d02605a019727d646757.mp4	THOSE_DERRICK.mp4	derrick	M	target	Real	those	those	DH OW1 Z	DH OW1 Z	1	1
exp1_b1	s640683cd	68	https://jalimturkexperiment2.s3.us-east-2.amazonaws.com/a6bf5f2f1b3f64579f6ca09c00334220.mp4	Ettore_push_-12dB.mp4	ettore	M	AnV	FACS	push	butch	P UH1 SH	B UH1 CH	0	0.2
exp1_b1	s640683cd	69	https://jalimturkexperiment2.s3.us-east-2.amazonaws.com/c3f9a6ad2fcaf1bc1937dc8aa183c215.mp4	SEIZURE_JAKE_-12dB.mp4	jake	M	AnV	DNN	seizure	teacher	S IY1 ZH ER0	T IY1 CH ER0	0	0.333333
exp1_b1	s640683cd	70	https://jalimturkexperiment2.s3.us-east-2.amazonaws.com/b25e9e449d90150ffdd79aa94559fba6.mp4	Ettore_watchdog_-12dB.mp4	ettore	M	AnV	FACS	watchdog	watchagain	W AA1 CH D AO2 G	W AA1 CH AH0 G EH1 N	0	0.444444
exp1_b1	s640683cd	71	https://jalimturkexperiment2.s3.us-east-2.amazonaws.com/426db65182dc310837b938b5cc26c6f9.mp4	SPOUT_KATE_-12dB.mp4	kate	F	AnV	DNN	spout	spouse	S P AW1 T	S P AW1 S	0	0.6
exp1_b1	s640683cd	72	https://jalimturkexperiment2.s3.us-east-2.amazonaws.com/5247239ec3f9f4173228a70b70ed5998.mp4	SUGAR_ZACH.mp4	zach	M	target	DNN	sugar	sugar	SH UH1 G ER0	SH UH1 G ER0	1	1
exp1_b1	s640683cd	73	https://jalimturkexperiment2.s3.us-east-2.amazonaws.com/750c6671b3d9a1e838af7bbc1047251b.mp4	WAGE_JAKE_-12dB.mp4	jake	M	AnV	DNN	wage	rage	W EY1 JH	R EY1 JH	0	0.5
exp1_b1	sdcceab0e	1	https://jalimturkexperiment2.s3.us-east-2.amazonaws.com/b15af90df1815b715479709836ec4d2b.mp4	LOATHE_JOHN_-12dB.mp4	john	M	AnV	Real	loathe	go	L OW1 DH	G OW1	0	0.25
exp1_b1	sdcceab0e	2	https://jalimturkexperiment2.s3.us-east-2.amazonaws.com/836e2388470cf2294474882181e026d0.mp4	SOOTHING_KATE_-12dB.mp4	kate	F	AnV	DNN	soothing	yogurt	S UW1 DH IH0 NG	Y OW1 G ER0 T	0	0
exp1_b1	sdcceab0e	3	https://jalimturkexperiment2.s3.us-east-2.amazonaws.com/64acd9586ad6f46021d50f5f2507b904.mp4	OPTION_LIN_a_-12dB.mp4	lin	F	An	Real	option	achoo	AA1 P SH AH0 N	AA2 CH UW1	0	0.142857
exp1_b1	sdcceab0e	4	https://jalimturkexperiment2.s3.us-east-2.amazonaws.com/a42d80d45fdf8cc237f945ae215c07cf.mp4	PAYOFF_KATE_-12dB.mp4	kate	F	AnV	DNN	payoff	bear	P EY1 AO2 F	B EH1 R	0	0
exp1_b1	sdcceab0e	5	https://jalimturkexperiment2.s3.us-east-2.amazonaws.com/2bcc971de3f139ea7286b1a41ef42842.mp4	Bernice_fetch_-12dB.mp4	bernice	F	AnV	FACS	fetch	fetch	F EH1 CH	F EH1 CH	1	1
exp1_b1	sdcceab0e	6	https://jalimturkexperiment2.s3.us-east-2.amazonaws.com/d667e58030c556b335997db0fc44ad89.mp4	SHADE_DERRICK.mp4	derrick	M	target	Real	shade	shade	SH EY1 D	SH EY1 D	1	1
exp1_b1	sdcceab0e	7	https://jalimturkexperiment2.s3.us-east-2.amazonaws.com/f87743f11e2889f06d3df5b9a0a1a544.mp4	ETHIC_JAKE_-12dB.mp4	jake	M	AnV	DNN	ethic	essay	EH1 TH IH0 K	EH0 S EY1	0	0.166667
exp1_b1	sdcceab0e	8	https://jalimturkexperiment2.s3.us-east-2.amazonaws.com/5a21538ca3d4d02605a019727d646757.mp4	THOSE_DERRICK.mp4	derrick	M	target	Real	those	those	DH OW1 Z	DH OW1 Z	1	1
exp1_b1	sdcceab0e	9	https://jalimturkexperiment2.s3.us-east-2.amazonaws.com/b6aebdefbace19558982472b938acf05.mp4	Bernice_theme_-12dB.mp4	bernice	F	AnV	FACS	theme	limb	TH IY1 M	L IH1 M	0	0.2
exp1_b1	sdcceab0e	10	https://jalimturkexperiment2.s3.us-east-2.amazonaws.com/9836b3cd37ff924c546b66d3b45faac7.mp4	CASH_LIN_a_-12dB.mp4	lin	F	An	Real	cash	couch	K AE1 SH	K AW1 CH	0	0.2
exp1_b1	sdcceab0e	11	https://jalimturkexperiment2.s3.us-east-2.amazonaws.com/15b00bfdfd4f66588c8e043c755babde.mp4	POISE_JOHN_-12dB.mp4	john	M	AnV	Real	poise	boys	P OY1 Z	B OY1 Z	0	0.5
exp1_b1	sdcceab0e	12	https://jalimturkexperiment2.s3.us-east-2.amazonaws.com/fcc277f0e4393677265a5f48faa8a67a.mp4	Bernice_bathe_-12dB.mp4	bernice	F	AnV	FACS	bathe	make	B EY1 DH	M EY1 K	0	0.2
exp1_b1	sdcceab0e	13	https://jalimturkexperiment2.s3.us-east-2.amazonaws.com/818d5c256f5bc21789a5300119f10f37.mp4	Bernice_vouch_-12dB.mp4	bernice	F	AnV	FACS	vouch	belch	V AW1 CH	B EH1 L CH	0	0.166667
exp1_b1	sdcceab0e	14	https://jalimturkexperiment2.s3.us-east-2.amazonaws.com/5d9ab08a2f770e1a6269a4882d21b69b.mp4	YELLOW_JOHN_-12dB.mp4	john	M	AnV	Real	yellow	yellow	Y EH1 L OW0	Y EH1 L OW0	1	1
exp1_b1	sdcceab0e	15	https://jalimturkexperiment2.s3.us-east-2.amazonaws.com/2e1ae6fd9184f5e1792cea906c2ed495.mp4	OYSTER_JOHN_a_-12dB.mp4	john	M	An	Real	oyster	homestead	OY1 S T ER0	HH OW1 M S T EH2 D	0	0.222222
exp1_b1	sdcceab0e	16	https://jalimturkexperiment2.s3.us-east-2.amazonaws.com/b9b029b3976a10a8680285e9af036e4e.mp4	Ettore_noisy_-12dB.mp4	ettore	M	AnV	FACS	noisy	listen	N OY1 Z IY0	L IH1 S AH0 N	0	0.125
exp1_b1	sdcceab0e	17	https://jalimturkexperiment2.s3.us-east-2.amazonaws.com/2810efa330063418d113829bef035f23.mp4	LUAU_JOHN_-12dB.mp4	john	M	AnV	Real	luau	three	L UW1 AW2	TH R IY1	0	0
exp1_b1	sdcceab0e	18	https://jalimturkexperiment2.s3.us-east-2.amazonaws.com/25de54ce5996970b2dc1048dca6b7092.mp4	WORE_LIN_a_-12dB.mp4	lin	F	An	Real	wore	swarm	W AO1 R	S W AO1 R M	0	0.6
exp1_b1	sdcceab0e	19	https://jalimturkexperiment2.s3.us-east-2.amazonaws.com/b25e9e449d90150ffdd79aa94559fba6.mp4	Ettore_watchdog_-12dB.mp4	ettore	M	AnV	FACS	watchdog	washcloth	W AA1 CH D AO2 G	W AA1 SH K L AO2 TH	0	0.3
exp1_b1	sdcceab0e	20	https://jalimturkexperiment2.s3.us-east-2.amazonaws.com/e372b95608e4eaccb6124c1688d9b57e.mp4	ARGUE_MARIA.mp4	maria	F	target	FACS	argue	argue	AA1 R G Y UW0	AA1 R G Y UW0	1	1
exp1_b1	sdcceab0e	21	https://jalimturkexperiment2.s3.us-east-2.amazonaws.com/426db65182dc310837b938b5cc26c6f9.mp4	SPOUT_KATE_-12dB.mp4	kate	F	AnV	DNN	spout	bounce	S P AW1 T	B AW1 N S	0	0.333333
exp1_b1	sdcceab0e	22	https://jalimturkexperiment2.s3.us-east-2.amazonaws.com/4a18cfc46d819064685b605c33df24aa.mp4	WORMHOLE_LIN_-12dB.mp4	lin	F	AnV	Real	wormhole	wormhole	W ER1 M HH AO2 L	W ER1 M HH AO2 L	1	1
exp1_b1	sdcceab0e	23	https://jalimturkexperiment2.s3.us-east-2.amazonaws.com/0096f816cc5b5bed42a111c6ea7d1f62.mp4	THOUGHTS_LIN_-12dB.mp4	lin	F	AnV	Real	thoughts	watch	TH AO1 T S	W AA1 CH	0	0
exp1_b1	sdcceab0e	24	https://jalimturkexperiment2.s3.us-east-2.amazonaws.com/b9ee389321ea0242057eea648c5c541c.mp4	VERSION_JAKE_-12dB.mp4	jake	M	AnV	DNN	version	worry	V ER1 ZH AH0 N	W ER1 IY0	0	0.142857
exp1_b1	sdcceab0e	25	https://jalimturkexperiment2.s3.us-east-2.amazonaws.com/0b3a1afc26ed315ec054c464dc5661a0.mp4	INVOICE_KATE_-12dB.mp4	kate	F	AnV	DNN	invoice	walk	IH1 N V OY0 S	W AO1 K	0	0
exp1_b1	sdcceab0e	26	https://jalimturkexperiment2.s3.us-east-2.amazonaws.com/ce2eb6f79a5b689842e7cf7fb09c4a2d.mp4	Bernice_shower_-12dB.mp4	bernice	F	AnV	FACS	shower	childbirth	SH AW1 ER0	CH AY1 L D B ER2 TH	0	0.111111
exp1_b1	sdcceab0e	27	https://jalimturkexperiment2.s3.us-east-2.amazonaws.com/af64e4d64c8f5ecdd0647cb78df8bed1.mp4	HEAVY_LIN_a_-12dB.mp4	lin	F	An	Real	heavy	every	HH EH1 V IY0	EH1 V ER0 IY0	0	0.6
exp1_b1	sdcceab0e	28	https://jalimturkexperiment2.s3.us-east-2.amazonaws.com/539eb49732cdcf6ab25bda29e80add7e.mp4	CHIEF_JOHN_a_-12dB.mp4	john	M	An	Real	chief	cheat	CH IY1 F	CH IY1 T	0	0.5
exp1_b1	sdcceab0e	29	https://jalimturkexperiment2.s3.us-east-2.amazonaws.com/67293c5c4901a57f3fad26bc079e0e69.mp4	PATHWAY_LIN_-12dB.mp4	lin	F	AnV	Real	pathway	pathway	P AE1 TH W EY2	P AE1 TH W EY2	1	1
exp1_b1	sdcceab0e	30	https://jalimturkexperiment2.s3.us-east-2.amazonaws.com/1cdf94914aa7961344f18b02d5e78501.mp4	TEACH_ZACH.mp4	zach	M	target	DNN	teach	teach	T IY1 CH	T IY1 CH	1	1
exp1_b1	sdcceab0e	31	https://jalimturkexperiment2.s3.us-east-2.amazonaws.com/a75372ea2829739c57c3ffa09065d426.mp4	Ettore_worthy_-12dB.mp4	ettore	M	AnV	FACS	worthy	wonder	W ER1 DH IY0	W AH1 N D ER0	0	0.285714
exp1_b1	sdcceab0e	32	https://jalimturkexperiment2.s3.us-east-2.amazonaws.com/060b3767829a89702e34b47ff515920a.mp4	THANK_LIN_a_-12dB.mp4	lin	F	An	Real	thank	spank	TH AE1 NG K	S P AE1 NG K	0	0.5
exp1_b1	sdcceab0e	33	https://jalimturkexperiment2.s3.us-east-2.amazonaws.com/2b191ebfe41558d40b7593ed48d3a72e.mp4	Ettore_hash_-12dB.mp4	ettore	M	AnV	FACS	hash	catch	HH AE1 SH	K AE1 CH	0	0.2
exp1_b1	sdcceab0e	34	https://jalimturkexperiment2.s3.us-east-2.amazonaws.com/769ab1aa36d0ccce13590cbbc9b54d3a.mp4	YANK_MARIA.mp4	maria	F	target	FACS	yank	yank	Y AE1 NG K	Y AE1 NG K	1	1
exp1_b1	sdcceab0e	35	https://jalimturkexperiment2.s3.us-east-2.amazonaws.com/4fb343f9ca67de97cd8e6223439c48a4.mp4	ALTHOUGH_LIN_a_-12dB.mp4	lin	F	An	Real	although	saw	AO2 L DH OW1	S AO1	0	0.2
exp1_b1	sdcceab0e	36	https://jalimturkexperiment2.s3.us-east-2.amazonaws.com/d948494dc9603a6cb2cf0a9b7ed424b9.mp4	CHOICE_JOHN_-12dB.mp4	john	M	AnV	Real	choice	choice	CH OY1 S	CH OY1 S	1	1
exp1_b1	sdcceab0e	37	https://jalimturkexperiment2.s3.us-east-2.amazonaws.com/e7137caf5acd278e5dfb60d7eeb4b478.mp4	DEPTH_JAKE_-12dB.mp4	jake	M	AnV	DNN	depth	depth	D EH1 P TH	D EH1 P TH	1	1
exp1_b1	sdcceab0e	38	https://jalimturkexperiment2.s3.us-east-2.amazonaws.com/04e547d38f8f94efae6acf03bb27bc25.mp4	JOINING_JOHN_a_-12dB.mp4	john	M	An	Real	joining	choice	JH OY1 N IH0 NG	CH OY1 S	0	0.142857
exp1_b1	sdcceab0e	39	https://jalimturkexperiment2.s3.us-east-2.amazonaws.com/6e02e9edd641d24f045a77e2b8429908.mp4	MATURE_KATE_-12dB.mp4	kate	F	AnV	DNN	mature	germ	M AH0 CH UH1 R	JH ER1 M	0	0.142857
exp1_b1	sdcceab0e	40	https://jalimturkexperiment2.s3.us-east-2.amazonaws.com/39de54d24326053829cbbbab0c9faf6b.mp4	CASHMERE_LIN_a_-12dB.mp4	lin	F	An	Real	cashmere	thigh	K AE1 ZH M IH0 R	TH AY1	0	0
exp1_b1	sdcceab0e	41	https://jalimturkexperiment2.s3.us-east-2.amazonaws.com/35d699f607cf56d5fb95547e0c9abe16.mp4	Bernice_moth_-12dB.mp4	bernice	F	AnV	FACS	moth	gone	M AO1 TH	G AO1 N	0	0.2
exp1_b1	sdcceab0e	42	https://jalimturkexperiment2.s3.us-east-2.amazonaws.com/a0b4905a5141c3d93d6821c5059237f6.mp4	ROUGE_JOHN_-12dB.mp4	john	M	AnV	Real	rouge	luge	R UW1 ZH	L UW1 JH	0	0.2
exp1_b1	sdcceab0e	43	https://jalimturkexperiment2.s3.us-east-2.amazonaws.com/0b8e649099343fe1a9bb9dbac8f59827.mp4	FIVE_DERRICK.mp4	derrick	M	target	Real	five	five	F AY1 V	F AY1 V	1	1
exp1_b1	sdcceab0e	44	https://jalimturkexperiment2.s3.us-east-2.amazonaws.com/39a85da92b4b9d06f148cae33b38f468.mp4	EYEBROW_MARIA.mp4	maria	F	target	FACS	eyebrow	eyebrow	AY1 B R AW2	AY1 B R AW2	1	1
exp1_b1	sdcceab0e	45	https://jalimturkexperiment2.s3.us-east-2.amazonaws.com/908ff5a411d894a90a24caf28714f94f.mp4	VOICE_LIN_-12dB.mp4	lin	F	AnV	Real	voice	voice	V OY1 S	V OY1 S	1	1
exp1_b1	sdcceab0e	46	https://jalimturkexperiment2.s3.us-east-2.amazonaws.com/c3f9a6ad2fcaf1bc1937dc8aa183c215.mp4	SEIZURE_JAKE_-12dB.mp4	jake	M	AnV	DNN	seizure	signature	S IY1 ZH ER0	S IH1 G N AH0 CH ER0	0	0.222222
exp1_b1	sdcceab0e	47	https://jalimturkexperiment2.s3.us-east-2.amazonaws.com/acc4bda165572b1e5f0704beb83146fb.mp4	YOUTH_LIN_-12dB.mp4	lin	F	AnV	Real	youth	youth	Y UW1 TH	Y UW1 TH	1	1
exp1_b1	sdcceab0e	48	https://jalimturkexperiment2.s3.us-east-2.amazonaws.com/4b867e949eefecc7431704c0d8bf9a73.mp4	ECHOES_JAKE_-12dB.mp4	jake	M	AnV	DNN	echoes	echoes	EH1 K OW0 Z	EH1 K OW0 Z	1	1
exp1_b1	sdcceab0e	49	https://jalimturkexperiment2.s3.us-east-2.amazonaws.com/750c6671b3d9a1e838af7bbc1047251b.mp4	WAGE_JAKE_-12dB.mp4	jake	M	AnV	DNN	wage	range	W EY1 JH	R EY1 N JH	0	0.4
exp1_b1	sdcceab0e	50	https://jalimturkexperiment2.s3.us-east-2.amazonaws.com/4a122adfe04be4d3739ccdb12f9026ac.mp4	MOUTHS_KATE_-12dB.mp4	kate	F	AnV	DNN	mouths	mouth	M AW1 DH Z	M AW1 TH	0	0.4
exp1_b1	sdcceab0e	51	https://jalimturkexperiment2.s3.us-east-2.amazonaws.com/f414de368dd91ed90316fa0fe8004356.mp4	PYTHON_LIN_a_-12dB.mp4	lin	F	An	Real	python	eyebrow	P AY1 TH AA0 N	AY1 B R AW2	0	0.125
exp1_b1	sdcceab0e	52	https://jalimturkexperiment2.s3.us-east-2.amazonaws.com/a6eb7f2d4358a878c99fa28a7cce424a.mp4	Ettore_gauge_-12dB.mp4	ettore	M	AnV	FACS	gauge	inch	G EY1 JH	IH1 N CH	0	0
exp1_b1	sdcceab0e	53	https://jalimturkexperiment2.s3.us-east-2.amazonaws.com/a1190c99f85d65dda3a02dd158ac60b3.mp4	MONKEY_JOHN_-12dB.mp4	john	M	AnV	Real	monkey	monkey	M AH1 NG K IY0	M AH1 NG K IY0	1	1
exp1_b1	sdcceab0e	54	https://jalimturkexperiment2.s3.us-east-2.amazonaws.com/3a8a86bb0a30fcdb3062fa4614734ac1.mp4	HOIST_JOHN_a_-12dB.mp4	john	M	An	Real	hoist	itch	HH OY1 S T	IH1 CH	0	0
exp1_b1	sdcceab0e	55	https://jalimturkexperiment2.s3.us-east-2.amazonaws.com/fdbdfac23a94d18b722dfcd57134fef7.mp4	Ettore_cowboy_-12dB.mp4	ettore	M	AnV	FACS	cowboy	mouth	K AW1 B OY2	M AW1 TH	0	0.166667
exp1_b1	sdcceab0e	56	https://jalimturkexperiment2.s3.us-east-2.amazonaws.com/7d53be4b109add86f100b30598da7bca.mp4	QUIET_JAKE_-12dB.mp4	jake	M	AnV	DNN	quiet	quiet	K W AY1 AH0 T	K W AY1 AH0 T	1	1
exp1_b1	sdcceab0e	57	https://jalimturkexperiment2.s3.us-east-2.amazonaws.com/6a4df68703fab5eefdb9a127930113e2.mp4	JUMBO_JOHN_a_-12dB.mp4	john	M	An	Real	jumbo	jumbo	JH AH1 M B OW0	JH AH1 M B OW0	1	1
exp1_b1	sdcceab0e	58	https://jalimturkexperiment2.s3.us-east-2.amazonaws.com/cc3edbe7d539533f7dfa5ec3e3fdebd1.mp4	FEATHERS_JOHN_-12dB.mp4	john	M	AnV	Real	feathers	feathers	F EH1 DH ER0 Z	F EH1 DH ER0 Z	1	1
exp1_b1	sdcceab0e	59	https://jalimturkexperiment2.s3.us-east-2.amazonaws.com/eb61e1cae25546cf8a5112e3e72813eb.mp4	BUTCHER_ZACH.mp4	zach	M	target	DNN	butcher	butcher	B UH1 CH ER0	B UH1 CH ER0	1	1
exp1_b1	sdcceab0e	60	https://jalimturkexperiment2.s3.us-east-2.amazonaws.com/353e37bd5670ac8fbcfed3d087df1a10.mp4	Ettore_amnesia_-12dB.mp4	ettore	M	AnV	FACS	amnesia	ear	AE0 M N IY1 ZH AH0	IY1 R	0	0.142857
exp1_b1	sdcceab0e	61	https://jalimturkexperiment2.s3.us-east-2.amazonaws.com/6a98e269230a9fd9f1a7d104e34fedbe.mp4	Bernice_with_-12dB.mp4	bernice	F	AnV	FACS	with	width	W IH1 TH	W IH1 D TH	0	0.75
exp1_b1	sdcceab0e	62	https://jalimturkexperiment2.s3.us-east-2.amazonaws.com/ff12c0651f21e10a5b504ba42c7a60cb.mp4	ZONING_KATE_-12dB.mp4	kate	F	AnV	DNN	zoning	zoning	Z OW1 N IH0 NG	Z OW1 N IH0 NG	1	1
exp1_b1	sdcceab0e	63	https://jalimturkexperiment2.s3.us-east-2.amazonaws.com/5247239ec3f9f4173228a70b70ed5998.mp4	SUGAR_ZACH.mp4	zach	M	target	DNN	sugar	sugar	SH UH1 G ER0	SH UH1 G ER0	1	1
exp1_b1	sdcceab0e	64	https://jalimturkexperiment2.s3.us-east-2.amazonaws.com/6cdfae9f86928c870591853cfcb5b104.mp4	FUSION_JOHN_a_-12dB.mp4	john	M	An	Real	fusion	chow	F Y UW1 ZH AH0 N	CH AW1	0	0
exp1_b1	sdcceab0e	65	https://jalimturkexperiment2.s3.us-east-2.amazonaws.com/58c1f5b868ca23173db89c96e2da6347.mp4	CRAB_JOHN_a_-12dB.mp4	john	M	An	Real	crab	fetch	K R AE1 B	F EH1 CH	0	0
exp1_b1	sdcceab0e	66	https://jalimturkexperiment2.s3.us-east-2.amazonaws.com/e6b7e5aa14dc1f786fbbbe9e1020a5c3.mp4	PLEASURE_KATE_-12dB.mp4	kate	F	AnV	DNN	pleasure	pleasure	P L EH1 ZH ER0	P L EH1 ZH ER0	1	1
exp1_b1	sdcceab0e	67	https://jalimturkexperiment2.s3.us-east-2.amazonaws.com/16b41cb97e46250c16b1182691dc3343.mp4	JAB_JAKE_-12dB.mp4	jake	M	AnV	DNN	jab	javelin	JH AE1 B	JH AE1 V AH0 L AH0 N	0	0.25
exp1_b1	sdcceab0e	68	https://jalimturkexperiment2.s3.us-east-2.amazonaws.com/a6bf5f2f1b3f64579f6ca09c00334220.mp4	Ettore_push_-12dB.mp4	ettore	M	AnV	FACS	push	butch	P UH1 SH	B UH1 CH	0	0.2
exp1_b1	sdcceab0e	69	https://jalimturkexperiment2.s3.us-east-2.amazonaws.com/dfe6edaeaab9b9163556ba9c790ed93d.mp4	GARAGE_LIN_-12dB.mp4	lin	F	AnV	Real	garage	along	G ER0 AA1 ZH	AH0 L AO1 NG	0	0
exp1_b1	sdcceab0e	70	https://jalimturkexperiment2.s3.us-east-2.amazonaws.com/ecffdebf6c4f4b7fe6c755af40e206fd.mp4	Bernice_polish_-12dB.mp4	bernice	F	AnV	FACS	polish	polish	P AA1 L IH0 SH	P AA1 L IH0 SH	1	1
exp1_b1	sdcceab0e	71	https://jalimturkexperiment2.s3.us-east-2.amazonaws.com/482bfea8c4e21213d29fc79295003b65.mp4	WIVES_LIN_-12dB.mp4	lin	F	AnV	Real	wives	wives	W AY1 V Z	W AY1 V Z	1	1
exp1_b1	sdcceab0e	72	https://jalimturkexperiment2.s3.us-east-2.amazonaws.com/0267d998d4d63c8ed307b2374a1f12ba.mp4	WEIGHT_JOHN_a_-12dB.mp4	john	M	An	Real	weight	wink	W EY1 T	W IH1 NG K	0	0.166667
exp1_b1	sdcceab0e	73	https://jalimturkexperiment2.s3.us-east-2.amazonaws.com/724c5b414f49510bab557b4e21f1b963.mp4	BOOTH_LIN_-12dB.mp4	lin	F	AnV	Real	booth	booth	B UW1 TH	B UW1 TH	1	1
exp1_b1	sb3dcc68d	1	https://jalimturkexperiment2.s3.us-east-2.amazonaws.com/5d9ab08a2f770e1a6269a4882d21b69b.mp4	YELLOW_JOHN_-12dB.mp4	john	M	AnV	Real	yellow	deep	Y EH1 L OW0	D IY1 P	0	0
exp1_b1	sb3dcc68d	2	https://jalimturkexperiment2.s3.us-east-2.amazonaws.com/353e37bd5670ac8fbcfed3d087df1a10.mp4	Ettore_amnesia_-12dB.mp4	ettore	M	AnV	FACS	amnesia	beach	AE0 M N IY1 ZH AH0	B IY1 CH	0	0.125
exp1_b1	sb3dcc68d	3	https://jalimturkexperiment2.s3.us-east-2.amazonaws.com/fcc277f0e4393677265a5f48faa8a67a.mp4	Bernice_bathe_-12dB.mp4	bernice	F	AnV	FACS	bathe	bathe	B EY1 DH	B EY1 DH	1	1
exp1_b1	sb3dcc68d	4	https://jalimturkexperiment2.s3.us-east-2.amazonaws.com/b9ee389321ea0242057eea648c5c541c.mp4	VERSION_JAKE_-12dB.mp4	jake	M	AnV	DNN	version	version	V ER1 ZH AH0 N	V ER1 ZH AH0 N	1	1
exp1_b1	sb3dcc68d	5	https://jalimturkexperiment2.s3.us-east-2.amazonaws.com/e372b95608e4eaccb6124c1688d9b57e.mp4	ARGUE_MARIA.mp4	maria	F	target	FACS	argue	argue	AA1 R G Y UW0	AA1 R G Y UW0	1	1
exp1_b1	sb3dcc68d	6	https://jalimturkexperiment2.s3.us-east-2.amazonaws.com/4fb343f9ca67de97cd8e6223439c48a4.mp4	ALTHOUGH_LIN_a_-12dB.mp4	lin	F	An	Real	although	alone	AO2 L DH OW1	AH0 L OW1 N	0	0.333333
exp1_b1	sb3dcc68d	7	https://jalimturkexperiment2.s3.us-east-2.amazonaws.com/eb61e1cae25546cf8a5112e3e72813eb.mp4	BUTCHER_ZACH.mp4	zach	M	target	DNN	butcher	butcher	B UH1 CH ER0	B UH1 CH ER0	1	1
exp1_b1	sb3dcc68d	8	https://jalimturkexperiment2.s3.us-east-2.amazonaws.com/cc3edbe7d539533f7dfa5ec3e3fdebd1.mp4	FEATHERS_JOHN_-12dB.mp4	john	M	AnV	Real	feathers	feathers	F EH1 DH ER0 Z	F EH1 DH ER0 Z	1	1
exp1_b1	sb3dcc68d	9	https://jalimturkexperiment2.s3.us-east-2.amazonaws.com/7d53be4b109add86f100b30598da7bca.mp4	QUIET_JAKE_-12dB.mp4	jake	M	AnV	DNN	quiet	white	K W AY1 AH0 T	W AY1 T	0	0.6
exp1_b1	sb3dcc68d	10	https://jalimturkexperiment2.s3.us-east-2.amazonaws.com/a42d80d45fdf8cc237f945ae215c07cf.mp4	PAYOFF_KATE_-12dB.mp4	kate	F	AnV	DNN	payoff	pen	P EY1 AO2 F	P EH1 N	0	0.166667
exp1_b1	sb3dcc68d	11	https://jalimturkexperiment2.s3.us-east-2.amazonaws.com/539eb49732cdcf6ab25bda29e80add7e.mp4	CHIEF_JOHN_a_-12dB.mp4	john	M	An	Real	chief	cheap	CH IY1 F	CH IY1 P	0	0.5
exp1_b1	sb3dcc68d	12	https://jalimturkexperiment2.s3.us-east-2.amazonaws.com/426db65182dc310837b938b5cc26c6f9.mp4	SPOUT_KATE_-12dB.mp4	kate	F	AnV	DNN	spout	mouth	S P AW1 T	M AW1 TH	0	0.166667
exp1_b1	sb3dcc68d	13	https://jalimturkexperiment2.s3.us-east-2.amazonaws.com/dfe6edaeaab9b9163556ba9c790ed93d.mp4	GARAGE_LIN_-12dB.mp4	lin	F	AnV	Real	garage	homage	G ER0 AA1 ZH	AA1 M AH0 JH	0	0.142857
exp1_b1	sb3dcc68d	14	https://jalimturkexperiment2.s3.us-east-2.amazonaws.com/5a21538ca3d4d02605a019727d646757.mp4	THOSE_DERRICK.mp4	derrick	M	target	Real	those	those	DH OW1 Z	DH OW1 Z	1	1
exp1_b1	sb3dcc68d	15	https://jalimturkexperiment2.s3.us-east-2.amazonaws.com/f87743f11e2889f06d3df5b9a0a1a544.mp4	ETHIC_JAKE_-12dB.mp4	jake	M	AnV	DNN	ethic	ethic	EH1 TH IH0 K	EH1 TH IH0 K	1	1
exp1_b1	sb3dcc68d	16	https://jalimturkexperiment2.s3.us-east-2.amazonaws.com/f414de368dd91ed90316fa0fe8004356.mp4	PYTHON_LIN_a_-12dB.mp4	lin	F	An	Real	python	micron	P AY1 TH AA0 N	M AY1 K R AA2 N	0	0.375
exp1_b1	sb3dcc68d	17	https://jalimturkexperiment2.s3.us-east-2.amazonaws.com/c3f9a6ad2fcaf1bc1937dc8aa183c215.mp4	SEIZURE_JAKE_-12dB.mp4	jake	M	AnV	DNN	seizure	seizure	S IY1 ZH ER0	S IY1 ZH ER0	1	1
exp1_b1	sb3dcc68d	18	https://jalimturkexperiment2.s3.us-east-2.amazonaws.com/a1190c99f85d65dda3a02dd158ac60b3.mp4	MONKEY_JOHN_-12dB.mp4	john	M	AnV	Real	monkey	messy	M AH1 NG K IY0	M EH1 S IY0	0	0.285714
exp1_b1	sb3dcc68d	19	https://jalimturkexperiment2.s3.us-east-2.amazonaws.com/0b3a1afc26ed315ec054c464dc5661a0.mp4	INVOICE_KATE_-12dB.mp4	kate	F	AnV	DNN	invoice	pancake	IH1 N V OY0 S	P AE1 N K EY2 K	0	0.1
exp1_b1	sb3dcc68d	20	https://jalimturkexperiment2.s3.us-east-2.amazonaws.com/3a8a86bb0a30fcdb3062fa4614734ac1.mp4	HOIST_JOHN_a_-12dB.mp4	john	M	An	Real	hoist	witch	HH OY1 S T	W IH1 CH	0	0
exp1_b1	sb3dcc68d	21	https://jalimturkexperiment2.s3.us-east-2.amazonaws.com/6a4df68703fab5eefdb9a127930113e2.mp4	JUMBO_JOHN_a_-12dB.mp4	john	M	An	Real	jumbo	jungle	JH AH1 M B OW0	JH AH1 NG G AH0 L	0	0.222222
exp1_b1	sb3dcc68d	22	https://jalimturkexperiment2.s3.us-east-2.amazonaws.com/39de54d24326053829cbbbab0c9faf6b.mp4	CASHMERE_LIN_a_-12dB.mp4	lin	F	An	Real	cashmere	sign	K AE1 ZH M IH0 R	S AY1 N	0	0
exp1_b1	sb3dcc68d	23	https://jalimturkexperiment2.s3.us-east-2.amazonaws.com/64acd9586ad6f46021d50f5f2507b904.mp4	OPTION_LIN_a_-12dB.mp4	lin	F	An	Real	option	issue	AA1 P SH AH0 N	IH1 SH UW0	0	0.142857
exp1_b1	sb3dcc68d	24	https://jalimturkexperiment2.s3.us-east-2.amazonaws.com/5247239ec3f9f4173228a70b70ed5998.mp4	SUGAR_ZACH.mp4	zach	M	target	DNN	sugar	sugar	SH UH1 G ER0	SH UH1 G ER0	1	1
exp1_b1	sb3dcc68d	25	https://jalimturkexperiment2.s3.us-east-2.amazonaws.com/6a98e269230a9fd9f1a7d104e34fedbe.mp4	Bernice_with_-12dB.mp4	bernice	F	AnV	FACS	with	waist	W IH1 TH	W EY1 S T	0	0.166667
exp1_b1	sb3dcc68d	26	https://jalimturkexperiment2.s3.us-east-2.amazonaws.com/482bfea8c4e21213d29fc79295003b65.mp4	WIVES_LIN_-12dB.mp4	lin	F	AnV	Real	wives	wives	W AY1 V Z	W AY1 V Z	1	1
exp1_b1	sb3dcc68d	27	https://jalimturkexperiment2.s3.us-east-2.amazonaws.com/b6aebdefbace19558982472b938acf05.mp4	Bernice_theme_-12dB.mp4	bernice	F	AnV	FACS	theme	keys	TH IY1 M	K IY1 Z	0	0.2
exp1_b1	sb3dcc68d	28	https://jalimturkexperiment2.s3.us-east-2.amazonaws.com/a6bf5f2f1b3f64579f6ca09c00334220.mp4	Ettore_push_-12dB.mp4	ettore	M	AnV	FACS	push	butch	P UH1 SH	B UH1 CH	0	0.2
exp1_b1	sb3dcc68d	29	https://jalimturkexperiment2.s3.us-east-2.amazonaws.com/b25e9e449d90150ffdd79aa94559fba6.mp4	Ettore_watchdog_-12dB.mp4	ettore	M	AnV	FACS	watchdog	watchdog	W AA1 CH D AO2 G	W AA1 CH D AO2 G	1	1
exp1_b1	sb3dcc68d	30	https://jalimturkexperiment2.s3.us-east-2.amazonaws.com/af64e4d64c8f5ecdd0647cb78df8bed1.mp4	HEAVY_LIN_a_-12dB.mp4	lin	F	An	Real	heavy	heavy	HH EH1 V IY0	HH EH1 V IY0	1	1
exp1_b1	sb3dcc68d	31	https://jalimturkexperiment2.s3.us-east-2.amazonaws.com/39a85da92b4b9d06f148cae33b38f468.mp4	EYEBROW_MARIA.mp4	maria	F	target	FACS	eyebrow	eyebrow	AY1 B R AW2	AY1 B R AW2	1	1
exp1_b1	sb3dcc68d	32	https://jalimturkexperiment2.s3.us-east-2.amazonaws.com/836e2388470cf2294474882181e026d0.mp4	SOOTHING_KATE_-12dB.mp4	kate	F	AnV	DNN	soothing	junior	S UW1 DH IH0 NG	JH UW1 N Y ER0	0	0.111111
exp1_b1	sb3dcc68d	33	https://jalimturkexperiment2.s3.us-east-2.amazonaws.com/2810efa330063418d113829bef035f23.mp4	LUAU_JOHN_-12dB.mp4	john	M	AnV	Real	luau	duality	L UW1 AW2	D UW0 AE1 L AH0 T IY0	0	0.25
exp1_b1	sb3dcc68d	34	https://jalimturkexperiment2.s3.us-east-2.amazonaws.com/b9b029b3976a10a8680285e9af036e4e.mp4	Ettore_noisy_-12dB.mp4	ettore	M	AnV	FACS	noisy	glazing	N OY1 Z IY0	G L EY1 Z IH0 NG	0	0.111111
exp1_b1	sb3dcc68d	35	https://jalimturkexperiment2.s3.us-east-2.amazonaws.com/4b867e949eefecc7431704c0d8bf9a73.mp4	ECHOES_JAKE_-12dB.mp4	jake	M	AnV	DNN	echoes	echoes	EH1 K OW0 Z	EH1 K OW0 Z	1	1
exp1_b1	sb3dcc68d	36	https://jalimturkexperiment2.s3.us-east-2.amazonaws.com/b15af90df1815b715479709836ec4d2b.mp4	LOATHE_JOHN_-12dB.mp4	john	M	AnV	Real	loathe	those	L OW1 DH	DH OW1 Z	0	0.5
exp1_b1	sb3dcc68d	37	https://jalimturkexperiment2.s3.us-east-2.amazonaws.com/a6eb7f2d4358a878c99fa28a7cce424a.mp4	Ettore_gauge_-12dB.mp4	ettore	M	AnV	FACS	gauge	age	G EY1 JH	EY1 JH	0	0.666667
exp1_b1	sb3dcc68d	38	https://jalimturkexperiment2.s3.us-east-2.amazonaws.com/ce2eb6f79a5b689842e7cf7fb09c4a2d.mp4	Bernice_shower_-12dB.mp4	bernice	F	AnV	FACS	shower	childbirth	SH AW1 ER0	CH AY1 L D B ER2 TH	0	0.111111
exp1_b1	sb3dcc68d	39	https://jalimturkexperiment2.s3.us-east-2.amazonaws.com/1cdf94914aa7961344f18b02d5e78501.mp4	TEACH_ZACH.mp4	zach	M	target	DNN	teach	teach	T IY1 CH	T IY1 CH	1	1
exp1_b1	sb3dcc68d	40	https://jalimturkexperiment2.s3.us-east-2.amazonaws.com/724c5b414f49510bab557b4e21f1b963.mp4	BOOTH_LIN_-12dB.mp4	lin	F	AnV	Real	booth	booth	B UW1 TH	B UW1 TH	1	1
exp1_b1	sb3dcc68d	41	https://jalimturkexperiment2.s3.us-east-2.amazonaws.com/6e02e9edd641d24f045a77e2b8429908.mp4	MATURE_KATE_-12dB.mp4	kate	F	AnV	DNN	mature	protrude	M AH0 CH UH1 R	P R OW0 T R UW1 D	0	0.0909091
exp1_b1	sb3dcc68d	42	https://jalimturkexperiment2.s3.us-east-2.amazonaws.com/15b00bfdfd4f66588c8e043c755babde.mp4	POISE_JOHN_-12dB.mp4	john	M	AnV	Real	poise	point	P OY1 Z	P OY1 N T	0	0.4
exp1_b1	sb3dcc68d	43	https://jalimturkexperiment2.s3.us-east-2.amazonaws.com/0096f816cc5b5bed42a111c6ea7d1f62.mp4	THOUGHTS_LIN_-12dB.mp4	lin	F	AnV	Real	thoughts	thought	TH AO1 T S	TH AO1 T	0	0.75
exp1_b1	sb3dcc68d	44	https://jalimturkexperiment2.s3.us-east-2.amazonaws.com/d667e58030c556b335997db0fc44ad89.mp4	SHADE_DERRICK.mp4	derrick	M	target	Real	shade	shade	SH EY1 D	SH EY1 D	1	1
exp1_b1	sb3dcc68d	45	https://jalimturkexperiment2.s3.us-east-2.amazonaws.com/ff12c0651f21e10a5b504ba42c7a60cb.mp4	ZONING_KATE_-12dB.mp4	kate	F	AnV	DNN	zoning	stolen	Z OW1 N IH0 NG	S T OW1 L AH0 N	0	0.222222
exp1_b1	sb3dcc68d	46	https://jalimturkexperiment2.s3.us-east-2.amazonaws.com/750c6671b3d9a1e838af7bbc1047251b.mp4	WAGE_JAKE_-12dB.mp4	jake	M	AnV	DNN	wage	wage	W EY1 JH	W EY1 JH	1	1
exp1_b1	sb3dcc68d	47	https://jalimturkexperiment2.s3.us-east-2.amazonaws.com/04e547d38f8f94efae6acf03bb27bc25.mp4	JOINING_JOHN_a_-12dB.mp4	john	M	An	Real	joining	join	JH OY1 N IH0 NG	JH OY1 N	0	0.6
exp1_b1	sb3dcc68d	48	https://jalimturkexperiment2.s3.us-east-2.amazonaws.com/e6b7e5aa14dc1f786fbbbe9e1020a5c3.mp4	PLEASURE_KATE_-12dB.mp4	kate	F	AnV	DNN	pleasure	pleasure	P L EH1 ZH ER0	P L EH1 ZH ER0	1	1
exp1_b1	sb3dcc68d	49	https://jalimturkexperiment2.s3.us-east-2.amazonaws.com/0267d998d4d63c8ed307b2374a1f12ba.mp4	WEIGHT_JOHN_a_-12dB.mp4	john	M	An	Real	weight	prick	W EY1 T	P R IH1 K	0	0
exp1_b1	sb3dcc68d	50	https://jalimturkexperiment2.s3.us-east-2.amazonaws.com/67293c5c4901a57f3fad26bc079e0e69.mp4	PATHWAY_LIN_-12dB.mp4	lin	F	AnV	Real	pathway	pathway	P AE1 TH W EY2	P AE1 TH W EY2	1	1
exp1_b1	sb3dcc68d	51	https://jalimturkexperiment2.s3.us-east-2.amazonaws.com/9836b3cd37ff924c546b66d3b45faac7.mp4	CASH_LIN_a_-12dB.mp4	lin	F	An	Real	cash	cash	K AE1 SH	K AE1 SH	1	1
exp1_b1	sb3dcc68d	52	https://jalimturkexperiment2.s3.us-east-2.amazonaws.com/2bcc971de3f139ea7286b1a41ef42842.mp4	Bernice_fetch_-12dB.mp4	bernice	F	AnV	FACS	fetch	dutch	F EH1 CH	D AH1 CH	0	0.2
exp1_b1	sb3dcc68d	53	https://jalimturkexperiment2.s3.us-east-2.amazonaws.com/a0b4905a5141c3d93d6821c5059237f6.mp4	ROUGE_JOHN_-12dB.mp4	john	M	AnV	Real	rouge	huge	R UW1 ZH	HH Y UW1 JH	0	0.166667
exp1_b1	sb3dcc68d	54	https://jalimturkexperiment2.s3.us-east-2.amazonaws.com/58c1f5b868ca23173db89c96e2da6347.mp4	CRAB_JOHN_a_-12dB.mp4	john	M	An	Real	crab	flash	K R AE1 B	F L AE1 SH	0	0.142857
exp1_b1	sb3dcc68d	55	https://jalimturkexperiment2.s3.us-east-2.amazonaws.com/2e1ae6fd9184f5e1792cea906c2ed495.mp4	OYSTER_JOHN_a_-12dB.mp4	john	M	An	Real	oyster	racecar	OY1 S T ER0	R EY1 S K AA2 R	0	0.111111
exp1_b1	sb3dcc68d	56	https://jalimturkexperiment2.s3.us-east-2.amazonaws.com/818d5c256f5bc21789a5300119f10f37.mp4	Bernice_vouch_-12dB.mp4	bernice	F	AnV	FACS	vouch	batch	V AW1 CH	B AE1 CH	0	0.2
exp1_b1	sb3dcc68d	57	https://jalimturkexperiment2.s3.us-east-2.amazonaws.com/2b191ebfe41558d40b7593ed48d3a72e.mp4	Ettore_hash_-12dB.mp4	ettore	M	AnV	FACS	hash	hatch	HH AE1 SH	HH AE1 CH	0	0.5
exp1_b1	sb3dcc68d	58	https://jalimturkexperiment2.s3.us-east-2.amazonaws.com/769ab1aa36d0ccce13590cbbc9b54d3a.mp4	YANK_MARIA.mp4	maria	F	target	FACS	yank	yank	Y AE1 NG K	Y AE1 NG K	1	1
exp1_b1	sb3dcc68d	59	https://jalimturkexperiment2.s3.us-east-2.amazonaws.com/16b41cb97e46250c16b1182691dc3343.mp4	JAB_JAKE_-12dB.mp4	jake	M	AnV	DNN	jab	jab	JH AE1 B	JH AE1 B	1	1
exp1_b1	sb3dcc68d	60	https://jalimturkexperiment2.s3.us-east-2.amazonaws.com/a75372ea2829739c57c3ffa09065d426.mp4	Ettore_worthy_-12dB.mp4	ettore	M	AnV	FACS	worthy	funky	W ER1 DH IY0	F AH1 NG K IY0	0	0.125
exp1_b1	sb3dcc68d	61	https://jalimturkexperiment2.s3.us-east-2.amazonaws.com/4a122adfe04be4d3739ccdb12f9026ac.mp4	MOUTHS_KATE_-12dB.mp4	kate	F	AnV	DNN	mouths	mound	M AW1 DH Z	M AW1 N D	0	0.333333
exp1_b1	sb3dcc68d	62	https://jalimturkexperiment2.s3.us-east-2.amazonaws.com/0b8e649099343fe1a9bb9dbac8f59827.mp4	FIVE_DERRICK.mp4	derrick	M	target	Real	five	five	F AY1 V	F AY1 V	1	1
exp1_b1	sb3dcc68d	63	https://jalimturkexperiment2.s3.us-east-2.amazonaws.com/6cdfae9f86928c870591853cfcb5b104.mp4	FUSION_JOHN_a_-12dB.mp4	john	M	An	Real	fusion	vision	F Y UW1 ZH AH0 N	V IH1 ZH AH0 N	0	0.375
exp1_b1	sb3dcc68d	64	https://jalimturkexperiment2.s3.us-east-2.amazonaws.com/060b3767829a89702e34b47ff515920a.mp4	THANK_LIN_a_-12dB.mp4	lin	F	An	Real	thank	dice	TH AE1 NG K	D AY1 S	0	0
exp1_b1	sb3dcc68d	65	https://jalimturkexperiment2.s3.us-east-2.amazonaws.com/d948494dc9603a6cb2cf0a9b7ed424b9.mp4	CHOICE_JOHN_-12dB.mp4	john	M	AnV	Real	choice	choice	CH OY1 S	CH OY1 S	1	1
exp1_b1	sb3dcc68d	66	https://jalimturkexperiment2.s3.us-east-2.amazonaws.com/e7137caf5acd278e5dfb60d7eeb4b478.mp4	DEPTH_JAKE_-12dB.mp4	jake	M	AnV	DNN	depth	desperate	D EH1 P TH	D EH1 S P R IH0 T	0	0.375
exp1_b1	sb3dcc68d	67	https://jalimturkexperiment2.s3.us-east-2.amazonaws.com/908ff5a411d894a90a24caf28714f94f.mp4	VOICE_LIN_-12dB.mp4	lin	F	AnV	Real	voice	float	V OY1 S	F L OW1 T	0	0
exp1_b1	sb3dcc68d	68	https://jalimturkexperiment2.s3.us-east-2.amazonaws.com/4a18cfc46d819064685b605c33df24aa.mp4	WORMHOLE_LIN_-12dB.mp4	lin	F	AnV	Real	wormhole	sorrowful	W ER1 M HH AO2 L	S AA1 R OW0 F AH0 L	0	0.0833333
exp1_b1	sb3dcc68d	69	https://jalimturkexperiment2.s3.us-east-2.amazonaws.com/35d699f607cf56d5fb95547e0c9abe16.mp4	Bernice_moth_-12dB.mp4	bernice	F	AnV	FACS	moth	moth	M AO1 TH	M AO1 TH	1	1
exp1_b1	sb3dcc68d	70	https://jalimturkexperiment2.s3.us-east-2.amazonaws.com/fdbdfac23a94d18b722dfcd57134fef7.mp4	Ettore_cowboy_-12dB.mp4	ettore	M	AnV	FACS	cowboy	towel	K AW1 B OY2	T AW1 AH0 L	0	0.142857
exp1_b1	sb3dcc68d	71	https://jalimturkexperiment2.s3.us-east-2.amazonaws.com/25de54ce5996970b2dc1048dca6b7092.mp4	WORE_LIN_a_-12dB.mp4	lin	F	An	Real	wore	enlarge	W AO1 R	EH2 N L AA1 R JH	0	0.125
exp1_b1	sb3dcc68d	72	https://jalimturkexperiment2.s3.us-east-2.amazonaws.com/ecffdebf6c4f4b7fe6c755af40e206fd.mp4	Bernice_polish_-12dB.mp4	bernice	F	AnV	FACS	polish	polish	P AA1 L IH0 SH	P AA1 L IH0 SH	1	1
exp1_b1	sb3dcc68d	73	https://jalimturkexperiment2.s3.us-east-2.amazonaws.com/acc4bda165572b1e5f0704beb83146fb.mp4	YOUTH_LIN_-12dB.mp4	lin	F	AnV	Real	youth	youth	Y UW1 TH	Y UW1 TH	1	1
exp1_b1	s56ac7c2a	1	https://jalimturkexperiment2.s3.us-east-2.amazonaws.com/2bcc971de3f139ea7286b1a41ef42842.mp4	Bernice_fetch_-12dB.mp4	bernice	F	AnV	FACS	fetch	bench	F EH1 CH	B EH1 N CH	0	0.4
exp1_b1	s56ac7c2a	2	https://jalimturkexperiment2.s3.us-east-2.amazonaws.com/353e37bd5670ac8fbcfed3d087df1a10.mp4	Ettore_amnesia_-12dB.mp4	ettore	M	AnV	FACS	amnesia	pigeon	AE0 M N IY1 ZH AH0	P IH1 JH AH0 N	0	0.222222
exp1_b1	s56ac7c2a	3	https://jalimturkexperiment2.s3.us-east-2.amazonaws.com/2b191ebfe41558d40b7593ed48d3a72e.mp4	Ettore_hash_-12dB.mp4	ettore	M	AnV	FACS	hash	catch	HH AE1 SH	K AE1 CH	0	0.2
exp1_b1	s56ac7c2a	4	https://jalimturkexperiment2.s3.us-east-2.amazonaws.com/a75372ea2829739c57c3ffa09065d426.mp4	Ettore_worthy_-12dB.mp4	ettore	M	AnV	FACS	worthy	wording	W ER1 DH IY0	W ER1 D IH0 NG	0	0.285714
exp1_b1	s56ac7c2a	5	https://jalimturkexperiment2.s3.us-east-2.amazonaws.com/58c1f5b868ca23173db89c96e2da6347.mp4	CRAB_JOHN_a_-12dB.mp4	john	M	An	Real	crab	bench	K R AE1 B	B EH1 N CH	0	0.142857
exp1_b1	s56ac7c2a	6	https://jalimturkexperiment2.s3.us-east-2.amazonaws.com/b6aebdefbace19558982472b938acf05.mp4	Bernice_theme_-12dB.mp4	bernice	F	AnV	FACS	theme	king	TH IY1 M	K IH1 NG	0	0
exp1_b1	s56ac7c2a	7	https://jalimturkexperiment2.s3.us-east-2.amazonaws.com/acc4bda165572b1e5f0704beb83146fb.mp4	YOUTH_LIN_-12dB.mp4	lin	F	AnV	Real	youth	dew	Y UW1 TH	D UW1	0	0.25
exp1_b1	s56ac7c2a	8	https://jalimturkexperiment2.s3.us-east-2.amazonaws.com/6cdfae9f86928c870591853cfcb5b104.mp4	FUSION_JOHN_a_-12dB.mp4	john	M	An	Real	fusion	finish	F Y UW1 ZH AH0 N	F IH1 N IH0 SH	0	0.222222
exp1_b1	s56ac7c2a	9	https://jalimturkexperiment2.s3.us-east-2.amazonaws.com/25de54ce5996970b2dc1048dca6b7092.mp4	WORE_LIN_a_-12dB.mp4	lin	F	An	Real	wore	war	W AO1 R	W AO1 R	1	1
exp1_b1	s56ac7c2a	10	https://jalimturkexperiment2.s3.us-east-2.amazonaws.com/2e1ae6fd9184f5e1792cea906c2ed495.mp4	OYSTER_JOHN_a_-12dB.mp4	john	M	An	Real	oyster	warning	OY1 S T ER0	W AO1 R N IH0 NG	0	0
exp1_b1	s56ac7c2a	11	https://jalimturkexperiment2.s3.us-east-2.amazonaws.com/f87743f11e2889f06d3df5b9a0a1a544.mp4	ETHIC_JAKE_-12dB.mp4	jake	M	AnV	DNN	ethic	epic	EH1 TH IH0 K	EH1 P IH0 K	0	0.6
exp1_b1	s56ac7c2a	12	https://jalimturkexperiment2.s3.us-east-2.amazonaws.com/908ff5a411d894a90a24caf28714f94f.mp4	VOICE_LIN_-12dB.mp4	lin	F	AnV	Real	voice	fudge	V OY1 S	F AH1 JH	0	0
exp1_b1	s56ac7c2a	13	https://jalimturkexperiment2.s3.us-east-2.amazonaws.com/6a4df68703fab5eefdb9a127930113e2.mp4	JUMBO_JOHN_a_-12dB.mp4	john	M	An	Real	jumbo	gumbo	JH AH1 M B OW0	G AH1 M B OW0	0	0.666667
exp1_b1	s56ac7c2a	14	https://jalimturkexperiment2.s3.us-east-2.amazonaws.com/cc3edbe7d539533f7dfa5ec3e3fdebd1.mp4	FEATHERS_JOHN_-12dB.mp4	john	M	AnV	Real	feathers	fetch	F EH1 DH ER0 Z	F EH1 CH	0	0.333333
exp1_b1	s56ac7c2a	15	https://jalimturkexperiment2.s3.us-east-2.amazonaws.com/b9b029b3976a10a8680285e9af036e4e.mp4	Ettore_noisy_-12dB.mp4	ettore	M	AnV	FACS	noisy	illicit	N OY1 Z IY0	IH2 L IH1 S AH0 T	0	0
exp1_b1	s56ac7c2a	16	https://jalimturkexperiment2.s3.us-east-2.amazonaws.com/426db65182dc310837b938b5cc26c6f9.mp4	SPOUT_KATE_-12dB.mp4	kate	F	AnV	DNN	spout	bounce	S P AW1 T	B AW1 N S	0	0.333333
exp1_b1	s56ac7c2a	17	https://jalimturkexperiment2.s3.us-east-2.amazonaws.com/b9ee389321ea0242057eea648c5c541c.mp4	VERSION_JAKE_-12dB.mp4	jake	M	AnV	DNN	version	version	V ER1 ZH AH0 N	V ER1 ZH AH0 N	1	1
exp1_b1	s56ac7c2a	18	https://jalimturkexperiment2.s3.us-east-2.amazonaws.com/724c5b414f49510bab557b4e21f1b963.mp4	BOOTH_LIN_-12dB.mp4	lin	F	AnV	Real	booth	booth	B UW1 TH	B UW1 TH	1	1
exp1_b1	s56ac7c2a	19	https://jalimturkexperiment2.s3.us-east-2.amazonaws.com/d667e58030c556b335997db0fc44ad89.mp4	SHADE_DERRICK.mp4	derrick	M	target	Real	shade	shade	SH EY1 D	SH EY1 D	1	1
exp1_b1	s56ac7c2a	20	https://jalimturkexperiment2.s3.us-east-2.amazonaws.com/5247239ec3f9f4173228a70b70ed5998.mp4	SUGAR_ZACH.mp4	zach	M	target	DNN	sugar	sugar	SH UH1 G ER0	SH UH1 G ER0	1	1
exp1_b1	s56ac7c2a	21	https://jalimturkexperiment2.s3.us-east-2.amazonaws.com/a1190c99f85d65dda3a02dd158ac60b3.mp4	MONKEY_JOHN_-12dB.mp4	john	M	AnV	Real	monkey	bunch	M AH1 NG K IY0	B AH1 N CH	0	0.125
exp1_b1	s56ac7c2a	22	https://jalimturkexperiment2.s3.us-east-2.amazonaws.com/dfe6edaeaab9b9163556ba9c790ed93d.mp4	GARAGE_LIN_-12dB.mp4	lin	F	AnV	Real	garage	garage	G ER0 AA1 ZH	G ER0 AA1 ZH	1	1
exp1_b1	s56ac7c2a	23	https://jalimturkexperiment2.s3.us-east-2.amazonaws.com/d948494dc9603a6cb2cf0a9b7ed424b9.mp4	CHOICE_JOHN_-12dB.mp4	john	M	AnV	Real	choice	torch	CH OY1 S	T AO1 R CH	0	0.166667
exp1_b1	s56ac7c2a	24	https://jalimturkexperiment2.s3.us-east-2.amazonaws.com/e7137caf5acd278e5dfb60d7eeb4b478.mp4	DEPTH_JAKE_-12dB.mp4	jake	M	AnV	DNN	depth	depth	D EH1 P TH	D EH1 P TH	1	1
exp1_b1	s56ac7c2a	25	https://jalimturkexperiment2.s3.us-east-2.amazonaws.com/769ab1aa36d0ccce13590cbbc9b54d3a.mp4	YANK_MARIA.mp4	maria	F	target	FACS	yank	yank	Y AE1 NG K	Y AE1 NG K	1	1
exp1_b1	s56ac7c2a	26	https://jalimturkexperiment2.s3.us-east-2.amazonaws.com/fcc277f0e4393677265a5f48faa8a67a.mp4	Bernice_bathe_-12dB.mp4	bernice	F	AnV	FACS	bathe	bathe	B EY1 DH	B EY1 DH	1	1
exp1_b1	s56ac7c2a	27	https://jalimturkexperiment2.s3.us-east-2.amazonaws.com/6a98e269230a9fd9f1a7d104e34fedbe.mp4	Bernice_with_-12dB.mp4	bernice	F	AnV	FACS	with	wait	W IH1 TH	W EY1 T	0	0.2
exp1_b1	s56ac7c2a	28	https://jalimturkexperiment2.s3.us-east-2.amazonaws.com/5d9ab08a2f770e1a6269a4882d21b69b.mp4	YELLOW_JOHN_-12dB.mp4	john	M	AnV	Real	yellow	pleasure	Y EH1 L OW0	P L EH1 ZH ER0	0	0.285714
exp1_b1	s56ac7c2a	29	https://jalimturkexperiment2.s3.us-east-2.amazonaws.com/4a18cfc46d819064685b605c33df24aa.mp4	WORMHOLE_LIN_-12dB.mp4	lin	F	AnV	Real	wormhole	wormhole	W ER1 M HH AO2 L	W ER1 M HH AO2 L	1	1
exp1_b1	s56ac7c2a	30	https://jalimturkexperiment2.s3.us-east-2.amazonaws.com/4fb343f9ca67de97cd8e6223439c48a4.mp4	ALTHOUGH_LIN_a_-12dB.mp4	lin	F	An	Real	although	farther	AO2 L DH OW1	F AA1 R DH ER0	0	0.125
exp1_b1	s56ac7c2a	31	https://jalimturkexperiment2.s3.us-east-2.amazonaws.com/e6b7e5aa14dc1f786fbbbe9e1020a5c3.mp4	PLEASURE_KATE_-12dB.mp4	kate	F	AnV	DNN	pleasure	biker	P L EH1 ZH ER0	B AY1 K ER0	0	0.125
exp1_b1	s56ac7c2a	32	https://jalimturkexperiment2.s3.us-east-2.amazonaws.com/04e547d38f8f94efae6acf03bb27bc25.mp4	JOINING_JOHN_a_-12dB.mp4	john	M	An	Real	joining	short	JH OY1 N IH0 NG	SH AO1 R T	0	0
exp1_b1	s56ac7c2a	33	https://jalimturkexperiment2.s3.us-east-2.amazonaws.com/5a21538ca3d4d02605a019727d646757.mp4	THOSE_DERRICK.mp4	derrick	M	target	Real	those	those	DH OW1 Z	DH OW1 Z	1	1
exp1_b1	s56ac7c2a	34	https://jalimturkexperiment2.s3.us-east-2.amazonaws.com/836e2388470cf2294474882181e026d0.mp4	SOOTHING_KATE_-12dB.mp4	kate	F	AnV	DNN	soothing	human	S UW1 DH IH0 NG	HH Y UW1 M AH0 N	0	0.1
exp1_b1	s56ac7c2a	35	https://jalimturkexperiment2.s3.us-east-2.amazonaws.com/0267d998d4d63c8ed307b2374a1f12ba.mp4	WEIGHT_JOHN_a_-12dB.mp4	john	M	An	Real	weight	wait	W EY1 T	W EY1 T	1	1
exp1_b1	s56ac7c2a	36	https://jalimturkexperiment2.s3.us-east-2.amazonaws.com/67293c5c4901a57f3fad26bc079e0e69.mp4	PATHWAY_LIN_-12dB.mp4	lin	F	AnV	Real	pathway	pathway	P AE1 TH W EY2	P AE1 TH W EY2	1	1
exp1_b1	s56ac7c2a	37	https://jalimturkexperiment2.s3.us-east-2.amazonaws.com/64acd9586ad6f46021d50f5f2507b904.mp4	OPTION_LIN_a_-12dB.mp4	lin	F	An	Real	option	starship	AA1 P SH AH0 N	S T AA1 R SH IH2 P	0	0.333333
exp1_b1	s56ac7c2a	38	https://jalimturkexperiment2.s3.us-east-2.amazonaws.com/a0b4905a5141c3d93d6821c5059237f6.mp4	ROUGE_JOHN_-12dB.mp4	john	M	AnV	Real	rouge	rouge	R UW1 ZH	R UW1 ZH	1	1
exp1_b1	s56ac7c2a	39	https://jalimturkexperiment2.s3.us-east-2.amazonaws.com/af64e4d64c8f5ecdd0647cb78df8bed1.mp4	HEAVY_LIN_a_-12dB.mp4	lin	F	An	Real	heavy	epic	HH EH1 V IY0	EH1 P IH0 K	0	0.142857
exp1_b1	s56ac7c2a	40	https://jalimturkexperiment2.s3.us-east-2.amazonaws.com/818d5c256f5bc21789a5300119f10f37.mp4	Bernice_vouch_-12dB.mp4	bernice	F	AnV	FACS	vouch	batch	V AW1 CH	B AE1 CH	0	0.2
exp1_b1	s56ac7c2a	41	https://jalimturkexperiment2.s3.us-east-2.amazonaws.com/b25e9e449d90150ffdd79aa94559fba6.mp4	Ettore_watchdog_-12dB.mp4	ettore	M	AnV	FACS	watchdog	washer	W AA1 CH D AO2 G	W AA1 SH ER0	0	0.25
exp1_b1	s56ac7c2a	42	https://jalimturkexperiment2.s3.us-east-2.amazonaws.com/39de54d24326053829cbbbab0c9faf6b.mp4	CASHMERE_LIN_a_-12dB.mp4	lin	F	An	Real	cashmere	timer	K AE1 ZH M IH0 R	T AY1 M ER0	0	0.111111
exp1_b1	s56ac7c2a	43	https://jalimturkexperiment2.s3.us-east-2.amazonaws.com/7d53be4b109add86f100b30598da7bca.mp4	QUIET_JAKE_-12dB.mp4	jake	M	AnV	DNN	quiet	wash	K W AY1 AH0 T	W AA1 SH	0	0.142857
exp1_b1	s56ac7c2a	44	https://jalimturkexperiment2.s3.us-east-2.amazonaws.com/750c6671b3d9a1e838af7bbc1047251b.mp4	WAGE_JAKE_-12dB.mp4	jake	M	AnV	DNN	wage	wage	W EY1 JH	W EY1 JH	1	1
exp1_b1	s56ac7c2a	45	https://jalimturkexperiment2.s3.us-east-2.amazonaws.com/4a122adfe04be4d3739ccdb12f9026ac.mp4	MOUTHS_KATE_-12dB.mp4	kate	F	AnV	DNN	mouths	mouth	M AW1 DH Z	M AW1 TH	0	0.4
exp1_b1	s56ac7c2a	46	https://jalimturkexperiment2.s3.us-east-2.amazonaws.com/4b867e949eefecc7431704c0d8bf9a73.mp4	ECHOES_JAKE_-12dB.mp4	jake	M	AnV	DNN	echoes	echoes	EH1 K OW0 Z	EH1 K OW0 Z	1	1
exp1_b1	s56ac7c2a	47	https://jalimturkexperiment2.s3.us-east-2.amazonaws.com/35d699f607cf56d5fb95547e0c9abe16.mp4	Bernice_moth_-12dB.mp4	bernice	F	AnV	FACS	moth	moth	M AO1 TH	M AO1 TH	1	1
exp1_b1	s56ac7c2a	48	https://jalimturkexperiment2.s3.us-east-2.amazonaws.com/0b8e649099343fe1a9bb9dbac8f59827.mp4	FIVE_DERRICK.mp4	derrick	M	target	Real	five	five	F AY1 V	F AY1 V	1	1
exp1_b1	s56ac7c2a	49	https://jalimturkexperiment2.s3.us-east-2.amazonaws.com/060b3767829a89702e34b47ff515920a.mp4	THANK_LIN_a_-12dB.mp4	lin	F	An	Real	thank	sex	TH AE1 NG K	S EH1 K S	0	0.142857
exp1_b1	s56ac7c2a	50	https://jalimturkexperiment2.s3.us-east-2.amazonaws.com/3a8a86bb0a30fcdb3062fa4614734ac1.mp4	HOIST_JOHN_a_-12dB.mp4	john	M	An	Real	hoist	push	HH OY1 S T	P UH1 SH	0	0
exp1_b1	s56ac7c2a	51	https://jalimturkexperiment2.s3.us-east-2.amazonaws.com/539eb49732cdcf6ab25bda29e80add7e.mp4	CHIEF_JOHN_a_-12dB.mp4	john	M	An	Real	chief	cheap	CH IY1 F	CH IY1 P	0	0.5
exp1_b1	s56ac7c2a	52	https://jalimturkexperiment2.s3.us-east-2.amazonaws.com/c3f9a6ad2fcaf1bc1937dc8aa183c215.mp4	SEIZURE_JAKE_-12dB.mp4	jake	M	AnV	DNN	seizure	teacher	S IY1 ZH ER0	T IY1 CH ER0	0	0.333333
exp1_b1	s56ac7c2a	53	https://jalimturkexperiment2.s3.us-east-2.amazonaws.com/0b3a1afc26ed315ec054c464dc5661a0.mp4	INVOICE_KATE_-12dB.mp4	kate	F	AnV	DNN	invoice	nimwit	IH1 N V OY0 S	N IH1 M W IH2 T	0	0.222222
exp1_b1	s56ac7c2a	54	https://jalimturkexperiment2.s3.us-east-2.amazonaws.com/15b00bfdfd4f66588c8e043c755babde.mp4	POISE_JOHN_-12dB.mp4	john	M	AnV	Real	poise	porch	P OY1 Z	P AO1 R CH	0	0.166667
exp1_b1	s56ac7c2a	55	https://jalimturkexperiment2.s3.us-east-2.amazonaws.com/39a85da92b4b9d06f148cae33b38f468.mp4	EYEBROW_MARIA.mp4	maria	F	target	FACS	eyebrow	eyebrow	AY1 B R AW2	AY1 B R AW2	1	1
exp1_b1	s56ac7c2a	56	https://jalimturkexperiment2.s3.us-east-2.amazonaws.com/6e02e9edd641d24f045a77e2b8429908.mp4	MATURE_KATE_-12dB.mp4	kate	F	AnV	DNN	mature	pleasure	M AH0 CH UH1 R	P L EH1 ZH ER0	0	0
exp1_b1	s56ac7c2a	57	https://jalimturkexperiment2.s3.us-east-2.amazonaws.com/a6bf5f2f1b3f64579f6ca09c00334220.mp4	Ettore_push_-12dB.mp4	ettore	M	AnV	FACS	push	push	P UH1 SH	P UH1 SH	1	1
exp1_b1	s56ac7c2a	58	https://jalimturkexperiment2.s3.us-east-2.amazonaws.com/fdbdfac23a94d18b722dfcd57134fef7.mp4	Ettore_cowboy_-12dB.mp4	ettore	M	AnV	FACS	cowboy	pathway	K AW1 B OY2	P AE1 TH W EY2	0	0
exp1_b1	s56ac7c2a	59	https://jalimturkexperiment2.s3.us-east-2.amazonaws.com/e372b95608e4eaccb6124c1688d9b57e.mp4	ARGUE_MARIA.mp4	maria	F	target	FACS	argue	argue	AA1 R G Y UW0	AA1 R G Y UW0	1	1
exp1_b1	s56ac7c2a	60	https://jalimturkexperiment2.s3.us-east-2.amazonaws.com/ce2eb6f79a5b689842e7cf7fb09c4a2d.mp4	Bernice_shower_-12dB.mp4	bernice	F	AnV	FACS	shower	shower	SH AW1 ER0	SH AW1 ER0	1	1
exp1_b1	s56ac7c2a	61	https://jalimturkexperiment2.s3.us-east-2.amazonaws.com/1cdf94914aa7961344f18b02d5e78501.mp4	TEACH_ZACH.mp4	zach	M	target	DNN	teach	teach	T IY1 CH	T IY1 CH	1	1
exp1_b1	s56ac7c2a	62	https://jalimturkexperiment2.s3.us-east-2.amazonaws.com/ecffdebf6c4f4b7fe6c755af40e206fd.mp4	Bernice_polish_-12dB.mp4	bernice	F	AnV	FACS	polish	punch	P AA1 L IH0 SH	P AH1 N CH	0	0.125
exp1_b1	s56ac7c2a	63	https://jalimturkexperiment2.s3.us-east-2.amazonaws.com/a6eb7f2d4358a878c99fa28a7cce424a.mp4	Ettore_gauge_-12dB.mp4	ettore	M	AnV	FACS	gauge	age	G EY1 JH	EY1 JH	0	0.666667
exp1_b1	s56ac7c2a	64	https://jalimturkexperiment2.s3.us-east-2.amazonaws.com/a42d80d45fdf8cc237f945ae215c07cf.mp4	PAYOFF_KATE_-12dB.mp4	kate	F	AnV	DNN	payoff	bear	P EY1 AO2 F	B EH1 R	0	0
exp1_b1	s56ac7c2a	65	https://jalimturkexperiment2.s3.us-east-2.amazonaws.com/ff12c0651f21e10a5b504ba42c7a60cb.mp4	ZONING_KATE_-12dB.mp4	kate	F	AnV	DNN	zoning	nomad	Z OW1 N IH0 NG	N OW1 M AE2 D	0	0.25
exp1_b1	s56ac7c2a	66	https://jalimturkexperiment2.s3.us-east-2.amazonaws.com/f414de368dd91ed90316fa0fe8004356.mp4	PYTHON_LIN_a_-12dB.mp4	lin	F	An	Real	python	backstop	P AY1 TH AA0 N	B AE1 K S T AA2 P	0	0.2
exp1_b1	s56ac7c2a	67	https://jalimturkexperiment2.s3.us-east-2.amazonaws.com/0096f816cc5b5bed42a111c6ea7d1f62.mp4	THOUGHTS_LIN_-12dB.mp4	lin	F	AnV	Real	thoughts	thought	TH AO1 T S	TH AO1 T	0	0.75
exp1_b1	s56ac7c2a	68	https://jalimturkexperiment2.s3.us-east-2.amazonaws.com/eb61e1cae25546cf8a5112e3e72813eb.mp4	BUTCHER_ZACH.mp4	zach	M	target	DNN	butcher	butcher	B UH1 CH ER0	B UH1 CH ER0	1	1
exp1_b1	s56ac7c2a	69	https://jalimturkexperiment2.s3.us-east-2.amazonaws.com/b15af90df1815b715479709836ec4d2b.mp4	LOATHE_JOHN_-12dB.mp4	john	M	AnV	Real	loathe	those	L OW1 DH	DH OW1 Z	0	0.5
exp1_b1	s56ac7c2a	70	https://jalimturkexperiment2.s3.us-east-2.amazonaws.com/2810efa330063418d113829bef035f23.mp4	LUAU_JOHN_-12dB.mp4	john	M	AnV	Real	luau	duo	L UW1 AW2	D UW1 OW0	0	0.2
exp1_b1	s56ac7c2a	71	https://jalimturkexperiment2.s3.us-east-2.amazonaws.com/16b41cb97e46250c16b1182691dc3343.mp4	JAB_JAKE_-12dB.mp4	jake	M	AnV	DNN	jab	jab	JH AE1 B	JH AE1 B	1	1
exp1_b1	s56ac7c2a	72	https://jalimturkexperiment2.s3.us-east-2.amazonaws.com/9836b3cd37ff924c546b66d3b45faac7.mp4	CASH_LIN_a_-12dB.mp4	lin	F	An	Real	cash	catch	K AE1 SH	K AE1 CH	0	0.5
exp1_b1	s56ac7c2a	73	https://jalimturkexperiment2.s3.us-east-2.amazonaws.com/482bfea8c4e21213d29fc79295003b65.mp4	WIVES_LIN_-12dB.mp4	lin	F	AnV	Real	wives	wives	W AY1 V Z	W AY1 V Z	1	1
exp1_b1	s5a0e8545	1	https://jalimturkexperiment2.s3.us-east-2.amazonaws.com/6a98e269230a9fd9f1a7d104e34fedbe.mp4	Bernice_with_-12dB.mp4	bernice	F	AnV	FACS	with	weird	W IH1 TH	W IH1 R D	0	0.4
exp1_b1	s5a0e8545	2	https://jalimturkexperiment2.s3.us-east-2.amazonaws.com/ce2eb6f79a5b689842e7cf7fb09c4a2d.mp4	Bernice_shower_-12dB.mp4	bernice	F	AnV	FACS	shower	trauma	SH AW1 ER0	T R AO1 M AH0	0	0
exp1_b1	s5a0e8545	3	https://jalimturkexperiment2.s3.us-east-2.amazonaws.com/39a85da92b4b9d06f148cae33b38f468.mp4	EYEBROW_MARIA.mp4	maria	F	target	FACS	eyebrow	eyebrow	AY1 B R AW2	AY1 B R AW2	1	1
exp1_b1	s5a0e8545	4	https://jalimturkexperiment2.s3.us-east-2.amazonaws.com/ff12c0651f21e10a5b504ba42c7a60cb.mp4	ZONING_KATE_-12dB.mp4	kate	F	AnV	DNN	zoning	doorman	Z OW1 N IH0 NG	D AO1 R M AE2 N	0	0.1
exp1_b1	s5a0e8545	5	https://jalimturkexperiment2.s3.us-east-2.amazonaws.com/4a122adfe04be4d3739ccdb12f9026ac.mp4	MOUTHS_KATE_-12dB.mp4	kate	F	AnV	DNN	mouths	power	M AW1 DH Z	P AW1 ER0	0	0.166667
exp1_b1	s5a0e8545	6	https://jalimturkexperiment2.s3.us-east-2.amazonaws.com/0b8e649099343fe1a9bb9dbac8f59827.mp4	FIVE_DERRICK.mp4	derrick	M	target	Real	five	five	F AY1 V	F AY1 V	1	1
exp1_b1	s5a0e8545	7	https://jalimturkexperiment2.s3.us-east-2.amazonaws.com/a0b4905a5141c3d93d6821c5059237f6.mp4	ROUGE_JOHN_-12dB.mp4	john	M	AnV	Real	rouge	luge	R UW1 ZH	L UW1 JH	0	0.2
exp1_b1	s5a0e8545	8	https://jalimturkexperiment2.s3.us-east-2.amazonaws.com/fdbdfac23a94d18b722dfcd57134fef7.mp4	Ettore_cowboy_-12dB.mp4	ettore	M	AnV	FACS	cowboy	power	K AW1 B OY2	P AW1 ER0	0	0.166667
exp1_b1	s5a0e8545	9	https://jalimturkexperiment2.s3.us-east-2.amazonaws.com/353e37bd5670ac8fbcfed3d087df1a10.mp4	Ettore_amnesia_-12dB.mp4	ettore	M	AnV	FACS	amnesia	amnesia	AE0 M N IY1 ZH AH0	AE0 M N IY1 ZH AH0	1	1
exp1_b1	s5a0e8545	10	https://jalimturkexperiment2.s3.us-east-2.amazonaws.com/67293c5c4901a57f3fad26bc079e0e69.mp4	PATHWAY_LIN_-12dB.mp4	lin	F	AnV	Real	pathway	pocket	P AE1 TH W EY2	P AA1 K AH0 T	0	0.111111
exp1_b1	s5a0e8545	11	https://jalimturkexperiment2.s3.us-east-2.amazonaws.com/c3f9a6ad2fcaf1bc1937dc8aa183c215.mp4	SEIZURE_JAKE_-12dB.mp4	jake	M	AnV	DNN	seizure	feature	S IY1 ZH ER0	F IY1 CH ER0	0	0.333333
exp1_b1	s5a0e8545	12	https://jalimturkexperiment2.s3.us-east-2.amazonaws.com/5d9ab08a2f770e1a6269a4882d21b69b.mp4	YELLOW_JOHN_-12dB.mp4	john	M	AnV	Real	yellow	lemon	Y EH1 L OW0	L EH1 M AH0 N	0	0.285714
exp1_b1	s5a0e8545	13	https://jalimturkexperiment2.s3.us-east-2.amazonaws.com/426db65182dc310837b938b5cc26c6f9.mp4	SPOUT_KATE_-12dB.mp4	kate	F	AnV	DNN	spout	scribe	S P AW1 T	S K R AY1 B	0	0.125
exp1_b1	s5a0e8545	14	https://jalimturkexperiment2.s3.us-east-2.amazonaws.com/af64e4d64c8f5ecdd0647cb78df8bed1.mp4	HEAVY_LIN_a_-12dB.mp4	lin	F	An	Real	heavy	headstrong	HH EH1 V IY0	HH EH1 D S T R AO2 NG	0	0.2
exp1_b1	s5a0e8545	15	https://jalimturkexperiment2.s3.us-east-2.amazonaws.com/3a8a86bb0a30fcdb3062fa4614734ac1.mp4	HOIST_JOHN_a_-12dB.mp4	john	M	An	Real	hoist	nature	HH OY1 S T	N EY1 CH ER0	0	0
exp1_b1	s5a0e8545	16	https://jalimturkexperiment2.s3.us-east-2.amazonaws.com/5a21538ca3d4d02605a019727d646757.mp4	THOSE_DERRICK.mp4	derrick	M	target	Real	those	those	DH OW1 Z	DH OW1 Z	1	1
exp1_b1	s5a0e8545	17	https://jalimturkexperiment2.s3.us-east-2.amazonaws.com/a1190c99f85d65dda3a02dd158ac60b3.mp4	MONKEY_JOHN_-12dB.mp4	john	M	AnV	Real	monkey	monkey	M AH1 NG K IY0	M AH1 NG K IY0	1	1
exp1_b1	s5a0e8545	18	https://jalimturkexperiment2.s3.us-east-2.amazonaws.com/836e2388470cf2294474882181e026d0.mp4	SOOTHING_KATE_-12dB.mp4	kate	F	AnV	DNN	soothing	suitor	S UW1 DH IH0 NG	S UW1 T ER0	0	0.285714
exp1_b1	s5a0e8545	19	https://jalimturkexperiment2.s3.us-east-2.amazonaws.com/a6eb7f2d4358a878c99fa28a7cce424a.mp4	Ettore_gauge_-12dB.mp4	ettore	M	AnV	FACS	gauge	age	G EY1 JH	EY1 JH	0	0.666667
exp1_b1	s5a0e8545	20	https://jalimturkexperiment2.s3.us-east-2.amazonaws.com/58c1f5b868ca23173db89c96e2da6347.mp4	CRAB_JOHN_a_-12dB.mp4	john	M	An	Real	crab	donkey	K R AE1 B	D AA1 NG K IY0	0	0.125
exp1_b1	s5a0e8545	21	https://jalimturkexperiment2.s3.us-east-2.amazonaws.com/b6aebdefbace19558982472b938acf05.mp4	Bernice_theme_-12dB.mp4	bernice	F	AnV	FACS	theme	emu	TH IY1 M	IY1 M Y UW2	0	0.4
exp1_b1	s5a0e8545	22	https://jalimturkexperiment2.s3.us-east-2.amazonaws.com/25de54ce5996970b2dc1048dca6b7092.mp4	WORE_LIN_a_-12dB.mp4	lin	F	An	Real	wore	memorial	W AO1 R	M AH0 M AO1 R IY0 AH0 L	0	0.222222
exp1_b1	s5a0e8545	23	https://jalimturkexperiment2.s3.us-east-2.amazonaws.com/2e1ae6fd9184f5e1792cea906c2ed495.mp4	OYSTER_JOHN_a_-12dB.mp4	john	M	An	Real	oyster	hosetank	OY1 S T ER0	HH OW1 S T AE1 NG K	0	0.222222
exp1_b1	s5a0e8545	24	https://jalimturkexperiment2.s3.us-east-2.amazonaws.com/9836b3cd37ff924c546b66d3b45faac7.mp4	CASH_LIN_a_-12dB.mp4	lin	F	An	Real	cash	copier	K AE1 SH	K AA1 P IY0 ER0	0	0.142857
exp1_b1	s5a0e8545	25	https://jalimturkexperiment2.s3.us-east-2.amazonaws.com/4a18cfc46d819064685b605c33df24aa.mp4	WORMHOLE_LIN_-12dB.mp4	lin	F	AnV	Real	wormhole	window	W ER1 M HH AO2 L	W IH1 N D OW0	0	0.1
exp1_b1	s5a0e8545	26	https://jalimturkexperiment2.s3.us-east-2.amazonaws.com/a6bf5f2f1b3f64579f6ca09c00334220.mp4	Ettore_push_-12dB.mp4	ettore	M	AnV	FACS	push	foot	P UH1 SH	F UH1 T	0	0.2
exp1_b1	s5a0e8545	27	https://jalimturkexperiment2.s3.us-east-2.amazonaws.com/7d53be4b109add86f100b30598da7bca.mp4	QUIET_JAKE_-12dB.mp4	jake	M	AnV	DNN	quiet	quiet	K W AY1 AH0 T	K W AY1 AH0 T	1	1
exp1_b1	s5a0e8545	28	https://jalimturkexperiment2.s3.us-east-2.amazonaws.com/64acd9586ad6f46021d50f5f2507b904.mp4	OPTION_LIN_a_-12dB.mp4	lin	F	An	Real	option	caution	AA1 P SH AH0 N	K AA1 SH AH0 N	0	0.666667
exp1_b1	s5a0e8545	29	https://jalimturkexperiment2.s3.us-east-2.amazonaws.com/ecffdebf6c4f4b7fe6c755af40e206fd.mp4	Bernice_polish_-12dB.mp4	bernice	F	AnV	FACS	polish	balding	P AA1 L IH0 SH	B AO1 L D IH0 NG	0	0.222222
exp1_b1	s5a0e8545	30	https://jalimturkexperiment2.s3.us-east-2.amazonaws.com/39de54d24326053829cbbbab0c9faf6b.mp4	CASHMERE_LIN_a_-12dB.mp4	lin	F	An	Real	cashmere	fighter	K AE1 ZH M IH0 R	F AY1 T ER0	0	0
exp1_b1	s5a0e8545	31	https://jalimturkexperiment2.s3.us-east-2.amazonaws.com/a75372ea2829739c57c3ffa09065d426.mp4	Ettore_worthy_-12dB.mp4	ettore	M	AnV	FACS	worthy	scorpion	W ER1 DH IY0	S K AO1 R P IY0 AH0 N	0	0.0909091
exp1_b1	s5a0e8545	32	https://jalimturkexperiment2.s3.us-east-2.amazonaws.com/b9ee389321ea0242057eea648c5c541c.mp4	VERSION_JAKE_-12dB.mp4	jake	M	AnV	DNN	version	version	V ER1 ZH AH0 N	V ER1 ZH AH0 N	1	1
exp1_b1	s5a0e8545	33	https://jalimturkexperiment2.s3.us-east-2.amazonaws.com/a42d80d45fdf8cc237f945ae215c07cf.mp4	PAYOFF_KATE_-12dB.mp4	kate	F	AnV	DNN	payoff	pig	P EY1 AO2 F	P IH1 G	0	0.166667
exp1_b1	s5a0e8545	34	https://jalimturkexperiment2.s3.us-east-2.amazonaws.com/cc3edbe7d539533f7dfa5ec3e3fdebd1.mp4	FEATHERS_JOHN_-12dB.mp4	john	M	AnV	Real	feathers	finch	F EH1 DH ER0 Z	F IH1 N CH	0	0.125
exp1_b1	s5a0e8545	35	https://jalimturkexperiment2.s3.us-east-2.amazonaws.com/4b867e949eefecc7431704c0d8bf9a73.mp4	ECHOES_JAKE_-12dB.mp4	jake	M	AnV	DNN	echoes	echoes	EH1 K OW0 Z	EH1 K OW0 Z	1	1
exp1_b1	s5a0e8545	36	https://jalimturkexperiment2.s3.us-east-2.amazonaws.com/d667e58030c556b335997db0fc44ad89.mp4	SHADE_DERRICK.mp4	derrick	M	target	Real	shade	shade	SH EY1 D	SH EY1 D	1	1
exp1_b1	s5a0e8545	37	https://jalimturkexperiment2.s3.us-east-2.amazonaws.com/b15af90df1815b715479709836ec4d2b.mp4	LOATHE_JOHN_-12dB.mp4	john	M	AnV	Real	loathe	those	L OW1 DH	DH OW1 Z	0	0.5
exp1_b1	s5a0e8545	38	https://jalimturkexperiment2.s3.us-east-2.amazonaws.com/35d699f607cf56d5fb95547e0c9abe16.mp4	Bernice_moth_-12dB.mp4	bernice	F	AnV	FACS	moth	moth	M AO1 TH	M AO1 TH	1	1
exp1_b1	s5a0e8545	39	https://jalimturkexperiment2.s3.us-east-2.amazonaws.com/04e547d38f8f94efae6acf03bb27bc25.mp4	JOINING_JOHN_a_-12dB.mp4	john	M	An	Real	joining	joined	JH OY1 N IH0 NG	JH OY1 N D	0	0.5
exp1_b1	s5a0e8545	40	https://jalimturkexperiment2.s3.us-east-2.amazonaws.com/2bcc971de3f139ea7286b1a41ef42842.mp4	Bernice_fetch_-12dB.mp4	bernice	F	AnV	FACS	fetch	fetch	F EH1 CH	F EH1 CH	1	1
exp1_b1	s5a0e8545	41	https://jalimturkexperiment2.s3.us-east-2.amazonaws.com/2b191ebfe41558d40b7593ed48d3a72e.mp4	Ettore_hash_-12dB.mp4	ettore	M	AnV	FACS	hash	catch	HH AE1 SH	K AE1 CH	0	0.2
exp1_b1	s5a0e8545	42	https://jalimturkexperiment2.s3.us-east-2.amazonaws.com/724c5b414f49510bab557b4e21f1b963.mp4	BOOTH_LIN_-12dB.mp4	lin	F	AnV	Real	booth	booth	B UW1 TH	B UW1 TH	1	1
exp1_b1	s5a0e8545	43	https://jalimturkexperiment2.s3.us-east-2.amazonaws.com/fcc277f0e4393677265a5f48faa8a67a.mp4	Bernice_bathe_-12dB.mp4	bernice	F	AnV	FACS	bathe	vague	B EY1 DH	V EY1 G	0	0.2
exp1_b1	s5a0e8545	44	https://jalimturkexperiment2.s3.us-east-2.amazonaws.com/b25e9e449d90150ffdd79aa94559fba6.mp4	Ettore_watchdog_-12dB.mp4	ettore	M	AnV	FACS	watchdog	watchdog	W AA1 CH D AO2 G	W AA1 CH D AO2 G	1	1
exp1_b1	s5a0e8545	45	https://jalimturkexperiment2.s3.us-east-2.amazonaws.com/dfe6edaeaab9b9163556ba9c790ed93d.mp4	GARAGE_LIN_-12dB.mp4	lin	F	AnV	Real	garage	mirage	G ER0 AA1 ZH	M ER0 AA1 ZH	0	0.6
exp1_b1	s5a0e8545	46	https://jalimturkexperiment2.s3.us-east-2.amazonaws.com/818d5c256f5bc21789a5300119f10f37.mp4	Bernice_vouch_-12dB.mp4	bernice	F	AnV	FACS	vouch	belch	V AW1 CH	B EH1 L CH	0	0.166667
exp1_b1	s5a0e8545	47	https://jalimturkexperiment2.s3.us-east-2.amazonaws.com/e6b7e5aa14dc1f786fbbbe9e1020a5c3.mp4	PLEASURE_KATE_-12dB.mp4	kate	F	AnV	DNN	pleasure	bison	P L EH1 ZH ER0	B AY1 S AH0 N	0	0
exp1_b1	s5a0e8545	48	https://jalimturkexperiment2.s3.us-east-2.amazonaws.com/eb61e1cae25546cf8a5112e3e72813eb.mp4	BUTCHER_ZACH.mp4	zach	M	target	DNN	butcher	butcher	B UH1 CH ER0	B UH1 CH ER0	1	1
exp1_b1	s5a0e8545	49	https://jalimturkexperiment2.s3.us-east-2.amazonaws.com/b9b029b3976a10a8680285e9af036e4e.mp4	Ettore_noisy_-12dB.mp4	ettore	M	AnV	FACS	noisy	losing	N OY1 Z IY0	L UW1 Z IH0 NG	0	0.125
exp1_b1	s5a0e8545	50	https://jalimturkexperiment2.s3.us-east-2.amazonaws.com/6e02e9edd641d24f045a77e2b8429908.mp4	MATURE_KATE_-12dB.mp4	kate	F	AnV	DNN	mature	TRUE	M AH0 CH UH1 R	T R UW1	0	0.142857
exp1_b1	s5a0e8545	51	https://jalimturkexperiment2.s3.us-east-2.amazonaws.com/1cdf94914aa7961344f18b02d5e78501.mp4	TEACH_ZACH.mp4	zach	M	target	DNN	teach	teach	T IY1 CH	T IY1 CH	1	1
exp1_b1	s5a0e8545	52	https://jalimturkexperiment2.s3.us-east-2.amazonaws.com/908ff5a411d894a90a24caf28714f94f.mp4	VOICE_LIN_-12dB.mp4	lin	F	AnV	Real	voice	force	V OY1 S	F AO1 R S	0	0.166667
exp1_b1	s5a0e8545	53	https://jalimturkexperiment2.s3.us-east-2.amazonaws.com/482bfea8c4e21213d29fc79295003b65.mp4	WIVES_LIN_-12dB.mp4	lin	F	AnV	Real	wives	require	W AY1 V Z	R IY2 K W AY1 ER0	0	0.25
exp1_b1	s5a0e8545	54	https://jalimturkexperiment2.s3.us-east-2.amazonaws.com/e7137caf5acd278e5dfb60d7eeb4b478.mp4	DEPTH_JAKE_-12dB.mp4	jake	M	AnV	DNN	depth	depth	D EH1 P TH	D EH1 P TH	1	1
exp1_b1	s5a0e8545	55	https://jalimturkexperiment2.s3.us-east-2.amazonaws.com/e372b95608e4eaccb6124c1688d9b57e.mp4	ARGUE_MARIA.mp4	maria	F	target	FACS	argue	argue	AA1 R G Y UW0	AA1 R G Y UW0	1	1
exp1_b1	s5a0e8545	56	https://jalimturkexperiment2.s3.us-east-2.amazonaws.com/0096f816cc5b5bed42a111c6ea7d1f62.mp4	THOUGHTS_LIN_-12dB.mp4	lin	F	AnV	Real	thoughts	thoughts	TH AO1 T S	TH AO1 T S	1	1
exp1_b1	s5a0e8545	57	https://jalimturkexperiment2.s3.us-east-2.amazonaws.com/d948494dc9603a6cb2cf0a9b7ed424b9.mp4	CHOICE_JOHN_-12dB.mp4	john	M	AnV	Real	choice	choice	CH OY1 S	CH OY1 S	1	1
exp1_b1	s5a0e8545	58	https://jalimturkexperiment2.s3.us-east-2.amazonaws.com/15b00bfdfd4f66588c8e043c755babde.mp4	POISE_JOHN_-12dB.mp4	john	M	AnV	Real	poise	voice	P OY1 Z	V OY1 S	0	0.2
exp1_b1	s5a0e8545	59	https://jalimturkexperiment2.s3.us-east-2.amazonaws.com/060b3767829a89702e34b47ff515920a.mp4	THANK_LIN_a_-12dB.mp4	lin	F	An	Real	thank	fangs	TH AE1 NG K	F AE1 NG Z	0	0.333333
exp1_b1	s5a0e8545	60	https://jalimturkexperiment2.s3.us-east-2.amazonaws.com/0b3a1afc26ed315ec054c464dc5661a0.mp4	INVOICE_KATE_-12dB.mp4	kate	F	AnV	DNN	invoice	impasse	IH1 N V OY0 S	IH2 M P AE1 S	0	0.25
exp1_b1	s5a0e8545	61	https://jalimturkexperiment2.s3.us-east-2.amazonaws.com/539eb49732cdcf6ab25bda29e80add7e.mp4	CHIEF_JOHN_a_-12dB.mp4	john	M	An	Real	chief	cheater	CH IY1 F	CH IY1 T ER0	0	0.4
exp1_b1	s5a0e8545	62	https://jalimturkexperiment2.s3.us-east-2.amazonaws.com/5247239ec3f9f4173228a70b70ed5998.mp4	SUGAR_ZACH.mp4	zach	M	target	DNN	sugar	sugar	SH UH1 G ER0	SH UH1 G ER0	1	1
exp1_b1	s5a0e8545	63	https://jalimturkexperiment2.s3.us-east-2.amazonaws.com/0267d998d4d63c8ed307b2374a1f12ba.mp4	WEIGHT_JOHN_a_-12dB.mp4	john	M	An	Real	weight	waiter	W EY1 T	W EY1 T ER0	0	0.75
exp1_b1	s5a0e8545	64	https://jalimturkexperiment2.s3.us-east-2.amazonaws.com/2810efa330063418d113829bef035f23.mp4	LUAU_JOHN_-12dB.mp4	john	M	AnV	Real	luau	luau	L UW1 AW2	L UW1 AW2	1	1
exp1_b1	s5a0e8545	65	https://jalimturkexperiment2.s3.us-east-2.amazonaws.com/4fb343f9ca67de97cd8e6223439c48a4.mp4	ALTHOUGH_LIN_a_-12dB.mp4	lin	F	An	Real	although	ardor	AO2 L DH OW1	AA1 R D ER0	0	0
exp1_b1	s5a0e8545	66	https://jalimturkexperiment2.s3.us-east-2.amazonaws.com/769ab1aa36d0ccce13590cbbc9b54d3a.mp4	YANK_MARIA.mp4	maria	F	target	FACS	yank	yank	Y AE1 NG K	Y AE1 NG K	1	1
exp1_b1	s5a0e8545	67	https://jalimturkexperiment2.s3.us-east-2.amazonaws.com/750c6671b3d9a1e838af7bbc1047251b.mp4	WAGE_JAKE_-12dB.mp4	jake	M	AnV	DNN	wage	rage	W EY1 JH	R EY1 JH	0	0.5
exp1_b1	s5a0e8545	68	https://jalimturkexperiment2.s3.us-east-2.amazonaws.com/6a4df68703fab5eefdb9a127930113e2.mp4	JUMBO_JOHN_a_-12dB.mp4	john	M	An	Real	jumbo	jumbo	JH AH1 M B OW0	JH AH1 M B OW0	1	1
exp1_b1	s5a0e8545	69	https://jalimturkexperiment2.s3.us-east-2.amazonaws.com/16b41cb97e46250c16b1182691dc3343.mp4	JAB_JAKE_-12dB.mp4	jake	M	AnV	DNN	jab	jowl	JH AE1 B	JH AW1 L	0	0.2
exp1_b1	s5a0e8545	70	https://jalimturkexperiment2.s3.us-east-2.amazonaws.com/acc4bda165572b1e5f0704beb83146fb.mp4	YOUTH_LIN_-12dB.mp4	lin	F	AnV	Real	youth	youth	Y UW1 TH	Y UW1 TH	1	1
exp1_b1	s5a0e8545	71	https://jalimturkexperiment2.s3.us-east-2.amazonaws.com/f414de368dd91ed90316fa0fe8004356.mp4	PYTHON_LIN_a_-12dB.mp4	lin	F	An	Real	python	eyebrow	P AY1 TH AA0 N	AY1 B R AW2	0	0.125
exp1_b1	s5a0e8545	72	https://jalimturkexperiment2.s3.us-east-2.amazonaws.com/6cdfae9f86928c870591853cfcb5b104.mp4	FUSION_JOHN_a_-12dB.mp4	john	M	An	Real	fusion	ninja	F Y UW1 ZH AH0 N	N IH1 N JH AH0	0	0.222222
exp1_b1	s5a0e8545	73	https://jalimturkexperiment2.s3.us-east-2.amazonaws.com/f87743f11e2889f06d3df5b9a0a1a544.mp4	ETHIC_JAKE_-12dB.mp4	jake	M	AnV	DNN	ethic	effort	EH1 TH IH0 K	EH1 F ER0 T	0	0.142857
exp1_b1	s7b7cdccc	1	https://jalimturkexperiment2.s3.us-east-2.amazonaws.com/67293c5c4901a57f3fad26bc079e0e69.mp4	PATHWAY_LIN_-12dB.mp4	lin	F	AnV	Real	pathway	bathroom	P AE1 TH W EY2	B AE1 TH R UW2 M	0	0.222222
exp1_b1	s7b7cdccc	2	https://jalimturkexperiment2.s3.us-east-2.amazonaws.com/ce2eb6f79a5b689842e7cf7fb09c4a2d.mp4	Bernice_shower_-12dB.mp4	bernice	F	AnV	FACS	shower	charming	SH AW1 ER0	CH AA1 R M IH0 NG	0	0
exp1_b1	s7b7cdccc	3	https://jalimturkexperiment2.s3.us-east-2.amazonaws.com/fcc277f0e4393677265a5f48faa8a67a.mp4	Bernice_bathe_-12dB.mp4	bernice	F	AnV	FACS	bathe	big	B EY1 DH	B IH1 G	0	0.2
exp1_b1	s7b7cdccc	4	https://jalimturkexperiment2.s3.us-east-2.amazonaws.com/a75372ea2829739c57c3ffa09065d426.mp4	Ettore_worthy_-12dB.mp4	ettore	M	AnV	FACS	worthy	pony	W ER1 DH IY0	P OW1 N IY2	0	0.142857
exp1_b1	s7b7cdccc	5	https://jalimturkexperiment2.s3.us-east-2.amazonaws.com/4b867e949eefecc7431704c0d8bf9a73.mp4	ECHOES_JAKE_-12dB.mp4	jake	M	AnV	DNN	echoes	echoes	EH1 K OW0 Z	EH1 K OW0 Z	1	1
exp1_b1	s7b7cdccc	6	https://jalimturkexperiment2.s3.us-east-2.amazonaws.com/acc4bda165572b1e5f0704beb83146fb.mp4	YOUTH_LIN_-12dB.mp4	lin	F	AnV	Real	youth	dish	Y UW1 TH	D IH1 SH	0	0
exp1_b1	s7b7cdccc	7	https://jalimturkexperiment2.s3.us-east-2.amazonaws.com/4a18cfc46d819064685b605c33df24aa.mp4	WORMHOLE_LIN_-12dB.mp4	lin	F	AnV	Real	wormhole	grounded	W ER1 M HH AO2 L	G R AW1 N D IH0 D	0	0
exp1_b1	s7b7cdccc	8	https://jalimturkexperiment2.s3.us-east-2.amazonaws.com/0096f816cc5b5bed42a111c6ea7d1f62.mp4	THOUGHTS_LIN_-12dB.mp4	lin	F	AnV	Real	thoughts	thoughts	TH AO1 T S	TH AO1 T S	1	1
exp1_b1	s7b7cdccc	9	https://jalimturkexperiment2.s3.us-east-2.amazonaws.com/426db65182dc310837b938b5cc26c6f9.mp4	SPOUT_KATE_-12dB.mp4	kate	F	AnV	DNN	spout	spout	S P AW1 T	S P AW1 T	1	1
exp1_b1	s7b7cdccc	10	https://jalimturkexperiment2.s3.us-east-2.amazonaws.com/2e1ae6fd9184f5e1792cea906c2ed495.mp4	OYSTER_JOHN_a_-12dB.mp4	john	M	An	Real	oyster	later	OY1 S T ER0	L EY1 T ER0	0	0.333333
exp1_b1	s7b7cdccc	11	https://jalimturkexperiment2.s3.us-east-2.amazonaws.com/a0b4905a5141c3d93d6821c5059237f6.mp4	ROUGE_JOHN_-12dB.mp4	john	M	AnV	Real	rouge	do	R UW1 ZH	D UW1	0	0.25
exp1_b1	s7b7cdccc	12	https://jalimturkexperiment2.s3.us-east-2.amazonaws.com/39a85da92b4b9d06f148cae33b38f468.mp4	EYEBROW_MARIA.mp4	maria	F	target	FACS	eyebrow	eyebrow	AY1 B R AW2	AY1 B R AW2	1	1
exp1_b1	s7b7cdccc	13	https://jalimturkexperiment2.s3.us-east-2.amazonaws.com/6cdfae9f86928c870591853cfcb5b104.mp4	FUSION_JOHN_a_-12dB.mp4	john	M	An	Real	fusion	engine	F Y UW1 ZH AH0 N	EH1 N JH AH0 N	0	0.222222
exp1_b1	s7b7cdccc	14	https://jalimturkexperiment2.s3.us-east-2.amazonaws.com/482bfea8c4e21213d29fc79295003b65.mp4	WIVES_LIN_-12dB.mp4	lin	F	AnV	Real	wives	wives	W AY1 V Z	W AY1 V Z	1	1
exp1_b1	s7b7cdccc	15	https://jalimturkexperiment2.s3.us-east-2.amazonaws.com/35d699f607cf56d5fb95547e0c9abe16.mp4	Bernice_moth_-12dB.mp4	bernice	F	AnV	FACS	moth	block	M AO1 TH	B L AA1 K	0	0
exp1_b1	s7b7cdccc	16	https://jalimturkexperiment2.s3.us-east-2.amazonaws.com/ff12c0651f21e10a5b504ba42c7a60cb.mp4	ZONING_KATE_-12dB.mp4	kate	F	AnV	DNN	zoning	zoning	Z OW1 N IH0 NG	Z OW1 N IH0 NG	1	1
exp1_b1	s7b7cdccc	17	https://jalimturkexperiment2.s3.us-east-2.amazonaws.com/dfe6edaeaab9b9163556ba9c790ed93d.mp4	GARAGE_LIN_-12dB.mp4	lin	F	AnV	Real	garage	garage	G ER0 AA1 ZH	G ER0 AA1 ZH	1	1
exp1_b1	s7b7cdccc	18	https://jalimturkexperiment2.s3.us-east-2.amazonaws.com/724c5b414f49510bab557b4e21f1b963.mp4	BOOTH_LIN_-12dB.mp4	lin	F	AnV	Real	booth	booth	B UW1 TH	B UW1 TH	1	1
exp1_b1	s7b7cdccc	19	https://jalimturkexperiment2.s3.us-east-2.amazonaws.com/750c6671b3d9a1e838af7bbc1047251b.mp4	WAGE_JAKE_-12dB.mp4	jake	M	AnV	DNN	wage	rage	W EY1 JH	R EY1 JH	0	0.5
exp1_b1	s7b7cdccc	20	https://jalimturkexperiment2.s3.us-east-2.amazonaws.com/a42d80d45fdf8cc237f945ae215c07cf.mp4	PAYOFF_KATE_-12dB.mp4	kate	F	AnV	DNN	payoff	bear	P EY1 AO2 F	B EH1 R	0	0
exp1_b1	s7b7cdccc	21	https://jalimturkexperiment2.s3.us-east-2.amazonaws.com/b25e9e449d90150ffdd79aa94559fba6.mp4	Ettore_watchdog_-12dB.mp4	ettore	M	AnV	FACS	watchdog	watching	W AA1 CH D AO2 G	W AA1 CH IH0 NG	0	0.375
exp1_b1	s7b7cdccc	22	https://jalimturkexperiment2.s3.us-east-2.amazonaws.com/353e37bd5670ac8fbcfed3d087df1a10.mp4	Ettore_amnesia_-12dB.mp4	ettore	M	AnV	FACS	amnesia	allowed	AE0 M N IY1 ZH AH0	AH0 L AW1 D	0	0.111111
exp1_b1	s7b7cdccc	23	https://jalimturkexperiment2.s3.us-east-2.amazonaws.com/0267d998d4d63c8ed307b2374a1f12ba.mp4	WEIGHT_JOHN_a_-12dB.mp4	john	M	An	Real	weight	waiter	W EY1 T	W EY1 T ER0	0	0.75
exp1_b1	s7b7cdccc	24	https://jalimturkexperiment2.s3.us-east-2.amazonaws.com/b9ee389321ea0242057eea648c5c541c.mp4	VERSION_JAKE_-12dB.mp4	jake	M	AnV	DNN	version	persion	V ER1 ZH AH0 N	P ER1 ZH AH0 N	0	0.666667
exp1_b1	s7b7cdccc	25	https://jalimturkexperiment2.s3.us-east-2.amazonaws.com/04e547d38f8f94efae6acf03bb27bc25.mp4	JOINING_JOHN_a_-12dB.mp4	john	M	An	Real	joining	jolting	JH OY1 N IH0 NG	JH OW1 L T IH0 NG	0	0.375
exp1_b1	s7b7cdccc	26	https://jalimturkexperiment2.s3.us-east-2.amazonaws.com/ecffdebf6c4f4b7fe6c755af40e206fd.mp4	Bernice_polish_-12dB.mp4	bernice	F	AnV	FACS	polish	punch	P AA1 L IH0 SH	P AH1 N CH	0	0.125
exp1_b1	s7b7cdccc	27	https://jalimturkexperiment2.s3.us-east-2.amazonaws.com/f87743f11e2889f06d3df5b9a0a1a544.mp4	ETHIC_JAKE_-12dB.mp4	jake	M	AnV	DNN	ethic	ethic	EH1 TH IH0 K	EH1 TH IH0 K	1	1
exp1_b1	s7b7cdccc	28	https://jalimturkexperiment2.s3.us-east-2.amazonaws.com/cc3edbe7d539533f7dfa5ec3e3fdebd1.mp4	FEATHERS_JOHN_-12dB.mp4	john	M	AnV	Real	feathers	fetch	F EH1 DH ER0 Z	F EH1 CH	0	0.333333
exp1_b1	s7b7cdccc	29	https://jalimturkexperiment2.s3.us-east-2.amazonaws.com/f414de368dd91ed90316fa0fe8004356.mp4	PYTHON_LIN_a_-12dB.mp4	lin	F	An	Real	python	eye	P AY1 TH AA0 N	AY1	0	0.2
exp1_b1	s7b7cdccc	30	https://jalimturkexperiment2.s3.us-east-2.amazonaws.com/16b41cb97e46250c16b1182691dc3343.mp4	JAB_JAKE_-12dB.mp4	jake	M	AnV	DNN	jab	jab	JH AE1 B	JH AE1 B	1	1
exp1_b1	s7b7cdccc	31	https://jalimturkexperiment2.s3.us-east-2.amazonaws.com/64acd9586ad6f46021d50f5f2507b904.mp4	OPTION_LIN_a_-12dB.mp4	lin	F	An	Real	option	option	AA1 P SH AH0 N	AA1 P SH AH0 N	1	1
exp1_b1	s7b7cdccc	32	https://jalimturkexperiment2.s3.us-east-2.amazonaws.com/b6aebdefbace19558982472b938acf05.mp4	Bernice_theme_-12dB.mp4	bernice	F	AnV	FACS	theme	give	TH IY1 M	G IH1 V	0	0
exp1_b1	s7b7cdccc	33	https://jalimturkexperiment2.s3.us-east-2.amazonaws.com/d667e58030c556b335997db0fc44ad89.mp4	SHADE_DERRICK.mp4	derrick	M	target	Real	shade	shade	SH EY1 D	SH EY1 D	1	1
exp1_b1	s7b7cdccc	34	https://jalimturkexperiment2.s3.us-east-2.amazonaws.com/15b00bfdfd4f66588c8e043c755babde.mp4	POISE_JOHN_-12dB.mp4	john	M	AnV	Real	poise	bolt	P OY1 Z	B OW1 L T	0	0
exp1_b1	s7b7cdccc	35	https://jalimturkexperiment2.s3.us-east-2.amazonaws.com/6e02e9edd641d24f045a77e2b8429908.mp4	MATURE_KATE_-12dB.mp4	kate	F	AnV	DNN	mature	torcher	M AH0 CH UH1 R	T AO1 R CH ER0	0	0.25
exp1_b1	s7b7cdccc	36	https://jalimturkexperiment2.s3.us-east-2.amazonaws.com/5d9ab08a2f770e1a6269a4882d21b69b.mp4	YELLOW_JOHN_-12dB.mp4	john	M	AnV	Real	yellow	gun	Y EH1 L OW0	G AH1 N	0	0
exp1_b1	s7b7cdccc	37	https://jalimturkexperiment2.s3.us-east-2.amazonaws.com/58c1f5b868ca23173db89c96e2da6347.mp4	CRAB_JOHN_a_-12dB.mp4	john	M	An	Real	crab	flesh	K R AE1 B	F L EH1 SH	0	0
exp1_b1	s7b7cdccc	38	https://jalimturkexperiment2.s3.us-east-2.amazonaws.com/fdbdfac23a94d18b722dfcd57134fef7.mp4	Ettore_cowboy_-12dB.mp4	ettore	M	AnV	FACS	cowboy	hour	K AW1 B OY2	AW1 ER0	0	0.2
exp1_b1	s7b7cdccc	39	https://jalimturkexperiment2.s3.us-east-2.amazonaws.com/818d5c256f5bc21789a5300119f10f37.mp4	Bernice_vouch_-12dB.mp4	bernice	F	AnV	FACS	vouch	bash	V AW1 CH	B AE1 SH	0	0
exp1_b1	s7b7cdccc	40	https://jalimturkexperiment2.s3.us-east-2.amazonaws.com/c3f9a6ad2fcaf1bc1937dc8aa183c215.mp4	SEIZURE_JAKE_-12dB.mp4	jake	M	AnV	DNN	seizure	teacher	S IY1 ZH ER0	T IY1 CH ER0	0	0.333333
exp1_b1	s7b7cdccc	41	https://jalimturkexperiment2.s3.us-east-2.amazonaws.com/4a122adfe04be4d3739ccdb12f9026ac.mp4	MOUTHS_KATE_-12dB.mp4	kate	F	AnV	DNN	mouths	mouth	M AW1 DH Z	M AW1 TH	0	0.4
exp1_b1	s7b7cdccc	42	https://jalimturkexperiment2.s3.us-east-2.amazonaws.com/a6bf5f2f1b3f64579f6ca09c00334220.mp4	Ettore_push_-12dB.mp4	ettore	M	AnV	FACS	push	push	P UH1 SH	P UH1 SH	1	1
exp1_b1	s7b7cdccc	43	https://jalimturkexperiment2.s3.us-east-2.amazonaws.com/3a8a86bb0a30fcdb3062fa4614734ac1.mp4	HOIST_JOHN_a_-12dB.mp4	john	M	An	Real	hoist	void	HH OY1 S T	V OY1 D	0	0.166667
exp1_b1	s7b7cdccc	44	https://jalimturkexperiment2.s3.us-east-2.amazonaws.com/2b191ebfe41558d40b7593ed48d3a72e.mp4	Ettore_hash_-12dB.mp4	ettore	M	AnV	FACS	hash	catch	HH AE1 SH	K AE1 CH	0	0.2
exp1_b1	s7b7cdccc	45	https://jalimturkexperiment2.s3.us-east-2.amazonaws.com/5a21538ca3d4d02605a019727d646757.mp4	THOSE_DERRICK.mp4	derrick	M	target	Real	those	those	DH OW1 Z	DH OW1 Z	1	1
exp1_b1	s7b7cdccc	46	https://jalimturkexperiment2.s3.us-east-2.amazonaws.com/39de54d24326053829cbbbab0c9faf6b.mp4	CASHMERE_LIN_a_-12dB.mp4	lin	F	An	Real	cashmere	badger	K AE1 ZH M IH0 R	B AE1 JH ER0	0	0.111111
exp1_b1	s7b7cdccc	47	https://jalimturkexperiment2.s3.us-east-2.amazonaws.com/a6eb7f2d4358a878c99fa28a7cce424a.mp4	Ettore_gauge_-12dB.mp4	ettore	M	AnV	FACS	gauge	age	G EY1 JH	EY1 JH	0	0.666667
exp1_b1	s7b7cdccc	48	https://jalimturkexperiment2.s3.us-east-2.amazonaws.com/060b3767829a89702e34b47ff515920a.mp4	THANK_LIN_a_-12dB.mp4	lin	F	An	Real	thank	thanks	TH AE1 NG K	TH AE1 NG K S	0	0.8
exp1_b1	s7b7cdccc	49	https://jalimturkexperiment2.s3.us-east-2.amazonaws.com/2bcc971de3f139ea7286b1a41ef42842.mp4	Bernice_fetch_-12dB.mp4	bernice	F	AnV	FACS	fetch	fetch	F EH1 CH	F EH1 CH	1	1
exp1_b1	s7b7cdccc	50	https://jalimturkexperiment2.s3.us-east-2.amazonaws.com/5247239ec3f9f4173228a70b70ed5998.mp4	SUGAR_ZACH.mp4	zach	M	target	DNN	sugar	sugar	SH UH1 G ER0	SH UH1 G ER0	1	1
exp1_b1	s7b7cdccc	51	https://jalimturkexperiment2.s3.us-east-2.amazonaws.com/0b3a1afc26ed315ec054c464dc5661a0.mp4	INVOICE_KATE_-12dB.mp4	kate	F	AnV	DNN	invoice	anyway	IH1 N V OY0 S	EH1 N IY0 W EY2	0	0.111111
exp1_b1	s7b7cdccc	52	https://jalimturkexperiment2.s3.us-east-2.amazonaws.com/1cdf94914aa7961344f18b02d5e78501.mp4	TEACH_ZACH.mp4	zach	M	target	DNN	teach	teach	T IY1 CH	T IY1 CH	1	1
exp1_b1	s7b7cdccc	53	https://jalimturkexperiment2.s3.us-east-2.amazonaws.com/eb61e1cae25546cf8a5112e3e72813eb.mp4	BUTCHER_ZACH.mp4	zach	M	target	DNN	butcher	butcher	B UH1 CH ER0	B UH1 CH ER0	1	1
exp1_b1	s7b7cdccc	54	https://jalimturkexperiment2.s3.us-east-2.amazonaws.com/4fb343f9ca67de97cd8e6223439c48a4.mp4	ALTHOUGH_LIN_a_-12dB.mp4	lin	F	An	Real	although	home	AO2 L DH OW1	HH OW1 M	0	0.166667
exp1_b1	s7b7cdccc	55	https://jalimturkexperiment2.s3.us-east-2.amazonaws.com/b9b029b3976a10a8680285e9af036e4e.mp4	Ettore_noisy_-12dB.mp4	ettore	M	AnV	FACS	noisy	disney	N OY1 Z IY0	D IH1 Z N IY0	0	0.5
exp1_b1	s7b7cdccc	56	https://jalimturkexperiment2.s3.us-east-2.amazonaws.com/d948494dc9603a6cb2cf0a9b7ed424b9.mp4	CHOICE_JOHN_-12dB.mp4	john	M	AnV	Real	choice	choice	CH OY1 S	CH OY1 S	1	1
exp1_b1	s7b7cdccc	57	https://jalimturkexperiment2.s3.us-east-2.amazonaws.com/b15af90df1815b715479709836ec4d2b.mp4	LOATHE_JOHN_-12dB.mp4	john	M	AnV	Real	loathe	though	L OW1 DH	DH OW1	0	0.666667
exp1_b1	s7b7cdccc	58	https://jalimturkexperiment2.s3.us-east-2.amazonaws.com/539eb49732cdcf6ab25bda29e80add7e.mp4	CHIEF_JOHN_a_-12dB.mp4	john	M	An	Real	chief	cheat	CH IY1 F	CH IY1 T	0	0.5
exp1_b1	s7b7cdccc	59	https://jalimturkexperiment2.s3.us-east-2.amazonaws.com/af64e4d64c8f5ecdd0647cb78df8bed1.mp4	HEAVY_LIN_a_-12dB.mp4	lin	F	An	Real	heavy	edging	HH EH1 V IY0	EH1 JH IH0 NG	0	0.142857
exp1_b1	s7b7cdccc	60	https://jalimturkexperiment2.s3.us-east-2.amazonaws.com/e372b95608e4eaccb6124c1688d9b57e.mp4	ARGUE_MARIA.mp4	maria	F	target	FACS	argue	argue	AA1 R G Y UW0	AA1 R G Y UW0	1	1
exp1_b1	s7b7cdccc	61	https://jalimturkexperiment2.s3.us-east-2.amazonaws.com/6a98e269230a9fd9f1a7d104e34fedbe.mp4	Bernice_with_-12dB.mp4	bernice	F	AnV	FACS	with	with	W IH1 TH	W IH1 TH	1	1
exp1_b1	s7b7cdccc	62	https://jalimturkexperiment2.s3.us-east-2.amazonaws.com/a1190c99f85d65dda3a02dd158ac60b3.mp4	MONKEY_JOHN_-12dB.mp4	john	M	AnV	Real	monkey	money	M AH1 NG K IY0	M AH1 N IY0	0	0.5
exp1_b1	s7b7cdccc	63	https://jalimturkexperiment2.s3.us-east-2.amazonaws.com/836e2388470cf2294474882181e026d0.mp4	SOOTHING_KATE_-12dB.mp4	kate	F	AnV	DNN	soothing	stupid	S UW1 DH IH0 NG	S T UW1 P AH0 D	0	0.222222
exp1_b1	s7b7cdccc	64	https://jalimturkexperiment2.s3.us-east-2.amazonaws.com/6a4df68703fab5eefdb9a127930113e2.mp4	JUMBO_JOHN_a_-12dB.mp4	john	M	An	Real	jumbo	yellow	JH AH1 M B OW0	Y EH1 L OW0	0	0.125
exp1_b1	s7b7cdccc	65	https://jalimturkexperiment2.s3.us-east-2.amazonaws.com/9836b3cd37ff924c546b66d3b45faac7.mp4	CASH_LIN_a_-12dB.mp4	lin	F	An	Real	cash	ash	K AE1 SH	AE1 SH	0	0.666667
exp1_b1	s7b7cdccc	66	https://jalimturkexperiment2.s3.us-east-2.amazonaws.com/769ab1aa36d0ccce13590cbbc9b54d3a.mp4	YANK_MARIA.mp4	maria	F	target	FACS	yank	yank	Y AE1 NG K	Y AE1 NG K	1	1
exp1_b1	s7b7cdccc	67	https://jalimturkexperiment2.s3.us-east-2.amazonaws.com/7d53be4b109add86f100b30598da7bca.mp4	QUIET_JAKE_-12dB.mp4	jake	M	AnV	DNN	quiet	quiet	K W AY1 AH0 T	K W AY1 AH0 T	1	1
exp1_b1	s7b7cdccc	68	https://jalimturkexperiment2.s3.us-east-2.amazonaws.com/2810efa330063418d113829bef035f23.mp4	LUAU_JOHN_-12dB.mp4	john	M	AnV	Real	luau	eye	L UW1 AW2	AY1	0	0
exp1_b1	s7b7cdccc	69	https://jalimturkexperiment2.s3.us-east-2.amazonaws.com/0b8e649099343fe1a9bb9dbac8f59827.mp4	FIVE_DERRICK.mp4	derrick	M	target	Real	five	five	F AY1 V	F AY1 V	1	1
exp1_b1	s7b7cdccc	70	https://jalimturkexperiment2.s3.us-east-2.amazonaws.com/908ff5a411d894a90a24caf28714f94f.mp4	VOICE_LIN_-12dB.mp4	lin	F	AnV	Real	voice	voice	V OY1 S	V OY1 S	1	1
exp1_b1	s7b7cdccc	71	https://jalimturkexperiment2.s3.us-east-2.amazonaws.com/e6b7e5aa14dc1f786fbbbe9e1020a5c3.mp4	PLEASURE_KATE_-12dB.mp4	kate	F	AnV	DNN	pleasure	blank	P L EH1 ZH ER0	B L AE1 NG K	0	0.111111
exp1_b1	s7b7cdccc	72	https://jalimturkexperiment2.s3.us-east-2.amazonaws.com/e7137caf5acd278e5dfb60d7eeb4b478.mp4	DEPTH_JAKE_-12dB.mp4	jake	M	AnV	DNN	depth	deputy	D EH1 P TH	D EH1 P Y AH0 T IY0	0	0.375
exp1_b1	s7b7cdccc	73	https://jalimturkexperiment2.s3.us-east-2.amazonaws.com/25de54ce5996970b2dc1048dca6b7092.mp4	WORE_LIN_a_-12dB.mp4	lin	F	An	Real	wore	no	W AO1 R	N OW1	0	0
exp1_b1	sa16e3ecb	1	https://jalimturkexperiment2.s3.us-east-2.amazonaws.com/64acd9586ad6f46021d50f5f2507b904.mp4	OPTION_LIN_a_-12dB.mp4	lin	F	An	Real	option	option	AA1 P SH AH0 N	AA1 P SH AH0 N	1	1
exp1_b1	sa16e3ecb	2	https://jalimturkexperiment2.s3.us-east-2.amazonaws.com/6e02e9edd641d24f045a77e2b8429908.mp4	MATURE_KATE_-12dB.mp4	kate	F	AnV	DNN	mature	mature	M AH0 CH UH1 R	M AH0 CH UH1 R	1	1
exp1_b1	sa16e3ecb	3	https://jalimturkexperiment2.s3.us-east-2.amazonaws.com/d948494dc9603a6cb2cf0a9b7ed424b9.mp4	CHOICE_JOHN_-12dB.mp4	john	M	AnV	Real	choice	choice	CH OY1 S	CH OY1 S	1	1
exp1_b1	sa16e3ecb	4	https://jalimturkexperiment2.s3.us-east-2.amazonaws.com/4b867e949eefecc7431704c0d8bf9a73.mp4	ECHOES_JAKE_-12dB.mp4	jake	M	AnV	DNN	echoes	echoes	EH1 K OW0 Z	EH1 K OW0 Z	1	1
exp1_b1	sa16e3ecb	5	https://jalimturkexperiment2.s3.us-east-2.amazonaws.com/482bfea8c4e21213d29fc79295003b65.mp4	WIVES_LIN_-12dB.mp4	lin	F	AnV	Real	wives	wives	W AY1 V Z	W AY1 V Z	1	1
exp1_b1	sa16e3ecb	6	https://jalimturkexperiment2.s3.us-east-2.amazonaws.com/7d53be4b109add86f100b30598da7bca.mp4	QUIET_JAKE_-12dB.mp4	jake	M	AnV	DNN	quiet	quiet	K W AY1 AH0 T	K W AY1 AH0 T	1	1
exp1_b1	sa16e3ecb	7	https://jalimturkexperiment2.s3.us-east-2.amazonaws.com/2bcc971de3f139ea7286b1a41ef42842.mp4	Bernice_fetch_-12dB.mp4	bernice	F	AnV	FACS	fetch	fetch	F EH1 CH	F EH1 CH	1	1
exp1_b1	sa16e3ecb	8	https://jalimturkexperiment2.s3.us-east-2.amazonaws.com/39de54d24326053829cbbbab0c9faf6b.mp4	CASHMERE_LIN_a_-12dB.mp4	lin	F	An	Real	cashmere	value	K AE1 ZH M IH0 R	V AE1 L Y UW0	0	0.1
exp1_b1	sa16e3ecb	9	https://jalimturkexperiment2.s3.us-east-2.amazonaws.com/eb61e1cae25546cf8a5112e3e72813eb.mp4	BUTCHER_ZACH.mp4	zach	M	target	DNN	butcher	butcher	B UH1 CH ER0	B UH1 CH ER0	1	1
exp1_b1	sa16e3ecb	10	https://jalimturkexperiment2.s3.us-east-2.amazonaws.com/fcc277f0e4393677265a5f48faa8a67a.mp4	Bernice_bathe_-12dB.mp4	bernice	F	AnV	FACS	bathe	vague	B EY1 DH	V EY1 G	0	0.2
exp1_b1	sa16e3ecb	11	https://jalimturkexperiment2.s3.us-east-2.amazonaws.com/b15af90df1815b715479709836ec4d2b.mp4	LOATHE_JOHN_-12dB.mp4	john	M	AnV	Real	loathe	those	L OW1 DH	DH OW1 Z	0	0.5
exp1_b1	sa16e3ecb	12	https://jalimturkexperiment2.s3.us-east-2.amazonaws.com/6a4df68703fab5eefdb9a127930113e2.mp4	JUMBO_JOHN_a_-12dB.mp4	john	M	An	Real	jumbo	double	JH AH1 M B OW0	D AH1 B AH0 L	0	0.25
exp1_b1	sa16e3ecb	13	https://jalimturkexperiment2.s3.us-east-2.amazonaws.com/25de54ce5996970b2dc1048dca6b7092.mp4	WORE_LIN_a_-12dB.mp4	lin	F	An	Real	wore	war	W AO1 R	W AO1 R	1	1
exp1_b1	sa16e3ecb	14	https://jalimturkexperiment2.s3.us-east-2.amazonaws.com/750c6671b3d9a1e838af7bbc1047251b.mp4	WAGE_JAKE_-12dB.mp4	jake	M	AnV	DNN	wage	wage	W EY1 JH	W EY1 JH	1	1
exp1_b1	sa16e3ecb	15	https://jalimturkexperiment2.s3.us-east-2.amazonaws.com/426db65182dc310837b938b5cc26c6f9.mp4	SPOUT_KATE_-12dB.mp4	kate	F	AnV	DNN	spout	spout	S P AW1 T	S P AW1 T	1	1
exp1_b1	sa16e3ecb	16	https://jalimturkexperiment2.s3.us-east-2.amazonaws.com/e6b7e5aa14dc1f786fbbbe9e1020a5c3.mp4	PLEASURE_KATE_-12dB.mp4	kate	F	AnV	DNN	pleasure	bagel	P L EH1 ZH ER0	B EY1 G AH0 L	0	0.111111
exp1_b1	sa16e3ecb	17	https://jalimturkexperiment2.s3.us-east-2.amazonaws.com/724c5b414f49510bab557b4e21f1b963.mp4	BOOTH_LIN_-12dB.mp4	lin	F	AnV	Real	booth	boot	B UW1 TH	B UW1 T	0	0.5
exp1_b1	sa16e3ecb	18	https://jalimturkexperiment2.s3.us-east-2.amazonaws.com/5247239ec3f9f4173228a70b70ed5998.mp4	SUGAR_ZACH.mp4	zach	M	target	DNN	sugar	sugar	SH UH1 G ER0	SH UH1 G ER0	1	1
exp1_b1	sa16e3ecb	19	https://jalimturkexperiment2.s3.us-east-2.amazonaws.com/4a122adfe04be4d3739ccdb12f9026ac.mp4	MOUTHS_KATE_-12dB.mp4	kate	F	AnV	DNN	mouths	mouth	M AW1 DH Z	M AW1 TH	0	0.4
exp1_b1	sa16e3ecb	20	https://jalimturkexperiment2.s3.us-east-2.amazonaws.com/0b8e649099343fe1a9bb9dbac8f59827.mp4	FIVE_DERRICK.mp4	derrick	M	target	Real	five	five	F AY1 V	F AY1 V	1	1
exp1_b1	sa16e3ecb	21	https://jalimturkexperiment2.s3.us-east-2.amazonaws.com/58c1f5b868ca23173db89c96e2da6347.mp4	CRAB_JOHN_a_-12dB.mp4	john	M	An	Real	crab	fleck	K R AE1 B	F L EH1 K	0	0.142857
exp1_b1	sa16e3ecb	22	https://jalimturkexperiment2.s3.us-east-2.amazonaws.com/ce2eb6f79a5b689842e7cf7fb09c4a2d.mp4	Bernice_shower_-12dB.mp4	bernice	F	AnV	FACS	shower	chomp	SH AW1 ER0	CH AA1 M P	0	0
exp1_b1	sa16e3ecb	23	https://jalimturkexperiment2.s3.us-east-2.amazonaws.com/af64e4d64c8f5ecdd0647cb78df8bed1.mp4	HEAVY_LIN_a_-12dB.mp4	lin	F	An	Real	heavy	edge	HH EH1 V IY0	EH1 JH	0	0.2
exp1_b1	sa16e3ecb	24	https://jalimturkexperiment2.s3.us-east-2.amazonaws.com/04e547d38f8f94efae6acf03bb27bc25.mp4	JOINING_JOHN_a_-12dB.mp4	john	M	An	Real	joining	join	JH OY1 N IH0 NG	JH OY1 N	0	0.6
exp1_b1	sa16e3ecb	25	https://jalimturkexperiment2.s3.us-east-2.amazonaws.com/5a21538ca3d4d02605a019727d646757.mp4	THOSE_DERRICK.mp4	derrick	M	target	Real	those	those	DH OW1 Z	DH OW1 Z	1	1
exp1_b1	sa16e3ecb	26	https://jalimturkexperiment2.s3.us-east-2.amazonaws.com/0096f816cc5b5bed42a111c6ea7d1f62.mp4	THOUGHTS_LIN_-12dB.mp4	lin	F	AnV	Real	thoughts	thoughts	TH AO1 T S	TH AO1 T S	1	1
exp1_b1	sa16e3ecb	27	https://jalimturkexperiment2.s3.us-east-2.amazonaws.com/35d699f607cf56d5fb95547e0c9abe16.mp4	Bernice_moth_-12dB.mp4	bernice	F	AnV	FACS	moth	pots	M AO1 TH	P AA1 T S	0	0
exp1_b1	sa16e3ecb	28	https://jalimturkexperiment2.s3.us-east-2.amazonaws.com/a6bf5f2f1b3f64579f6ca09c00334220.mp4	Ettore_push_-12dB.mp4	ettore	M	AnV	FACS	push	push	P UH1 SH	P UH1 SH	1	1
exp1_b1	sa16e3ecb	29	https://jalimturkexperiment2.s3.us-east-2.amazonaws.com/539eb49732cdcf6ab25bda29e80add7e.mp4	CHIEF_JOHN_a_-12dB.mp4	john	M	An	Real	chief	chief	CH IY1 F	CH IY1 F	1	1
exp1_b1	sa16e3ecb	30	https://jalimturkexperiment2.s3.us-east-2.amazonaws.com/f414de368dd91ed90316fa0fe8004356.mp4	PYTHON_LIN_a_-12dB.mp4	lin	F	An	Real	python	hyphen	P AY1 TH AA0 N	HH AY1 F AH0 N	0	0.25
exp1_b1	sa16e3ecb	31	https://jalimturkexperiment2.s3.us-east-2.amazonaws.com/ff12c0651f21e10a5b504ba42c7a60cb.mp4	ZONING_KATE_-12dB.mp4	kate	F	AnV	DNN	zoning	zone	Z OW1 N IH0 NG	Z OW1 N	0	0.6
exp1_b1	sa16e3ecb	32	https://jalimturkexperiment2.s3.us-east-2.amazonaws.com/acc4bda165572b1e5f0704beb83146fb.mp4	YOUTH_LIN_-12dB.mp4	lin	F	AnV	Real	youth	juice	Y UW1 TH	JH UW1 S	0	0.2
exp1_b1	sa16e3ecb	33	https://jalimturkexperiment2.s3.us-east-2.amazonaws.com/2810efa330063418d113829bef035f23.mp4	LUAU_JOHN_-12dB.mp4	john	M	AnV	Real	luau	threw	L UW1 AW2	TH R UW1	0	0.2
exp1_b1	sa16e3ecb	34	https://jalimturkexperiment2.s3.us-east-2.amazonaws.com/b9b029b3976a10a8680285e9af036e4e.mp4	Ettore_noisy_-12dB.mp4	ettore	M	AnV	FACS	noisy	onset	N OY1 Z IY0	AA1 N S EH2 T	0	0.125
exp1_b1	sa16e3ecb	35	https://jalimturkexperiment2.s3.us-east-2.amazonaws.com/e372b95608e4eaccb6124c1688d9b57e.mp4	ARGUE_MARIA.mp4	maria	F	target	FACS	argue	argue	AA1 R G Y UW0	AA1 R G Y UW0	1	1
exp1_b1	sa16e3ecb	36	https://jalimturkexperiment2.s3.us-east-2.amazonaws.com/f87743f11e2889f06d3df5b9a0a1a544.mp4	ETHIC_JAKE_-12dB.mp4	jake	M	AnV	DNN	ethic	essay	EH1 TH IH0 K	EH0 S EY1	0	0.166667
exp1_b1	sa16e3ecb	37	https://jalimturkexperiment2.s3.us-east-2.amazonaws.com/2e1ae6fd9184f5e1792cea906c2ed495.mp4	OYSTER_JOHN_a_-12dB.mp4	john	M	An	Real	oyster	ancient	OY1 S T ER0	EY1 N CH AH0 N T	0	0.111111
exp1_b1	sa16e3ecb	38	https://jalimturkexperiment2.s3.us-east-2.amazonaws.com/b25e9e449d90150ffdd79aa94559fba6.mp4	Ettore_watchdog_-12dB.mp4	ettore	M	AnV	FACS	watchdog	watchdog	W AA1 CH D AO2 G	W AA1 CH D AO2 G	1	1
exp1_b1	sa16e3ecb	39	https://jalimturkexperiment2.s3.us-east-2.amazonaws.com/b6aebdefbace19558982472b938acf05.mp4	Bernice_theme_-12dB.mp4	bernice	F	AnV	FACS	theme	thing	TH IY1 M	TH IH1 NG	0	0.2
exp1_b1	sa16e3ecb	40	https://jalimturkexperiment2.s3.us-east-2.amazonaws.com/0267d998d4d63c8ed307b2374a1f12ba.mp4	WEIGHT_JOHN_a_-12dB.mp4	john	M	An	Real	weight	daytime	W EY1 T	D EY1 T AY2 M	0	0.333333
exp1_b1	sa16e3ecb	41	https://jalimturkexperiment2.s3.us-east-2.amazonaws.com/a1190c99f85d65dda3a02dd158ac60b3.mp4	MONKEY_JOHN_-12dB.mp4	john	M	AnV	Real	monkey	money	M AH1 NG K IY0	M AH1 N IY0	0	0.5
exp1_b1	sa16e3ecb	42	https://jalimturkexperiment2.s3.us-east-2.amazonaws.com/9836b3cd37ff924c546b66d3b45faac7.mp4	CASH_LIN_a_-12dB.mp4	lin	F	An	Real	cash	hash	K AE1 SH	HH AE1 SH	0	0.5
exp1_b1	sa16e3ecb	43	https://jalimturkexperiment2.s3.us-east-2.amazonaws.com/5d9ab08a2f770e1a6269a4882d21b69b.mp4	YELLOW_JOHN_-12dB.mp4	john	M	AnV	Real	yellow	done	Y EH1 L OW0	D AH1 N	0	0
exp1_b1	sa16e3ecb	44	https://jalimturkexperiment2.s3.us-east-2.amazonaws.com/15b00bfdfd4f66588c8e043c755babde.mp4	POISE_JOHN_-12dB.mp4	john	M	AnV	Real	poise	point	P OY1 Z	P OY1 N T	0	0.4
exp1_b1	sa16e3ecb	45	https://jalimturkexperiment2.s3.us-east-2.amazonaws.com/3a8a86bb0a30fcdb3062fa4614734ac1.mp4	HOIST_JOHN_a_-12dB.mp4	john	M	An	Real	hoist	this	HH OY1 S T	TH IH1 S	0	0.166667
exp1_b1	sa16e3ecb	46	https://jalimturkexperiment2.s3.us-east-2.amazonaws.com/6cdfae9f86928c870591853cfcb5b104.mp4	FUSION_JOHN_a_-12dB.mp4	john	M	An	Real	fusion	engine	F Y UW1 ZH AH0 N	EH1 N JH AH0 N	0	0.222222
exp1_b1	sa16e3ecb	47	https://jalimturkexperiment2.s3.us-east-2.amazonaws.com/39a85da92b4b9d06f148cae33b38f468.mp4	EYEBROW_MARIA.mp4	maria	F	target	FACS	eyebrow	eyebrow	AY1 B R AW2	AY1 B R AW2	1	1
exp1_b1	sa16e3ecb	48	https://jalimturkexperiment2.s3.us-east-2.amazonaws.com/908ff5a411d894a90a24caf28714f94f.mp4	VOICE_LIN_-12dB.mp4	lin	F	AnV	Real	voice	voice	V OY1 S	V OY1 S	1	1
exp1_b1	sa16e3ecb	49	https://jalimturkexperiment2.s3.us-east-2.amazonaws.com/2b191ebfe41558d40b7593ed48d3a72e.mp4	Ettore_hash_-12dB.mp4	ettore	M	AnV	FACS	hash	hash	HH AE1 SH	HH AE1 SH	1	1
exp1_b1	sa16e3ecb	50	https://jalimturkexperiment2.s3.us-east-2.amazonaws.com/060b3767829a89702e34b47ff515920a.mp4	THANK_LIN_a_-12dB.mp4	lin	F	An	Real	thank	thank	TH AE1 NG K	TH AE1 NG K	1	1
exp1_b1	sa16e3ecb	51	https://jalimturkexperiment2.s3.us-east-2.amazonaws.com/cc3edbe7d539533f7dfa5ec3e3fdebd1.mp4	FEATHERS_JOHN_-12dB.mp4	john	M	AnV	Real	feathers	feather	F EH1 DH ER0 Z	F EH1 DH ER0	0	0.8
exp1_b1	sa16e3ecb	52	https://jalimturkexperiment2.s3.us-east-2.amazonaws.com/6a98e269230a9fd9f1a7d104e34fedbe.mp4	Bernice_with_-12dB.mp4	bernice	F	AnV	FACS	with	with	W IH1 TH	W IH1 TH	1	1
exp1_b1	sa16e3ecb	53	https://jalimturkexperiment2.s3.us-east-2.amazonaws.com/ecffdebf6c4f4b7fe6c755af40e206fd.mp4	Bernice_polish_-12dB.mp4	bernice	F	AnV	FACS	polish	polish	P AA1 L IH0 SH	P AA1 L IH0 SH	1	1
exp1_b1	sa16e3ecb	54	https://jalimturkexperiment2.s3.us-east-2.amazonaws.com/67293c5c4901a57f3fad26bc079e0e69.mp4	PATHWAY_LIN_-12dB.mp4	lin	F	AnV	Real	pathway	pathway	P AE1 TH W EY2	P AE1 TH W EY2	1	1
exp1_b1	sa16e3ecb	55	https://jalimturkexperiment2.s3.us-east-2.amazonaws.com/818d5c256f5bc21789a5300119f10f37.mp4	Bernice_vouch_-12dB.mp4	bernice	F	AnV	FACS	vouch	bash	V AW1 CH	B AE1 SH	0	0
exp1_b1	sa16e3ecb	56	https://jalimturkexperiment2.s3.us-east-2.amazonaws.com/836e2388470cf2294474882181e026d0.mp4	SOOTHING_KATE_-12dB.mp4	kate	F	AnV	DNN	soothing	sewer	S UW1 DH IH0 NG	S UW1 ER0	0	0.333333
exp1_b1	sa16e3ecb	57	https://jalimturkexperiment2.s3.us-east-2.amazonaws.com/b9ee389321ea0242057eea648c5c541c.mp4	VERSION_JAKE_-12dB.mp4	jake	M	AnV	DNN	version	version	V ER1 ZH AH0 N	V ER1 ZH AH0 N	1	1
exp1_b1	sa16e3ecb	58	https://jalimturkexperiment2.s3.us-east-2.amazonaws.com/a6eb7f2d4358a878c99fa28a7cce424a.mp4	Ettore_gauge_-12dB.mp4	ettore	M	AnV	FACS	gauge	age	G EY1 JH	EY1 JH	0	0.666667
exp1_b1	sa16e3ecb	59	https://jalimturkexperiment2.s3.us-east-2.amazonaws.com/c3f9a6ad2fcaf1bc1937dc8aa183c215.mp4	SEIZURE_JAKE_-12dB.mp4	jake	M	AnV	DNN	seizure	seizure	S IY1 ZH ER0	S IY1 ZH ER0	1	1
exp1_b1	sa16e3ecb	60	https://jalimturkexperiment2.s3.us-east-2.amazonaws.com/fdbdfac23a94d18b722dfcd57134fef7.mp4	Ettore_cowboy_-12dB.mp4	ettore	M	AnV	FACS	cowboy	power	K AW1 B OY2	P AW1 ER0	0	0.166667
exp1_b1	sa16e3ecb	61	https://jalimturkexperiment2.s3.us-east-2.amazonaws.com/4a18cfc46d819064685b605c33df24aa.mp4	WORMHOLE_LIN_-12dB.mp4	lin	F	AnV	Real	wormhole	wormhole	W ER1 M HH AO2 L	W ER1 M HH AO2 L	1	1
exp1_b1	sa16e3ecb	62	https://jalimturkexperiment2.s3.us-east-2.amazonaws.com/dfe6edaeaab9b9163556ba9c790ed93d.mp4	GARAGE_LIN_-12dB.mp4	lin	F	AnV	Real	garage	mirage	G ER0 AA1 ZH	M ER0 AA1 ZH	0	0.6
exp1_b1	sa16e3ecb	63	https://jalimturkexperiment2.s3.us-east-2.amazonaws.com/1cdf94914aa7961344f18b02d5e78501.mp4	TEACH_ZACH.mp4	zach	M	target	DNN	teach	teach	T IY1 CH	T IY1 CH	1	1
exp1_b1	sa16e3ecb	64	https://jalimturkexperiment2.s3.us-east-2.amazonaws.com/d667e58030c556b335997db0fc44ad89.mp4	SHADE_DERRICK.mp4	derrick	M	target	Real	shade	shade	SH EY1 D	SH EY1 D	1	1
exp1_b1	sa16e3ecb	65	https://jalimturkexperiment2.s3.us-east-2.amazonaws.com/16b41cb97e46250c16b1182691dc3343.mp4	JAB_JAKE_-12dB.mp4	jake	M	AnV	DNN	jab	jab	JH AE1 B	JH AE1 B	1	1
exp1_b1	sa16e3ecb	66	https://jalimturkexperiment2.s3.us-east-2.amazonaws.com/a75372ea2829739c57c3ffa09065d426.mp4	Ettore_worthy_-12dB.mp4	ettore	M	AnV	FACS	worthy	burning	W ER1 DH IY0	B ER1 N IH0 NG	0	0.125
exp1_b1	sa16e3ecb	67	https://jalimturkexperiment2.s3.us-east-2.amazonaws.com/a0b4905a5141c3d93d6821c5059237f6.mp4	ROUGE_JOHN_-12dB.mp4	john	M	AnV	Real	rouge	blue	R UW1 ZH	B L UW1	0	0.2
exp1_b1	sa16e3ecb	68	https://jalimturkexperiment2.s3.us-east-2.amazonaws.com/a42d80d45fdf8cc237f945ae215c07cf.mp4	PAYOFF_KATE_-12dB.mp4	kate	F	AnV	DNN	payoff	pain	P EY1 AO2 F	P EY1 N	0	0.4
exp1_b1	sa16e3ecb	69	https://jalimturkexperiment2.s3.us-east-2.amazonaws.com/0b3a1afc26ed315ec054c464dc5661a0.mp4	INVOICE_KATE_-12dB.mp4	kate	F	AnV	DNN	invoice	homework	IH1 N V OY0 S	HH OW1 M W ER2 K	0	0
exp1_b1	sa16e3ecb	70	https://jalimturkexperiment2.s3.us-east-2.amazonaws.com/e7137caf5acd278e5dfb60d7eeb4b478.mp4	DEPTH_JAKE_-12dB.mp4	jake	M	AnV	DNN	depth	dimple	D EH1 P TH	D IH1 M P AH0 L	0	0.25
exp1_b1	sa16e3ecb	71	https://jalimturkexperiment2.s3.us-east-2.amazonaws.com/353e37bd5670ac8fbcfed3d087df1a10.mp4	Ettore_amnesia_-12dB.mp4	ettore	M	AnV	FACS	amnesia	amnesia	AE0 M N IY1 ZH AH0	AE0 M N IY1 ZH AH0	1	1
exp1_b1	sa16e3ecb	72	https://jalimturkexperiment2.s3.us-east-2.amazonaws.com/769ab1aa36d0ccce13590cbbc9b54d3a.mp4	YANK_MARIA.mp4	maria	F	target	FACS	yank	yank	Y AE1 NG K	Y AE1 NG K	1	1
exp1_b1	sa16e3ecb	73	https://jalimturkexperiment2.s3.us-east-2.amazonaws.com/4fb343f9ca67de97cd8e6223439c48a4.mp4	ALTHOUGH_LIN_a_-12dB.mp4	lin	F	An	Real	although	elbow	AO2 L DH OW1	EH1 L B OW2	0	0.333333
exp1_b1	s5c6f060f	1	https://jalimturkexperiment2.s3.us-east-2.amazonaws.com/25de54ce5996970b2dc1048dca6b7092.mp4	WORE_LIN_a_-12dB.mp4	lin	F	An	Real	wore	white	W AO1 R	W AY1 T	0	0.2
exp1_b1	s5c6f060f	2	https://jalimturkexperiment2.s3.us-east-2.amazonaws.com/0096f816cc5b5bed42a111c6ea7d1f62.mp4	THOUGHTS_LIN_-12dB.mp4	lin	F	AnV	Real	thoughts	thought	TH AO1 T S	TH AO1 T	0	0.75
exp1_b1	s5c6f060f	3	https://jalimturkexperiment2.s3.us-east-2.amazonaws.com/a42d80d45fdf8cc237f945ae215c07cf.mp4	PAYOFF_KATE_-12dB.mp4	kate	F	AnV	DNN	payoff	pain	P EY1 AO2 F	P EY1 N	0	0.4
exp1_b1	s5c6f060f	4	https://jalimturkexperiment2.s3.us-east-2.amazonaws.com/426db65182dc310837b938b5cc26c6f9.mp4	SPOUT_KATE_-12dB.mp4	kate	F	AnV	DNN	spout	spout	S P AW1 T	S P AW1 T	1	1
exp1_b1	s5c6f060f	5	https://jalimturkexperiment2.s3.us-east-2.amazonaws.com/d667e58030c556b335997db0fc44ad89.mp4	SHADE_DERRICK.mp4	derrick	M	target	Real	shade	shade	SH EY1 D	SH EY1 D	1	1
exp1_b1	s5c6f060f	6	https://jalimturkexperiment2.s3.us-east-2.amazonaws.com/750c6671b3d9a1e838af7bbc1047251b.mp4	WAGE_JAKE_-12dB.mp4	jake	M	AnV	DNN	wage	witch	W EY1 JH	W IH1 CH	0	0.2
exp1_b1	s5c6f060f	7	https://jalimturkexperiment2.s3.us-east-2.amazonaws.com/4b867e949eefecc7431704c0d8bf9a73.mp4	ECHOES_JAKE_-12dB.mp4	jake	M	AnV	DNN	echoes	eggs	EH1 K OW0 Z	EH1 G Z	0	0.4
exp1_b1	s5c6f060f	8	https://jalimturkexperiment2.s3.us-east-2.amazonaws.com/2b191ebfe41558d40b7593ed48d3a72e.mp4	Ettore_hash_-12dB.mp4	ettore	M	AnV	FACS	hash	catch	HH AE1 SH	K AE1 CH	0	0.2
exp1_b1	s5c6f060f	9	https://jalimturkexperiment2.s3.us-east-2.amazonaws.com/a0b4905a5141c3d93d6821c5059237f6.mp4	ROUGE_JOHN_-12dB.mp4	john	M	AnV	Real	rouge	rude	R UW1 ZH	R UW1 D	0	0.5
exp1_b1	s5c6f060f	10	https://jalimturkexperiment2.s3.us-east-2.amazonaws.com/060b3767829a89702e34b47ff515920a.mp4	THANK_LIN_a_-12dB.mp4	lin	F	An	Real	thank	night	TH AE1 NG K	N AY1 T	0	0
exp1_b1	s5c6f060f	11	https://jalimturkexperiment2.s3.us-east-2.amazonaws.com/cc3edbe7d539533f7dfa5ec3e3fdebd1.mp4	FEATHERS_JOHN_-12dB.mp4	john	M	AnV	Real	feathers	feather	F EH1 DH ER0 Z	F EH1 DH ER0	0	0.8
exp1_b1	s5c6f060f	12	https://jalimturkexperiment2.s3.us-east-2.amazonaws.com/3a8a86bb0a30fcdb3062fa4614734ac1.mp4	HOIST_JOHN_a_-12dB.mp4	john	M	An	Real	hoist	itch	HH OY1 S T	IH1 CH	0	0
exp1_b1	s5c6f060f	13	https://jalimturkexperiment2.s3.us-east-2.amazonaws.com/4a122adfe04be4d3739ccdb12f9026ac.mp4	MOUTHS_KATE_-12dB.mp4	kate	F	AnV	DNN	mouths	mouth	M AW1 DH Z	M AW1 TH	0	0.4
exp1_b1	s5c6f060f	14	https://jalimturkexperiment2.s3.us-east-2.amazonaws.com/15b00bfdfd4f66588c8e043c755babde.mp4	POISE_JOHN_-12dB.mp4	john	M	AnV	Real	poise	point	P OY1 Z	P OY1 N T	0	0.4
exp1_b1	s5c6f060f	15	https://jalimturkexperiment2.s3.us-east-2.amazonaws.com/a1190c99f85d65dda3a02dd158ac60b3.mp4	MONKEY_JOHN_-12dB.mp4	john	M	AnV	Real	monkey	money	M AH1 NG K IY0	M AH1 N IY0	0	0.5
exp1_b1	s5c6f060f	16	https://jalimturkexperiment2.s3.us-east-2.amazonaws.com/39de54d24326053829cbbbab0c9faf6b.mp4	CASHMERE_LIN_a_-12dB.mp4	lin	F	An	Real	cashmere	honey	K AE1 ZH M IH0 R	HH AH1 N IY0	0	0
exp1_b1	s5c6f060f	17	https://jalimturkexperiment2.s3.us-east-2.amazonaws.com/539eb49732cdcf6ab25bda29e80add7e.mp4	CHIEF_JOHN_a_-12dB.mp4	john	M	An	Real	chief	cheese	CH IY1 F	CH IY1 Z	0	0.5
exp1_b1	s5c6f060f	18	https://jalimturkexperiment2.s3.us-east-2.amazonaws.com/2e1ae6fd9184f5e1792cea906c2ed495.mp4	OYSTER_JOHN_a_-12dB.mp4	john	M	An	Real	oyster	bacon	OY1 S T ER0	B EY1 K AH0 N	0	0
exp1_b1	s5c6f060f	19	https://jalimturkexperiment2.s3.us-east-2.amazonaws.com/5247239ec3f9f4173228a70b70ed5998.mp4	SUGAR_ZACH.mp4	zach	M	target	DNN	sugar	sugar	SH UH1 G ER0	SH UH1 G ER0	1	1
exp1_b1	s5c6f060f	20	https://jalimturkexperiment2.s3.us-east-2.amazonaws.com/482bfea8c4e21213d29fc79295003b65.mp4	WIVES_LIN_-12dB.mp4	lin	F	AnV	Real	wives	wives	W AY1 V Z	W AY1 V Z	1	1
exp1_b1	s5c6f060f	21	https://jalimturkexperiment2.s3.us-east-2.amazonaws.com/b6aebdefbace19558982472b938acf05.mp4	Bernice_theme_-12dB.mp4	bernice	F	AnV	FACS	theme	clean	TH IY1 M	K L IY1 N	0	0.166667
exp1_b1	s5c6f060f	22	https://jalimturkexperiment2.s3.us-east-2.amazonaws.com/353e37bd5670ac8fbcfed3d087df1a10.mp4	Ettore_amnesia_-12dB.mp4	ettore	M	AnV	FACS	amnesia	illusion	AE0 M N IY1 ZH AH0	IH2 L UW1 ZH AH0 N	0	0.333333
exp1_b1	s5c6f060f	23	https://jalimturkexperiment2.s3.us-east-2.amazonaws.com/04e547d38f8f94efae6acf03bb27bc25.mp4	JOINING_JOHN_a_-12dB.mp4	john	M	An	Real	joining	joint	JH OY1 N IH0 NG	JH OY1 N T	0	0.5
exp1_b1	s5c6f060f	24	https://jalimturkexperiment2.s3.us-east-2.amazonaws.com/d948494dc9603a6cb2cf0a9b7ed424b9.mp4	CHOICE_JOHN_-12dB.mp4	john	M	AnV	Real	choice	choice	CH OY1 S	CH OY1 S	1	1
exp1_b1	s5c6f060f	25	https://jalimturkexperiment2.s3.us-east-2.amazonaws.com/9836b3cd37ff924c546b66d3b45faac7.mp4	CASH_LIN_a_-12dB.mp4	lin	F	An	Real	cash	cash	K AE1 SH	K AE1 SH	1	1
exp1_b1	s5c6f060f	26	https://jalimturkexperiment2.s3.us-east-2.amazonaws.com/2bcc971de3f139ea7286b1a41ef42842.mp4	Bernice_fetch_-12dB.mp4	bernice	F	AnV	FACS	fetch	fetch	F EH1 CH	F EH1 CH	1	1
exp1_b1	s5c6f060f	27	https://jalimturkexperiment2.s3.us-east-2.amazonaws.com/5d9ab08a2f770e1a6269a4882d21b69b.mp4	YELLOW_JOHN_-12dB.mp4	john	M	AnV	Real	yellow	yellow	Y EH1 L OW0	Y EH1 L OW0	1	1
exp1_b1	s5c6f060f	28	https://jalimturkexperiment2.s3.us-east-2.amazonaws.com/818d5c256f5bc21789a5300119f10f37.mp4	Bernice_vouch_-12dB.mp4	bernice	F	AnV	FACS	vouch	batch	V AW1 CH	B AE1 CH	0	0.2
exp1_b1	s5c6f060f	29	https://jalimturkexperiment2.s3.us-east-2.amazonaws.com/39a85da92b4b9d06f148cae33b38f468.mp4	EYEBROW_MARIA.mp4	maria	F	target	FACS	eyebrow	eyebrow	AY1 B R AW2	AY1 B R AW2	1	1
exp1_b1	s5c6f060f	30	https://jalimturkexperiment2.s3.us-east-2.amazonaws.com/b9b029b3976a10a8680285e9af036e4e.mp4	Ettore_noisy_-12dB.mp4	ettore	M	AnV	FACS	noisy	nosy	N OY1 Z IY0	N OW1 Z IY0	0	0.6
exp1_b1	s5c6f060f	31	https://jalimturkexperiment2.s3.us-east-2.amazonaws.com/1cdf94914aa7961344f18b02d5e78501.mp4	TEACH_ZACH.mp4	zach	M	target	DNN	teach	teach	T IY1 CH	T IY1 CH	1	1
exp1_b1	s5c6f060f	32	https://jalimturkexperiment2.s3.us-east-2.amazonaws.com/2810efa330063418d113829bef035f23.mp4	LUAU_JOHN_-12dB.mp4	john	M	AnV	Real	luau	utah	L UW1 AW2	Y UW1 T AO2	0	0.166667
exp1_b1	s5c6f060f	33	https://jalimturkexperiment2.s3.us-east-2.amazonaws.com/7d53be4b109add86f100b30598da7bca.mp4	QUIET_JAKE_-12dB.mp4	jake	M	AnV	DNN	quiet	twice	K W AY1 AH0 T	T W AY1 S	0	0.5
exp1_b1	s5c6f060f	34	https://jalimturkexperiment2.s3.us-east-2.amazonaws.com/0b3a1afc26ed315ec054c464dc5661a0.mp4	INVOICE_KATE_-12dB.mp4	kate	F	AnV	DNN	invoice	employs	IH1 N V OY0 S	EH0 M P L OY1 Z	0	0.1
exp1_b1	s5c6f060f	35	https://jalimturkexperiment2.s3.us-east-2.amazonaws.com/f87743f11e2889f06d3df5b9a0a1a544.mp4	ETHIC_JAKE_-12dB.mp4	jake	M	AnV	DNN	ethic	essay	EH1 TH IH0 K	EH0 S EY1	0	0.166667
exp1_b1	s5c6f060f	36	https://jalimturkexperiment2.s3.us-east-2.amazonaws.com/ff12c0651f21e10a5b504ba42c7a60cb.mp4	ZONING_KATE_-12dB.mp4	kate	F	AnV	DNN	zoning	zoning	Z OW1 N IH0 NG	Z OW1 N IH0 NG	1	1
exp1_b1	s5c6f060f	37	https://jalimturkexperiment2.s3.us-east-2.amazonaws.com/5a21538ca3d4d02605a019727d646757.mp4	THOSE_DERRICK.mp4	derrick	M	target	Real	those	those	DH OW1 Z	DH OW1 Z	1	1
exp1_b1	s5c6f060f	38	https://jalimturkexperiment2.s3.us-east-2.amazonaws.com/ecffdebf6c4f4b7fe6c755af40e206fd.mp4	Bernice_polish_-12dB.mp4	bernice	F	AnV	FACS	polish	college	P AA1 L IH0 SH	K AA1 L IH0 JH	0	0.428571
exp1_b1	s5c6f060f	39	https://jalimturkexperiment2.s3.us-east-2.amazonaws.com/fcc277f0e4393677265a5f48faa8a67a.mp4	Bernice_bathe_-12dB.mp4	bernice	F	AnV	FACS	bathe	wait	B EY1 DH	W EY1 T	0	0.2
exp1_b1	s5c6f060f	40	https://jalimturkexperiment2.s3.us-east-2.amazonaws.com/0b8e649099343fe1a9bb9dbac8f59827.mp4	FIVE_DERRICK.mp4	derrick	M	target	Real	five	five	F AY1 V	F AY1 V	1	1
exp1_b1	s5c6f060f	41	https://jalimturkexperiment2.s3.us-east-2.amazonaws.com/e372b95608e4eaccb6124c1688d9b57e.mp4	ARGUE_MARIA.mp4	maria	F	target	FACS	argue	argue	AA1 R G Y UW0	AA1 R G Y UW0	1	1
exp1_b1	s5c6f060f	42	https://jalimturkexperiment2.s3.us-east-2.amazonaws.com/eb61e1cae25546cf8a5112e3e72813eb.mp4	BUTCHER_ZACH.mp4	zach	M	target	DNN	butcher	butcher	B UH1 CH ER0	B UH1 CH ER0	1	1
exp1_b1	s5c6f060f	43	https://jalimturkexperiment2.s3.us-east-2.amazonaws.com/35d699f607cf56d5fb95547e0c9abe16.mp4	Bernice_moth_-12dB.mp4	bernice	F	AnV	FACS	moth	knot	M AO1 TH	N AA1 T	0	0
exp1_b1	s5c6f060f	44	https://jalimturkexperiment2.s3.us-east-2.amazonaws.com/836e2388470cf2294474882181e026d0.mp4	SOOTHING_KATE_-12dB.mp4	kate	F	AnV	DNN	soothing	soothing	S UW1 DH IH0 NG	S UW1 DH IH0 NG	1	1
exp1_b1	s5c6f060f	45	https://jalimturkexperiment2.s3.us-east-2.amazonaws.com/b15af90df1815b715479709836ec4d2b.mp4	LOATHE_JOHN_-12dB.mp4	john	M	AnV	Real	loathe	road	L OW1 DH	R OW1 D	0	0.2
exp1_b1	s5c6f060f	46	https://jalimturkexperiment2.s3.us-east-2.amazonaws.com/c3f9a6ad2fcaf1bc1937dc8aa183c215.mp4	SEIZURE_JAKE_-12dB.mp4	jake	M	AnV	DNN	seizure	teacher	S IY1 ZH ER0	T IY1 CH ER0	0	0.333333
exp1_b1	s5c6f060f	47	https://jalimturkexperiment2.s3.us-east-2.amazonaws.com/e7137caf5acd278e5dfb60d7eeb4b478.mp4	DEPTH_JAKE_-12dB.mp4	jake	M	AnV	DNN	depth	deputy	D EH1 P TH	D EH1 P Y AH0 T IY0	0	0.375
exp1_b1	s5c6f060f	48	https://jalimturkexperiment2.s3.us-east-2.amazonaws.com/ce2eb6f79a5b689842e7cf7fb09c4a2d.mp4	Bernice_shower_-12dB.mp4	bernice	F	AnV	FACS	shower	shaman	SH AW1 ER0	SH EY1 M AH0 N	0	0.142857
exp1_b1	s5c6f060f	49	https://jalimturkexperiment2.s3.us-east-2.amazonaws.com/f414de368dd91ed90316fa0fe8004356.mp4	PYTHON_LIN_a_-12dB.mp4	lin	F	An	Real	python	iphone	P AY1 TH AA0 N	AY1 F OW2 N	0	0.285714
exp1_b1	s5c6f060f	50	https://jalimturkexperiment2.s3.us-east-2.amazonaws.com/a6bf5f2f1b3f64579f6ca09c00334220.mp4	Ettore_push_-12dB.mp4	ettore	M	AnV	FACS	push	butch	P UH1 SH	B UH1 CH	0	0.2
exp1_b1	s5c6f060f	51	https://jalimturkexperiment2.s3.us-east-2.amazonaws.com/67293c5c4901a57f3fad26bc079e0e69.mp4	PATHWAY_LIN_-12dB.mp4	lin	F	AnV	Real	pathway	pathway	P AE1 TH W EY2	P AE1 TH W EY2	1	1
exp1_b1	s5c6f060f	52	https://jalimturkexperiment2.s3.us-east-2.amazonaws.com/dfe6edaeaab9b9163556ba9c790ed93d.mp4	GARAGE_LIN_-12dB.mp4	lin	F	AnV	Real	garage	garage	G ER0 AA1 ZH	G ER0 AA1 ZH	1	1
exp1_b1	s5c6f060f	53	https://jalimturkexperiment2.s3.us-east-2.amazonaws.com/6cdfae9f86928c870591853cfcb5b104.mp4	FUSION_JOHN_a_-12dB.mp4	john	M	An	Real	fusion	teacher	F Y UW1 ZH AH0 N	T IY1 CH ER0	0	0
exp1_b1	s5c6f060f	54	https://jalimturkexperiment2.s3.us-east-2.amazonaws.com/a6eb7f2d4358a878c99fa28a7cce424a.mp4	Ettore_gauge_-12dB.mp4	ettore	M	AnV	FACS	gauge	engage	G EY1 JH	IH0 N G EY1 JH	0	0.6
exp1_b1	s5c6f060f	55	https://jalimturkexperiment2.s3.us-east-2.amazonaws.com/e6b7e5aa14dc1f786fbbbe9e1020a5c3.mp4	PLEASURE_KATE_-12dB.mp4	kate	F	AnV	DNN	pleasure	pleasure	P L EH1 ZH ER0	P L EH1 ZH ER0	1	1
exp1_b1	s5c6f060f	56	https://jalimturkexperiment2.s3.us-east-2.amazonaws.com/769ab1aa36d0ccce13590cbbc9b54d3a.mp4	YANK_MARIA.mp4	maria	F	target	FACS	yank	yank	Y AE1 NG K	Y AE1 NG K	1	1
exp1_b1	s5c6f060f	57	https://jalimturkexperiment2.s3.us-east-2.amazonaws.com/a75372ea2829739c57c3ffa09065d426.mp4	Ettore_worthy_-12dB.mp4	ettore	M	AnV	FACS	worthy	key	W ER1 DH IY0	K IY1	0	0.2
exp1_b1	s5c6f060f	58	https://jalimturkexperiment2.s3.us-east-2.amazonaws.com/0267d998d4d63c8ed307b2374a1f12ba.mp4	WEIGHT_JOHN_a_-12dB.mp4	john	M	An	Real	weight	ditch	W EY1 T	D IH1 CH	0	0
exp1_b1	s5c6f060f	59	https://jalimturkexperiment2.s3.us-east-2.amazonaws.com/acc4bda165572b1e5f0704beb83146fb.mp4	YOUTH_LIN_-12dB.mp4	lin	F	AnV	Real	youth	youth	Y UW1 TH	Y UW1 TH	1	1
exp1_b1	s5c6f060f	60	https://jalimturkexperiment2.s3.us-east-2.amazonaws.com/4fb343f9ca67de97cd8e6223439c48a4.mp4	ALTHOUGH_LIN_a_-12dB.mp4	lin	F	An	Real	although	cove	AO2 L DH OW1	K OW1 V	0	0.166667
exp1_b1	s5c6f060f	61	https://jalimturkexperiment2.s3.us-east-2.amazonaws.com/58c1f5b868ca23173db89c96e2da6347.mp4	CRAB_JOHN_a_-12dB.mp4	john	M	An	Real	crab	stretch	K R AE1 B	S T R EH1 CH	0	0.125
exp1_b1	s5c6f060f	62	https://jalimturkexperiment2.s3.us-east-2.amazonaws.com/6a4df68703fab5eefdb9a127930113e2.mp4	JUMBO_JOHN_a_-12dB.mp4	john	M	An	Real	jumbo	jungle	JH AH1 M B OW0	JH AH1 NG G AH0 L	0	0.222222
exp1_b1	s5c6f060f	63	https://jalimturkexperiment2.s3.us-east-2.amazonaws.com/fdbdfac23a94d18b722dfcd57134fef7.mp4	Ettore_cowboy_-12dB.mp4	ettore	M	AnV	FACS	cowboy	august	K AW1 B OY2	AA1 G AH0 S T	0	0
exp1_b1	s5c6f060f	64	https://jalimturkexperiment2.s3.us-east-2.amazonaws.com/b25e9e449d90150ffdd79aa94559fba6.mp4	Ettore_watchdog_-12dB.mp4	ettore	M	AnV	FACS	watchdog	watching	W AA1 CH D AO2 G	W AA1 CH IH0 NG	0	0.375
exp1_b1	s5c6f060f	65	https://jalimturkexperiment2.s3.us-east-2.amazonaws.com/6e02e9edd641d24f045a77e2b8429908.mp4	MATURE_KATE_-12dB.mp4	kate	F	AnV	DNN	mature	mature	M AH0 CH UH1 R	M AH0 CH UH1 R	1	1
exp1_b1	s5c6f060f	66	https://jalimturkexperiment2.s3.us-east-2.amazonaws.com/16b41cb97e46250c16b1182691dc3343.mp4	JAB_JAKE_-12dB.mp4	jake	M	AnV	DNN	jab	jab	JH AE1 B	JH AE1 B	1	1
exp1_b1	s5c6f060f	67	https://jalimturkexperiment2.s3.us-east-2.amazonaws.com/6a98e269230a9fd9f1a7d104e34fedbe.mp4	Bernice_with_-12dB.mp4	bernice	F	AnV	FACS	with	weak	W IH1 TH	W IY1 K	0	0.2
exp1_b1	s5c6f060f	68	https://jalimturkexperiment2.s3.us-east-2.amazonaws.com/b9ee389321ea0242057eea648c5c541c.mp4	VERSION_JAKE_-12dB.mp4	jake	M	AnV	DNN	version	version	V ER1 ZH AH0 N	V ER1 ZH AH0 N	1	1
exp1_b1	s5c6f060f	69	https://jalimturkexperiment2.s3.us-east-2.amazonaws.com/af64e4d64c8f5ecdd0647cb78df8bed1.mp4	HEAVY_LIN_a_-12dB.mp4	lin	F	An	Real	heavy	echo	HH EH1 V IY0	EH1 K OW0	0	0.166667
exp1_b1	s5c6f060f	70	https://jalimturkexperiment2.s3.us-east-2.amazonaws.com/724c5b414f49510bab557b4e21f1b963.mp4	BOOTH_LIN_-12dB.mp4	lin	F	AnV	Real	booth	booth	B UW1 TH	B UW1 TH	1	1
exp1_b1	s5c6f060f	71	https://jalimturkexperiment2.s3.us-east-2.amazonaws.com/908ff5a411d894a90a24caf28714f94f.mp4	VOICE_LIN_-12dB.mp4	lin	F	AnV	Real	voice	voice	V OY1 S	V OY1 S	1	1
exp1_b1	s5c6f060f	72	https://jalimturkexperiment2.s3.us-east-2.amazonaws.com/64acd9586ad6f46021d50f5f2507b904.mp4	OPTION_LIN_a_-12dB.mp4	lin	F	An	Real	option	caution	AA1 P SH AH0 N	K AA1 SH AH0 N	0	0.666667
exp1_b1	s5c6f060f	73	https://jalimturkexperiment2.s3.us-east-2.amazonaws.com/4a18cfc46d819064685b605c33df24aa.mp4	WORMHOLE_LIN_-12dB.mp4	lin	F	AnV	Real	wormhole	wormhole	W ER1 M HH AO2 L	W ER1 M HH AO2 L	1	1
exp1_b1	sc6c6da4e	1	https://jalimturkexperiment2.s3.us-east-2.amazonaws.com/1cdf94914aa7961344f18b02d5e78501.mp4	TEACH_ZACH.mp4	zach	M	target	DNN	teach	teach	T IY1 CH	T IY1 CH	1	1
exp1_b1	sc6c6da4e	2	https://jalimturkexperiment2.s3.us-east-2.amazonaws.com/a6bf5f2f1b3f64579f6ca09c00334220.mp4	Ettore_push_-12dB.mp4	ettore	M	AnV	FACS	push	book	P UH1 SH	B UH1 K	0	0.2
exp1_b1	sc6c6da4e	3	https://jalimturkexperiment2.s3.us-east-2.amazonaws.com/39a85da92b4b9d06f148cae33b38f468.mp4	EYEBROW_MARIA.mp4	maria	F	target	FACS	eyebrow	eyebrow	AY1 B R AW2	AY1 B R AW2	1	1
exp1_b1	sc6c6da4e	4	https://jalimturkexperiment2.s3.us-east-2.amazonaws.com/b25e9e449d90150ffdd79aa94559fba6.mp4	Ettore_watchdog_-12dB.mp4	ettore	M	AnV	FACS	watchdog	watch	W AA1 CH D AO2 G	W AA1 CH	0	0.5
exp1_b1	sc6c6da4e	5	https://jalimturkexperiment2.s3.us-east-2.amazonaws.com/16b41cb97e46250c16b1182691dc3343.mp4	JAB_JAKE_-12dB.mp4	jake	M	AnV	DNN	jab	jab	JH AE1 B	JH AE1 B	1	1
exp1_b1	sc6c6da4e	6	https://jalimturkexperiment2.s3.us-east-2.amazonaws.com/9836b3cd37ff924c546b66d3b45faac7.mp4	CASH_LIN_a_-12dB.mp4	lin	F	An	Real	cash	cash	K AE1 SH	K AE1 SH	1	1
exp1_b1	sc6c6da4e	7	https://jalimturkexperiment2.s3.us-east-2.amazonaws.com/5247239ec3f9f4173228a70b70ed5998.mp4	SUGAR_ZACH.mp4	zach	M	target	DNN	sugar	sugar	SH UH1 G ER0	SH UH1 G ER0	1	1
exp1_b1	sc6c6da4e	8	https://jalimturkexperiment2.s3.us-east-2.amazonaws.com/836e2388470cf2294474882181e026d0.mp4	SOOTHING_KATE_-12dB.mp4	kate	F	AnV	DNN	soothing	scuba	S UW1 DH IH0 NG	S K UW1 B AH0	0	0.25
exp1_b1	sc6c6da4e	9	https://jalimturkexperiment2.s3.us-east-2.amazonaws.com/f87743f11e2889f06d3df5b9a0a1a544.mp4	ETHIC_JAKE_-12dB.mp4	jake	M	AnV	DNN	ethic	essay	EH1 TH IH0 K	EH0 S EY1	0	0.166667
exp1_b1	sc6c6da4e	10	https://jalimturkexperiment2.s3.us-east-2.amazonaws.com/e7137caf5acd278e5dfb60d7eeb4b478.mp4	DEPTH_JAKE_-12dB.mp4	jake	M	AnV	DNN	depth	depth	D EH1 P TH	D EH1 P TH	1	1
exp1_b1	sc6c6da4e	11	https://jalimturkexperiment2.s3.us-east-2.amazonaws.com/4fb343f9ca67de97cd8e6223439c48a4.mp4	ALTHOUGH_LIN_a_-12dB.mp4	lin	F	An	Real	although	not-sure	AO2 L DH OW1	NOT SURE	0	0
exp1_b1	sc6c6da4e	12	https://jalimturkexperiment2.s3.us-east-2.amazonaws.com/908ff5a411d894a90a24caf28714f94f.mp4	VOICE_LIN_-12dB.mp4	lin	F	AnV	Real	voice	force	V OY1 S	F AO1 R S	0	0.166667
exp1_b1	sc6c6da4e	13	https://jalimturkexperiment2.s3.us-east-2.amazonaws.com/58c1f5b868ca23173db89c96e2da6347.mp4	CRAB_JOHN_a_-12dB.mp4	john	M	An	Real	crab	retch	K R AE1 B	R EH1 CH	0	0.166667
exp1_b1	sc6c6da4e	14	https://jalimturkexperiment2.s3.us-east-2.amazonaws.com/d948494dc9603a6cb2cf0a9b7ed424b9.mp4	CHOICE_JOHN_-12dB.mp4	john	M	AnV	Real	choice	choice	CH OY1 S	CH OY1 S	1	1
exp1_b1	sc6c6da4e	15	https://jalimturkexperiment2.s3.us-east-2.amazonaws.com/0096f816cc5b5bed42a111c6ea7d1f62.mp4	THOUGHTS_LIN_-12dB.mp4	lin	F	AnV	Real	thoughts	thoughts	TH AO1 T S	TH AO1 T S	1	1
exp1_b1	sc6c6da4e	16	https://jalimturkexperiment2.s3.us-east-2.amazonaws.com/af64e4d64c8f5ecdd0647cb78df8bed1.mp4	HEAVY_LIN_a_-12dB.mp4	lin	F	An	Real	heavy	heavy	HH EH1 V IY0	HH EH1 V IY0	1	1
exp1_b1	sc6c6da4e	17	https://jalimturkexperiment2.s3.us-east-2.amazonaws.com/b6aebdefbace19558982472b938acf05.mp4	Bernice_theme_-12dB.mp4	bernice	F	AnV	FACS	theme	clean	TH IY1 M	K L IY1 N	0	0.166667
exp1_b1	sc6c6da4e	18	https://jalimturkexperiment2.s3.us-east-2.amazonaws.com/ce2eb6f79a5b689842e7cf7fb09c4a2d.mp4	Bernice_shower_-12dB.mp4	bernice	F	AnV	FACS	shower	chomp	SH AW1 ER0	CH AA1 M P	0	0
exp1_b1	sc6c6da4e	19	https://jalimturkexperiment2.s3.us-east-2.amazonaws.com/6cdfae9f86928c870591853cfcb5b104.mp4	FUSION_JOHN_a_-12dB.mp4	john	M	An	Real	fusion	clean	F Y UW1 ZH AH0 N	K L IY1 N	0	0.111111
exp1_b1	sc6c6da4e	20	https://jalimturkexperiment2.s3.us-east-2.amazonaws.com/b9b029b3976a10a8680285e9af036e4e.mp4	Ettore_noisy_-12dB.mp4	ettore	M	AnV	FACS	noisy	not-sure	N OY1 Z IY0	NOT SURE	0	0
exp1_b1	sc6c6da4e	21	https://jalimturkexperiment2.s3.us-east-2.amazonaws.com/04e547d38f8f94efae6acf03bb27bc25.mp4	JOINING_JOHN_a_-12dB.mp4	john	M	An	Real	joining	choice	JH OY1 N IH0 NG	CH OY1 S	0	0.142857
exp1_b1	sc6c6da4e	22	https://jalimturkexperiment2.s3.us-east-2.amazonaws.com/a0b4905a5141c3d93d6821c5059237f6.mp4	ROUGE_JOHN_-12dB.mp4	john	M	AnV	Real	rouge	rouge	R UW1 ZH	R UW1 ZH	1	1
exp1_b1	sc6c6da4e	23	https://jalimturkexperiment2.s3.us-east-2.amazonaws.com/353e37bd5670ac8fbcfed3d087df1a10.mp4	Ettore_amnesia_-12dB.mp4	ettore	M	AnV	FACS	amnesia	amnesia	AE0 M N IY1 ZH AH0	AE0 M N IY1 ZH AH0	1	1
exp1_b1	sc6c6da4e	24	https://jalimturkexperiment2.s3.us-east-2.amazonaws.com/c3f9a6ad2fcaf1bc1937dc8aa183c215.mp4	SEIZURE_JAKE_-12dB.mp4	jake	M	AnV	DNN	seizure	seizure	S IY1 ZH ER0	S IY1 ZH ER0	1	1
exp1_b1	sc6c6da4e	25	https://jalimturkexperiment2.s3.us-east-2.amazonaws.com/060b3767829a89702e34b47ff515920a.mp4	THANK_LIN_a_-12dB.mp4	lin	F	An	Real	thank	hang	TH AE1 NG K	HH AE1 NG	0	0.4
exp1_b1	sc6c6da4e	26	https://jalimturkexperiment2.s3.us-east-2.amazonaws.com/4a18cfc46d819064685b605c33df24aa.mp4	WORMHOLE_LIN_-12dB.mp4	lin	F	AnV	Real	wormhole	wormhole	W ER1 M HH AO2 L	W ER1 M HH AO2 L	1	1
exp1_b1	sc6c6da4e	27	https://jalimturkexperiment2.s3.us-east-2.amazonaws.com/d667e58030c556b335997db0fc44ad89.mp4	SHADE_DERRICK.mp4	derrick	M	target	Real	shade	shade	SH EY1 D	SH EY1 D	1	1
exp1_b1	sc6c6da4e	28	https://jalimturkexperiment2.s3.us-east-2.amazonaws.com/cc3edbe7d539533f7dfa5ec3e3fdebd1.mp4	FEATHERS_JOHN_-12dB.mp4	john	M	AnV	Real	feathers	feathers	F EH1 DH ER0 Z	F EH1 DH ER0 Z	1	1
exp1_b1	sc6c6da4e	29	https://jalimturkexperiment2.s3.us-east-2.amazonaws.com/a42d80d45fdf8cc237f945ae215c07cf.mp4	PAYOFF_KATE_-12dB.mp4	kate	F	AnV	DNN	payoff	bang	P EY1 AO2 F	B AE1 NG	0	0
exp1_b1	sc6c6da4e	30	https://jalimturkexperiment2.s3.us-east-2.amazonaws.com/482bfea8c4e21213d29fc79295003b65.mp4	WIVES_LIN_-12dB.mp4	lin	F	AnV	Real	wives	wives	W AY1 V Z	W AY1 V Z	1	1
exp1_b1	sc6c6da4e	31	https://jalimturkexperiment2.s3.us-east-2.amazonaws.com/2810efa330063418d113829bef035f23.mp4	LUAU_JOHN_-12dB.mp4	john	M	AnV	Real	luau	luau	L UW1 AW2	L UW1 AW2	1	1
exp1_b1	sc6c6da4e	32	https://jalimturkexperiment2.s3.us-east-2.amazonaws.com/2bcc971de3f139ea7286b1a41ef42842.mp4	Bernice_fetch_-12dB.mp4	bernice	F	AnV	FACS	fetch	fetch	F EH1 CH	F EH1 CH	1	1
exp1_b1	sc6c6da4e	33	https://jalimturkexperiment2.s3.us-east-2.amazonaws.com/750c6671b3d9a1e838af7bbc1047251b.mp4	WAGE_JAKE_-12dB.mp4	jake	M	AnV	DNN	wage	wager	W EY1 JH	W EY1 JH ER0	0	0.75
exp1_b1	sc6c6da4e	34	https://jalimturkexperiment2.s3.us-east-2.amazonaws.com/5a21538ca3d4d02605a019727d646757.mp4	THOSE_DERRICK.mp4	derrick	M	target	Real	those	those	DH OW1 Z	DH OW1 Z	1	1
exp1_b1	sc6c6da4e	35	https://jalimturkexperiment2.s3.us-east-2.amazonaws.com/0b3a1afc26ed315ec054c464dc5661a0.mp4	INVOICE_KATE_-12dB.mp4	kate	F	AnV	DNN	invoice	impress	IH1 N V OY0 S	IH2 M P R EH1 S	0	0.222222
exp1_b1	sc6c6da4e	36	https://jalimturkexperiment2.s3.us-east-2.amazonaws.com/ff12c0651f21e10a5b504ba42c7a60cb.mp4	ZONING_KATE_-12dB.mp4	kate	F	AnV	DNN	zoning	donate	Z OW1 N IH0 NG	D OW1 N EY2 T	0	0.25
exp1_b1	sc6c6da4e	37	https://jalimturkexperiment2.s3.us-east-2.amazonaws.com/0267d998d4d63c8ed307b2374a1f12ba.mp4	WEIGHT_JOHN_a_-12dB.mp4	john	M	An	Real	weight	which	W EY1 T	W IH1 CH	0	0.2
exp1_b1	sc6c6da4e	38	https://jalimturkexperiment2.s3.us-east-2.amazonaws.com/eb61e1cae25546cf8a5112e3e72813eb.mp4	BUTCHER_ZACH.mp4	zach	M	target	DNN	butcher	butcher	B UH1 CH ER0	B UH1 CH ER0	1	1
exp1_b1	sc6c6da4e	39	https://jalimturkexperiment2.s3.us-east-2.amazonaws.com/6a4df68703fab5eefdb9a127930113e2.mp4	JUMBO_JOHN_a_-12dB.mp4	john	M	An	Real	jumbo	dumbbell	JH AH1 M B OW0	D AH1 M B EH2 L	0	0.375
exp1_b1	sc6c6da4e	40	https://jalimturkexperiment2.s3.us-east-2.amazonaws.com/dfe6edaeaab9b9163556ba9c790ed93d.mp4	GARAGE_LIN_-12dB.mp4	lin	F	AnV	Real	garage	garage	G ER0 AA1 ZH	G ER0 AA1 ZH	1	1
exp1_b1	sc6c6da4e	41	https://jalimturkexperiment2.s3.us-east-2.amazonaws.com/769ab1aa36d0ccce13590cbbc9b54d3a.mp4	YANK_MARIA.mp4	maria	F	target	FACS	yank	yank	Y AE1 NG K	Y AE1 NG K	1	1
exp1_b1	sc6c6da4e	42	https://jalimturkexperiment2.s3.us-east-2.amazonaws.com/5d9ab08a2f770e1a6269a4882d21b69b.mp4	YELLOW_JOHN_-12dB.mp4	john	M	AnV	Real	yellow	yellow	Y EH1 L OW0	Y EH1 L OW0	1	1
exp1_b1	sc6c6da4e	43	https://jalimturkexperiment2.s3.us-east-2.amazonaws.com/a75372ea2829739c57c3ffa09065d426.mp4	Ettore_worthy_-12dB.mp4	ettore	M	AnV	FACS	worthy	brooklyn	W ER1 DH IY0	B R UH1 K L AH0 N	0	0
exp1_b1	sc6c6da4e	44	https://jalimturkexperiment2.s3.us-east-2.amazonaws.com/6e02e9edd641d24f045a77e2b8429908.mp4	MATURE_KATE_-12dB.mp4	kate	F	AnV	DNN	mature	butcher	M AH0 CH UH1 R	B UH1 CH ER0	0	0.285714
exp1_b1	sc6c6da4e	45	https://jalimturkexperiment2.s3.us-east-2.amazonaws.com/818d5c256f5bc21789a5300119f10f37.mp4	Bernice_vouch_-12dB.mp4	bernice	F	AnV	FACS	vouch	batch	V AW1 CH	B AE1 CH	0	0.2
exp1_b1	sc6c6da4e	46	https://jalimturkexperiment2.s3.us-east-2.amazonaws.com/e6b7e5aa14dc1f786fbbbe9e1020a5c3.mp4	PLEASURE_KATE_-12dB.mp4	kate	F	AnV	DNN	pleasure	pleasure	P L EH1 ZH ER0	P L EH1 ZH ER0	1	1
exp1_b1	sc6c6da4e	47	https://jalimturkexperiment2.s3.us-east-2.amazonaws.com/fcc277f0e4393677265a5f48faa8a67a.mp4	Bernice_bathe_-12dB.mp4	bernice	F	AnV	FACS	bathe	mean	B EY1 DH	M IY1 N	0	0
exp1_b1	sc6c6da4e	48	https://jalimturkexperiment2.s3.us-east-2.amazonaws.com/67293c5c4901a57f3fad26bc079e0e69.mp4	PATHWAY_LIN_-12dB.mp4	lin	F	AnV	Real	pathway	pathway	P AE1 TH W EY2	P AE1 TH W EY2	1	1
exp1_b1	sc6c6da4e	49	https://jalimturkexperiment2.s3.us-east-2.amazonaws.com/2e1ae6fd9184f5e1792cea906c2ed495.mp4	OYSTER_JOHN_a_-12dB.mp4	john	M	An	Real	oyster	routine	OY1 S T ER0	R UW0 T IY1 N	0	0.125
exp1_b1	sc6c6da4e	50	https://jalimturkexperiment2.s3.us-east-2.amazonaws.com/fdbdfac23a94d18b722dfcd57134fef7.mp4	Ettore_cowboy_-12dB.mp4	ettore	M	AnV	FACS	cowboy	howler	K AW1 B OY2	HH AW1 L ER0	0	0.142857
exp1_b1	sc6c6da4e	51	https://jalimturkexperiment2.s3.us-east-2.amazonaws.com/426db65182dc310837b938b5cc26c6f9.mp4	SPOUT_KATE_-12dB.mp4	kate	F	AnV	DNN	spout	spout	S P AW1 T	S P AW1 T	1	1
exp1_b1	sc6c6da4e	52	https://jalimturkexperiment2.s3.us-east-2.amazonaws.com/6a98e269230a9fd9f1a7d104e34fedbe.mp4	Bernice_with_-12dB.mp4	bernice	F	AnV	FACS	with	with	W IH1 TH	W IH1 TH	1	1
exp1_b1	sc6c6da4e	53	https://jalimturkexperiment2.s3.us-east-2.amazonaws.com/4b867e949eefecc7431704c0d8bf9a73.mp4	ECHOES_JAKE_-12dB.mp4	jake	M	AnV	DNN	echoes	not-sure	EH1 K OW0 Z	NOT SURE	0	0
exp1_b1	sc6c6da4e	54	https://jalimturkexperiment2.s3.us-east-2.amazonaws.com/f414de368dd91ed90316fa0fe8004356.mp4	PYTHON_LIN_a_-12dB.mp4	lin	F	An	Real	python	eyeball	P AY1 TH AA0 N	AY1 B AO2 L	0	0.125
exp1_b1	sc6c6da4e	55	https://jalimturkexperiment2.s3.us-east-2.amazonaws.com/724c5b414f49510bab557b4e21f1b963.mp4	BOOTH_LIN_-12dB.mp4	lin	F	AnV	Real	booth	booth	B UW1 TH	B UW1 TH	1	1
exp1_b1	sc6c6da4e	56	https://jalimturkexperiment2.s3.us-east-2.amazonaws.com/25de54ce5996970b2dc1048dca6b7092.mp4	WORE_LIN_a_-12dB.mp4	lin	F	An	Real	wore	large	W AO1 R	L AA1 R JH	0	0.166667
exp1_b1	sc6c6da4e	57	https://jalimturkexperiment2.s3.us-east-2.amazonaws.com/b9ee389321ea0242057eea648c5c541c.mp4	VERSION_JAKE_-12dB.mp4	jake	M	AnV	DNN	version	version	V ER1 ZH AH0 N	V ER1 ZH AH0 N	1	1
exp1_b1	sc6c6da4e	58	https://jalimturkexperiment2.s3.us-east-2.amazonaws.com/0b8e649099343fe1a9bb9dbac8f59827.mp4	FIVE_DERRICK.mp4	derrick	M	target	Real	five	five	F AY1 V	F AY1 V	1	1
exp1_b1	sc6c6da4e	59	https://jalimturkexperiment2.s3.us-east-2.amazonaws.com/3a8a86bb0a30fcdb3062fa4614734ac1.mp4	HOIST_JOHN_a_-12dB.mp4	john	M	An	Real	hoist	butcher	HH OY1 S T	B UH1 CH ER0	0	0
exp1_b1	sc6c6da4e	60	https://jalimturkexperiment2.s3.us-east-2.amazonaws.com/b15af90df1815b715479709836ec4d2b.mp4	LOATHE_JOHN_-12dB.mp4	john	M	AnV	Real	loathe	those	L OW1 DH	DH OW1 Z	0	0.5
exp1_b1	sc6c6da4e	61	https://jalimturkexperiment2.s3.us-east-2.amazonaws.com/7d53be4b109add86f100b30598da7bca.mp4	QUIET_JAKE_-12dB.mp4	jake	M	AnV	DNN	quiet	wallet	K W AY1 AH0 T	W AO1 L AH0 T	0	0.428571
exp1_b1	sc6c6da4e	62	https://jalimturkexperiment2.s3.us-east-2.amazonaws.com/15b00bfdfd4f66588c8e043c755babde.mp4	POISE_JOHN_-12dB.mp4	john	M	AnV	Real	poise	poise	P OY1 Z	P OY1 Z	1	1
exp1_b1	sc6c6da4e	63	https://jalimturkexperiment2.s3.us-east-2.amazonaws.com/e372b95608e4eaccb6124c1688d9b57e.mp4	ARGUE_MARIA.mp4	maria	F	target	FACS	argue	argue	AA1 R G Y UW0	AA1 R G Y UW0	1	1
exp1_b1	sc6c6da4e	64	https://jalimturkexperiment2.s3.us-east-2.amazonaws.com/539eb49732cdcf6ab25bda29e80add7e.mp4	CHIEF_JOHN_a_-12dB.mp4	john	M	An	Real	chief	cheat	CH IY1 F	CH IY1 T	0	0.5
exp1_b1	sc6c6da4e	65	https://jalimturkexperiment2.s3.us-east-2.amazonaws.com/64acd9586ad6f46021d50f5f2507b904.mp4	OPTION_LIN_a_-12dB.mp4	lin	F	An	Real	option	option	AA1 P SH AH0 N	AA1 P SH AH0 N	1	1
exp1_b1	sc6c6da4e	66	https://jalimturkexperiment2.s3.us-east-2.amazonaws.com/a1190c99f85d65dda3a02dd158ac60b3.mp4	MONKEY_JOHN_-12dB.mp4	john	M	AnV	Real	monkey	monkey	M AH1 NG K IY0	M AH1 NG K IY0	1	1
exp1_b1	sc6c6da4e	67	https://jalimturkexperiment2.s3.us-east-2.amazonaws.com/4a122adfe04be4d3739ccdb12f9026ac.mp4	MOUTHS_KATE_-12dB.mp4	kate	F	AnV	DNN	mouths	mouth	M AW1 DH Z	M AW1 TH	0	0.4
exp1_b1	sc6c6da4e	68	https://jalimturkexperiment2.s3.us-east-2.amazonaws.com/acc4bda165572b1e5f0704beb83146fb.mp4	YOUTH_LIN_-12dB.mp4	lin	F	AnV	Real	youth	youth	Y UW1 TH	Y UW1 TH	1	1
exp1_b1	sc6c6da4e	69	https://jalimturkexperiment2.s3.us-east-2.amazonaws.com/39de54d24326053829cbbbab0c9faf6b.mp4	CASHMERE_LIN_a_-12dB.mp4	lin	F	An	Real	cashmere	signing	K AE1 ZH M IH0 R	S AY1 N IH0 NG	0	0.1
exp1_b1	sc6c6da4e	70	https://jalimturkexperiment2.s3.us-east-2.amazonaws.com/a6eb7f2d4358a878c99fa28a7cce424a.mp4	Ettore_gauge_-12dB.mp4	ettore	M	AnV	FACS	gauge	age	G EY1 JH	EY1 JH	0	0.666667
exp1_b1	sc6c6da4e	71	https://jalimturkexperiment2.s3.us-east-2.amazonaws.com/35d699f607cf56d5fb95547e0c9abe16.mp4	Bernice_moth_-12dB.mp4	bernice	F	AnV	FACS	moth	moth	M AO1 TH	M AO1 TH	1	1
exp1_b1	sc6c6da4e	72	https://jalimturkexperiment2.s3.us-east-2.amazonaws.com/2b191ebfe41558d40b7593ed48d3a72e.mp4	Ettore_hash_-12dB.mp4	ettore	M	AnV	FACS	hash	cash	HH AE1 SH	K AE1 SH	0	0.5
exp1_b1	sc6c6da4e	73	https://jalimturkexperiment2.s3.us-east-2.amazonaws.com/ecffdebf6c4f4b7fe6c755af40e206fd.mp4	Bernice_polish_-12dB.mp4	bernice	F	AnV	FACS	polish	polish	P AA1 L IH0 SH	P AA1 L IH0 SH	1	1
exp1_b1	s5bf74737	1	https://jalimturkexperiment2.s3.us-east-2.amazonaws.com/ecffdebf6c4f4b7fe6c755af40e206fd.mp4	Bernice_polish_-12dB.mp4	bernice	F	AnV	FACS	polish	page	P AA1 L IH0 SH	P EY1 JH	0	0.142857
exp1_b1	s5bf74737	2	https://jalimturkexperiment2.s3.us-east-2.amazonaws.com/b9b029b3976a10a8680285e9af036e4e.mp4	Ettore_noisy_-12dB.mp4	ettore	M	AnV	FACS	noisy	noisy	N OY1 Z IY0	N OY1 Z IY0	1	1
exp1_b1	s5bf74737	3	https://jalimturkexperiment2.s3.us-east-2.amazonaws.com/482bfea8c4e21213d29fc79295003b65.mp4	WIVES_LIN_-12dB.mp4	lin	F	AnV	Real	wives	quiet	W AY1 V Z	K W AY1 AH0 T	0	0.285714
exp1_b1	s5bf74737	4	https://jalimturkexperiment2.s3.us-east-2.amazonaws.com/e6b7e5aa14dc1f786fbbbe9e1020a5c3.mp4	PLEASURE_KATE_-12dB.mp4	kate	F	AnV	DNN	pleasure	butter	P L EH1 ZH ER0	B AH1 T ER0	0	0.125
exp1_b1	s5bf74737	5	https://jalimturkexperiment2.s3.us-east-2.amazonaws.com/64acd9586ad6f46021d50f5f2507b904.mp4	OPTION_LIN_a_-12dB.mp4	lin	F	An	Real	option	parachute	AA1 P SH AH0 N	P EH1 R AH0 SH UW2 T	0	0.333333
exp1_b1	s5bf74737	6	https://jalimturkexperiment2.s3.us-east-2.amazonaws.com/67293c5c4901a57f3fad26bc079e0e69.mp4	PATHWAY_LIN_-12dB.mp4	lin	F	AnV	Real	pathway	pathway	P AE1 TH W EY2	P AE1 TH W EY2	1	1
exp1_b1	s5bf74737	7	https://jalimturkexperiment2.s3.us-east-2.amazonaws.com/7d53be4b109add86f100b30598da7bca.mp4	QUIET_JAKE_-12dB.mp4	jake	M	AnV	DNN	quiet	quiet	K W AY1 AH0 T	K W AY1 AH0 T	1	1
exp1_b1	s5bf74737	8	https://jalimturkexperiment2.s3.us-east-2.amazonaws.com/a75372ea2829739c57c3ffa09065d426.mp4	Ettore_worthy_-12dB.mp4	ettore	M	AnV	FACS	worthy	jersey	W ER1 DH IY0	JH ER1 Z IY0	0	0.333333
exp1_b1	s5bf74737	9	https://jalimturkexperiment2.s3.us-east-2.amazonaws.com/d667e58030c556b335997db0fc44ad89.mp4	SHADE_DERRICK.mp4	derrick	M	target	Real	shade	shade	SH EY1 D	SH EY1 D	1	1
exp1_b1	s5bf74737	10	https://jalimturkexperiment2.s3.us-east-2.amazonaws.com/4a122adfe04be4d3739ccdb12f9026ac.mp4	MOUTHS_KATE_-12dB.mp4	kate	F	AnV	DNN	mouths	mouth	M AW1 DH Z	M AW1 TH	0	0.4
exp1_b1	s5bf74737	11	https://jalimturkexperiment2.s3.us-east-2.amazonaws.com/f414de368dd91ed90316fa0fe8004356.mp4	PYTHON_LIN_a_-12dB.mp4	lin	F	An	Real	python	python	P AY1 TH AA0 N	P AY1 TH AA0 N	1	1
exp1_b1	s5bf74737	12	https://jalimturkexperiment2.s3.us-east-2.amazonaws.com/15b00bfdfd4f66588c8e043c755babde.mp4	POISE_JOHN_-12dB.mp4	john	M	AnV	Real	poise	pork	P OY1 Z	P AO1 R K	0	0.166667
exp1_b1	s5bf74737	13	https://jalimturkexperiment2.s3.us-east-2.amazonaws.com/353e37bd5670ac8fbcfed3d087df1a10.mp4	Ettore_amnesia_-12dB.mp4	ettore	M	AnV	FACS	amnesia	amnesia	AE0 M N IY1 ZH AH0	AE0 M N IY1 ZH AH0	1	1
exp1_b1	s5bf74737	14	https://jalimturkexperiment2.s3.us-east-2.amazonaws.com/5a21538ca3d4d02605a019727d646757.mp4	THOSE_DERRICK.mp4	derrick	M	target	Real	those	those	DH OW1 Z	DH OW1 Z	1	1
exp1_b1	s5bf74737	15	https://jalimturkexperiment2.s3.us-east-2.amazonaws.com/a6bf5f2f1b3f64579f6ca09c00334220.mp4	Ettore_push_-12dB.mp4	ettore	M	AnV	FACS	push	fork	P UH1 SH	F AO1 R K	0	0
exp1_b1	s5bf74737	16	https://jalimturkexperiment2.s3.us-east-2.amazonaws.com/a1190c99f85d65dda3a02dd158ac60b3.mp4	MONKEY_JOHN_-12dB.mp4	john	M	AnV	Real	monkey	monkey	M AH1 NG K IY0	M AH1 NG K IY0	1	1
exp1_b1	s5bf74737	17	https://jalimturkexperiment2.s3.us-east-2.amazonaws.com/04e547d38f8f94efae6acf03bb27bc25.mp4	JOINING_JOHN_a_-12dB.mp4	john	M	An	Real	joining	joint	JH OY1 N IH0 NG	JH OY1 N T	0	0.5
exp1_b1	s5bf74737	18	https://jalimturkexperiment2.s3.us-east-2.amazonaws.com/a0b4905a5141c3d93d6821c5059237f6.mp4	ROUGE_JOHN_-12dB.mp4	john	M	AnV	Real	rouge	rogue	R UW1 ZH	R OW1 G	0	0.2
exp1_b1	s5bf74737	19	https://jalimturkexperiment2.s3.us-east-2.amazonaws.com/0b3a1afc26ed315ec054c464dc5661a0.mp4	INVOICE_KATE_-12dB.mp4	kate	F	AnV	DNN	invoice	staple	IH1 N V OY0 S	S T EY1 P AH0 L	0	0.1
exp1_b1	s5bf74737	20	https://jalimturkexperiment2.s3.us-east-2.amazonaws.com/5247239ec3f9f4173228a70b70ed5998.mp4	SUGAR_ZACH.mp4	zach	M	target	DNN	sugar	sugar	SH UH1 G ER0	SH UH1 G ER0	1	1
exp1_b1	s5bf74737	21	https://jalimturkexperiment2.s3.us-east-2.amazonaws.com/b15af90df1815b715479709836ec4d2b.mp4	LOATHE_JOHN_-12dB.mp4	john	M	AnV	Real	loathe	told	L OW1 DH	T OW1 L D	0	0.4
exp1_b1	s5bf74737	22	https://jalimturkexperiment2.s3.us-east-2.amazonaws.com/ff12c0651f21e10a5b504ba42c7a60cb.mp4	ZONING_KATE_-12dB.mp4	kate	F	AnV	DNN	zoning	tonal	Z OW1 N IH0 NG	T OW1 N AH0 L	0	0.25
exp1_b1	s5bf74737	23	https://jalimturkexperiment2.s3.us-east-2.amazonaws.com/769ab1aa36d0ccce13590cbbc9b54d3a.mp4	YANK_MARIA.mp4	maria	F	target	FACS	yank	yank	Y AE1 NG K	Y AE1 NG K	1	1
exp1_b1	s5bf74737	24	https://jalimturkexperiment2.s3.us-east-2.amazonaws.com/5d9ab08a2f770e1a6269a4882d21b69b.mp4	YELLOW_JOHN_-12dB.mp4	john	M	AnV	Real	yellow	inject	Y EH1 L OW0	IH2 N JH EH1 K T	0	0.111111
exp1_b1	s5bf74737	25	https://jalimturkexperiment2.s3.us-east-2.amazonaws.com/6a98e269230a9fd9f1a7d104e34fedbe.mp4	Bernice_with_-12dB.mp4	bernice	F	AnV	FACS	with	with	W IH1 TH	W IH1 TH	1	1
exp1_b1	s5bf74737	26	https://jalimturkexperiment2.s3.us-east-2.amazonaws.com/fcc277f0e4393677265a5f48faa8a67a.mp4	Bernice_bathe_-12dB.mp4	bernice	F	AnV	FACS	bathe	vane	B EY1 DH	V EY1 N	0	0.2
exp1_b1	s5bf74737	27	https://jalimturkexperiment2.s3.us-east-2.amazonaws.com/35d699f607cf56d5fb95547e0c9abe16.mp4	Bernice_moth_-12dB.mp4	bernice	F	AnV	FACS	moth	musk	M AO1 TH	M AH1 S K	0	0.166667
exp1_b1	s5bf74737	28	https://jalimturkexperiment2.s3.us-east-2.amazonaws.com/acc4bda165572b1e5f0704beb83146fb.mp4	YOUTH_LIN_-12dB.mp4	lin	F	AnV	Real	youth	youth	Y UW1 TH	Y UW1 TH	1	1
exp1_b1	s5bf74737	29	https://jalimturkexperiment2.s3.us-east-2.amazonaws.com/539eb49732cdcf6ab25bda29e80add7e.mp4	CHIEF_JOHN_a_-12dB.mp4	john	M	An	Real	chief	chief	CH IY1 F	CH IY1 F	1	1
exp1_b1	s5bf74737	30	https://jalimturkexperiment2.s3.us-east-2.amazonaws.com/39de54d24326053829cbbbab0c9faf6b.mp4	CASHMERE_LIN_a_-12dB.mp4	lin	F	An	Real	cashmere	siren	K AE1 ZH M IH0 R	S AY1 R AH0 N	0	0.1
exp1_b1	s5bf74737	31	https://jalimturkexperiment2.s3.us-east-2.amazonaws.com/b25e9e449d90150ffdd79aa94559fba6.mp4	Ettore_watchdog_-12dB.mp4	ettore	M	AnV	FACS	watchdog	watchdog	W AA1 CH D AO2 G	W AA1 CH D AO2 G	1	1
exp1_b1	s5bf74737	32	https://jalimturkexperiment2.s3.us-east-2.amazonaws.com/f87743f11e2889f06d3df5b9a0a1a544.mp4	ETHIC_JAKE_-12dB.mp4	jake	M	AnV	DNN	ethic	ethic	EH1 TH IH0 K	EH1 TH IH0 K	1	1
exp1_b1	s5bf74737	33	https://jalimturkexperiment2.s3.us-east-2.amazonaws.com/6cdfae9f86928c870591853cfcb5b104.mp4	FUSION_JOHN_a_-12dB.mp4	john	M	An	Real	fusion	danger	F Y UW1 ZH AH0 N	D EY1 N JH ER0	0	0.1
exp1_b1	s5bf74737	34	https://jalimturkexperiment2.s3.us-east-2.amazonaws.com/e7137caf5acd278e5dfb60d7eeb4b478.mp4	DEPTH_JAKE_-12dB.mp4	jake	M	AnV	DNN	depth	depth	D EH1 P TH	D EH1 P TH	1	1
exp1_b1	s5bf74737	35	https://jalimturkexperiment2.s3.us-east-2.amazonaws.com/724c5b414f49510bab557b4e21f1b963.mp4	BOOTH_LIN_-12dB.mp4	lin	F	AnV	Real	booth	booth	B UW1 TH	B UW1 TH	1	1
exp1_b1	s5bf74737	36	https://jalimturkexperiment2.s3.us-east-2.amazonaws.com/0b8e649099343fe1a9bb9dbac8f59827.mp4	FIVE_DERRICK.mp4	derrick	M	target	Real	five	five	F AY1 V	F AY1 V	1	1
exp1_b1	s5bf74737	37	https://jalimturkexperiment2.s3.us-east-2.amazonaws.com/4b867e949eefecc7431704c0d8bf9a73.mp4	ECHOES_JAKE_-12dB.mp4	jake	M	AnV	DNN	echoes	handles	EH1 K OW0 Z	HH AE1 N D AH0 L Z	0	0.1
exp1_b1	s5bf74737	38	https://jalimturkexperiment2.s3.us-east-2.amazonaws.com/836e2388470cf2294474882181e026d0.mp4	SOOTHING_KATE_-12dB.mp4	kate	F	AnV	DNN	soothing	soothing	S UW1 DH IH0 NG	S UW1 DH IH0 NG	1	1
exp1_b1	s5bf74737	39	https://jalimturkexperiment2.s3.us-east-2.amazonaws.com/dfe6edaeaab9b9163556ba9c790ed93d.mp4	GARAGE_LIN_-12dB.mp4	lin	F	AnV	Real	garage	garage	G ER0 AA1 ZH	G ER0 AA1 ZH	1	1
exp1_b1	s5bf74737	40	https://jalimturkexperiment2.s3.us-east-2.amazonaws.com/16b41cb97e46250c16b1182691dc3343.mp4	JAB_JAKE_-12dB.mp4	jake	M	AnV	DNN	jab	jab	JH AE1 B	JH AE1 B	1	1
exp1_b1	s5bf74737	41	https://jalimturkexperiment2.s3.us-east-2.amazonaws.com/1cdf94914aa7961344f18b02d5e78501.mp4	TEACH_ZACH.mp4	zach	M	target	DNN	teach	teach	T IY1 CH	T IY1 CH	1	1
exp1_b1	s5bf74737	42	https://jalimturkexperiment2.s3.us-east-2.amazonaws.com/426db65182dc310837b938b5cc26c6f9.mp4	SPOUT_KATE_-12dB.mp4	kate	F	AnV	DNN	spout	spout	S P AW1 T	S P AW1 T	1	1
exp1_b1	s5bf74737	43	https://jalimturkexperiment2.s3.us-east-2.amazonaws.com/a6eb7f2d4358a878c99fa28a7cce424a.mp4	Ettore_gauge_-12dB.mp4	ettore	M	AnV	FACS	gauge	engage	G EY1 JH	IH0 N G EY1 JH	0	0.6
exp1_b1	s5bf74737	44	https://jalimturkexperiment2.s3.us-east-2.amazonaws.com/a42d80d45fdf8cc237f945ae215c07cf.mp4	PAYOFF_KATE_-12dB.mp4	kate	F	AnV	DNN	payoff	pair	P EY1 AO2 F	P EH1 R	0	0.166667
exp1_b1	s5bf74737	45	https://jalimturkexperiment2.s3.us-east-2.amazonaws.com/4fb343f9ca67de97cd8e6223439c48a4.mp4	ALTHOUGH_LIN_a_-12dB.mp4	lin	F	An	Real	although	forego	AO2 L DH OW1	F AO0 R G OW1	0	0.285714
exp1_b1	s5bf74737	46	https://jalimturkexperiment2.s3.us-east-2.amazonaws.com/25de54ce5996970b2dc1048dca6b7092.mp4	WORE_LIN_a_-12dB.mp4	lin	F	An	Real	wore	word	W AO1 R	W ER1 D	0	0.2
exp1_b1	s5bf74737	47	https://jalimturkexperiment2.s3.us-east-2.amazonaws.com/0267d998d4d63c8ed307b2374a1f12ba.mp4	WEIGHT_JOHN_a_-12dB.mp4	john	M	An	Real	weight	naked	W EY1 T	N EY1 K AH0 D	0	0.142857
exp1_b1	s5bf74737	48	https://jalimturkexperiment2.s3.us-east-2.amazonaws.com/9836b3cd37ff924c546b66d3b45faac7.mp4	CASH_LIN_a_-12dB.mp4	lin	F	An	Real	cash	couch	K AE1 SH	K AW1 CH	0	0.2
exp1_b1	s5bf74737	49	https://jalimturkexperiment2.s3.us-east-2.amazonaws.com/2e1ae6fd9184f5e1792cea906c2ed495.mp4	OYSTER_JOHN_a_-12dB.mp4	john	M	An	Real	oyster	toaster	OY1 S T ER0	T OW1 S T ER0	0	0.5
exp1_b1	s5bf74737	50	https://jalimturkexperiment2.s3.us-east-2.amazonaws.com/750c6671b3d9a1e838af7bbc1047251b.mp4	WAGE_JAKE_-12dB.mp4	jake	M	AnV	DNN	wage	wage	W EY1 JH	W EY1 JH	1	1
exp1_b1	s5bf74737	51	https://jalimturkexperiment2.s3.us-east-2.amazonaws.com/cc3edbe7d539533f7dfa5ec3e3fdebd1.mp4	FEATHERS_JOHN_-12dB.mp4	john	M	AnV	Real	feathers	feather	F EH1 DH ER0 Z	F EH1 DH ER0	0	0.8
exp1_b1	s5bf74737	52	https://jalimturkexperiment2.s3.us-east-2.amazonaws.com/fdbdfac23a94d18b722dfcd57134fef7.mp4	Ettore_cowboy_-12dB.mp4	ettore	M	AnV	FACS	cowboy	outlet	K AW1 B OY2	AW1 T L EH2 T	0	0.125
exp1_b1	s5bf74737	53	https://jalimturkexperiment2.s3.us-east-2.amazonaws.com/b9ee389321ea0242057eea648c5c541c.mp4	VERSION_JAKE_-12dB.mp4	jake	M	AnV	DNN	version	virgin	V ER1 ZH AH0 N	V ER1 JH IH0 N	0	0.428571
exp1_b1	s5bf74737	54	https://jalimturkexperiment2.s3.us-east-2.amazonaws.com/39a85da92b4b9d06f148cae33b38f468.mp4	EYEBROW_MARIA.mp4	maria	F	target	FACS	eyebrow	eyebrow	AY1 B R AW2	AY1 B R AW2	1	1
exp1_b1	s5bf74737	55	https://jalimturkexperiment2.s3.us-east-2.amazonaws.com/6e02e9edd641d24f045a77e2b8429908.mp4	MATURE_KATE_-12dB.mp4	kate	F	AnV	DNN	mature	mushroom	M AH0 CH UH1 R	M AH1 SH R UW0 M	0	0.375
exp1_b1	s5bf74737	56	https://jalimturkexperiment2.s3.us-east-2.amazonaws.com/908ff5a411d894a90a24caf28714f94f.mp4	VOICE_LIN_-12dB.mp4	lin	F	AnV	Real	voice	voice	V OY1 S	V OY1 S	1	1
exp1_b1	s5bf74737	57	https://jalimturkexperiment2.s3.us-east-2.amazonaws.com/58c1f5b868ca23173db89c96e2da6347.mp4	CRAB_JOHN_a_-12dB.mp4	john	M	An	Real	crab	stress	K R AE1 B	S T R EH1 S	0	0.125
exp1_b1	s5bf74737	58	https://jalimturkexperiment2.s3.us-east-2.amazonaws.com/0096f816cc5b5bed42a111c6ea7d1f62.mp4	THOUGHTS_LIN_-12dB.mp4	lin	F	AnV	Real	thoughts	thoughts	TH AO1 T S	TH AO1 T S	1	1
exp1_b1	s5bf74737	59	https://jalimturkexperiment2.s3.us-east-2.amazonaws.com/e372b95608e4eaccb6124c1688d9b57e.mp4	ARGUE_MARIA.mp4	maria	F	target	FACS	argue	argue	AA1 R G Y UW0	AA1 R G Y UW0	1	1
exp1_b1	s5bf74737	60	https://jalimturkexperiment2.s3.us-east-2.amazonaws.com/d948494dc9603a6cb2cf0a9b7ed424b9.mp4	CHOICE_JOHN_-12dB.mp4	john	M	AnV	Real	choice	choice	CH OY1 S	CH OY1 S	1	1
exp1_b1	s5bf74737	61	https://jalimturkexperiment2.s3.us-east-2.amazonaws.com/eb61e1cae25546cf8a5112e3e72813eb.mp4	BUTCHER_ZACH.mp4	zach	M	target	DNN	butcher	butcher	B UH1 CH ER0	B UH1 CH ER0	1	1
exp1_b1	s5bf74737	62	https://jalimturkexperiment2.s3.us-east-2.amazonaws.com/818d5c256f5bc21789a5300119f10f37.mp4	Bernice_vouch_-12dB.mp4	bernice	F	AnV	FACS	vouch	batch	V AW1 CH	B AE1 CH	0	0.2
exp1_b1	s5bf74737	63	https://jalimturkexperiment2.s3.us-east-2.amazonaws.com/2810efa330063418d113829bef035f23.mp4	LUAU_JOHN_-12dB.mp4	john	M	AnV	Real	luau	loophole	L UW1 AW2	L UW1 P HH OW2 L	0	0.285714
exp1_b1	s5bf74737	64	https://jalimturkexperiment2.s3.us-east-2.amazonaws.com/ce2eb6f79a5b689842e7cf7fb09c4a2d.mp4	Bernice_shower_-12dB.mp4	bernice	F	AnV	FACS	shower	chopper	SH AW1 ER0	CH AA1 P ER0	0	0.166667
exp1_b1	s5bf74737	65	https://jalimturkexperiment2.s3.us-east-2.amazonaws.com/2bcc971de3f139ea7286b1a41ef42842.mp4	Bernice_fetch_-12dB.mp4	bernice	F	AnV	FACS	fetch	fetch	F EH1 CH	F EH1 CH	1	1
exp1_b1	s5bf74737	66	https://jalimturkexperiment2.s3.us-east-2.amazonaws.com/af64e4d64c8f5ecdd0647cb78df8bed1.mp4	HEAVY_LIN_a_-12dB.mp4	lin	F	An	Real	heavy	every	HH EH1 V IY0	EH1 V ER0 IY0	0	0.6
exp1_b1	s5bf74737	67	https://jalimturkexperiment2.s3.us-east-2.amazonaws.com/c3f9a6ad2fcaf1bc1937dc8aa183c215.mp4	SEIZURE_JAKE_-12dB.mp4	jake	M	AnV	DNN	seizure	teacher	S IY1 ZH ER0	T IY1 CH ER0	0	0.333333
exp1_b1	s5bf74737	68	https://jalimturkexperiment2.s3.us-east-2.amazonaws.com/060b3767829a89702e34b47ff515920a.mp4	THANK_LIN_a_-12dB.mp4	lin	F	An	Real	thank	thanks	TH AE1 NG K	TH AE1 NG K S	0	0.8
exp1_b1	s5bf74737	69	https://jalimturkexperiment2.s3.us-east-2.amazonaws.com/4a18cfc46d819064685b605c33df24aa.mp4	WORMHOLE_LIN_-12dB.mp4	lin	F	AnV	Real	wormhole	wormhole	W ER1 M HH AO2 L	W ER1 M HH AO2 L	1	1
exp1_b1	s5bf74737	70	https://jalimturkexperiment2.s3.us-east-2.amazonaws.com/3a8a86bb0a30fcdb3062fa4614734ac1.mp4	HOIST_JOHN_a_-12dB.mp4	john	M	An	Real	hoist	push	HH OY1 S T	P UH1 SH	0	0
exp1_b1	s5bf74737	71	https://jalimturkexperiment2.s3.us-east-2.amazonaws.com/b6aebdefbace19558982472b938acf05.mp4	Bernice_theme_-12dB.mp4	bernice	F	AnV	FACS	theme	seem	TH IY1 M	S IY1 M	0	0.5
exp1_b1	s5bf74737	72	https://jalimturkexperiment2.s3.us-east-2.amazonaws.com/6a4df68703fab5eefdb9a127930113e2.mp4	JUMBO_JOHN_a_-12dB.mp4	john	M	An	Real	jumbo	jungle	JH AH1 M B OW0	JH AH1 NG G AH0 L	0	0.222222
exp1_b1	s5bf74737	73	https://jalimturkexperiment2.s3.us-east-2.amazonaws.com/2b191ebfe41558d40b7593ed48d3a72e.mp4	Ettore_hash_-12dB.mp4	ettore	M	AnV	FACS	hash	catch	HH AE1 SH	K AE1 CH	0	0.2
exp1_b1	s991e4abd	1	https://jalimturkexperiment2.s3.us-east-2.amazonaws.com/4b867e949eefecc7431704c0d8bf9a73.mp4	ECHOES_JAKE_-12dB.mp4	jake	M	AnV	DNN	echoes	heckle	EH1 K OW0 Z	HH EH1 K AH0 L	0	0.285714
exp1_b1	s991e4abd	2	https://jalimturkexperiment2.s3.us-east-2.amazonaws.com/724c5b414f49510bab557b4e21f1b963.mp4	BOOTH_LIN_-12dB.mp4	lin	F	AnV	Real	booth	booty	B UW1 TH	B UW1 T IY0	0	0.4
exp1_b1	s991e4abd	3	https://jalimturkexperiment2.s3.us-east-2.amazonaws.com/b15af90df1815b715479709836ec4d2b.mp4	LOATHE_JOHN_-12dB.mp4	john	M	AnV	Real	loathe	door	L OW1 DH	D AO1 R	0	0
exp1_b1	s991e4abd	4	https://jalimturkexperiment2.s3.us-east-2.amazonaws.com/908ff5a411d894a90a24caf28714f94f.mp4	VOICE_LIN_-12dB.mp4	lin	F	AnV	Real	voice	forest	V OY1 S	F AO1 R AH0 S T	0	0.125
exp1_b1	s991e4abd	5	https://jalimturkexperiment2.s3.us-east-2.amazonaws.com/ff12c0651f21e10a5b504ba42c7a60cb.mp4	ZONING_KATE_-12dB.mp4	kate	F	AnV	DNN	zoning	slowdown	Z OW1 N IH0 NG	S L OW1 D AW2 N	0	0.222222
exp1_b1	s991e4abd	6	https://jalimturkexperiment2.s3.us-east-2.amazonaws.com/a6eb7f2d4358a878c99fa28a7cce424a.mp4	Ettore_gauge_-12dB.mp4	ettore	M	AnV	FACS	gauge	age	G EY1 JH	EY1 JH	0	0.666667
exp1_b1	s991e4abd	7	https://jalimturkexperiment2.s3.us-east-2.amazonaws.com/482bfea8c4e21213d29fc79295003b65.mp4	WIVES_LIN_-12dB.mp4	lin	F	AnV	Real	wives	while	W AY1 V Z	W AY1 L	0	0.4
exp1_b1	s991e4abd	8	https://jalimturkexperiment2.s3.us-east-2.amazonaws.com/2bcc971de3f139ea7286b1a41ef42842.mp4	Bernice_fetch_-12dB.mp4	bernice	F	AnV	FACS	fetch	fasten	F EH1 CH	F AE1 S AH0 N	0	0.142857
exp1_b1	s991e4abd	9	https://jalimturkexperiment2.s3.us-east-2.amazonaws.com/a0b4905a5141c3d93d6821c5059237f6.mp4	ROUGE_JOHN_-12dB.mp4	john	M	AnV	Real	rouge	doodle	R UW1 ZH	D UW1 D AH0 L	0	0.142857
exp1_b1	s991e4abd	10	https://jalimturkexperiment2.s3.us-east-2.amazonaws.com/e7137caf5acd278e5dfb60d7eeb4b478.mp4	DEPTH_JAKE_-12dB.mp4	jake	M	AnV	DNN	depth	step	D EH1 P TH	S T EH1 P	0	0.333333
exp1_b1	s991e4abd	11	https://jalimturkexperiment2.s3.us-east-2.amazonaws.com/5d9ab08a2f770e1a6269a4882d21b69b.mp4	YELLOW_JOHN_-12dB.mp4	john	M	AnV	Real	yellow	yellow	Y EH1 L OW0	Y EH1 L OW0	1	1
exp1_b1	s991e4abd	12	https://jalimturkexperiment2.s3.us-east-2.amazonaws.com/b9ee389321ea0242057eea648c5c541c.mp4	VERSION_JAKE_-12dB.mp4	jake	M	AnV	DNN	version	virgin	V ER1 ZH AH0 N	V ER1 JH IH0 N	0	0.428571
exp1_b1	s991e4abd	13	https://jalimturkexperiment2.s3.us-east-2.amazonaws.com/5247239ec3f9f4173228a70b70ed5998.mp4	SUGAR_ZACH.mp4	zach	M	target	DNN	sugar	sugar	SH UH1 G ER0	SH UH1 G ER0	1	1
exp1_b1	s991e4abd	14	https://jalimturkexperiment2.s3.us-east-2.amazonaws.com/0b8e649099343fe1a9bb9dbac8f59827.mp4	FIVE_DERRICK.mp4	derrick	M	target	Real	five	five	F AY1 V	F AY1 V	1	1
exp1_b1	s991e4abd	15	https://jalimturkexperiment2.s3.us-east-2.amazonaws.com/58c1f5b868ca23173db89c96e2da6347.mp4	CRAB_JOHN_a_-12dB.mp4	john	M	An	Real	crab	black	K R AE1 B	B L AE1 K	0	0.6
exp1_b1	s991e4abd	16	https://jalimturkexperiment2.s3.us-east-2.amazonaws.com/6a4df68703fab5eefdb9a127930113e2.mp4	JUMBO_JOHN_a_-12dB.mp4	john	M	An	Real	jumbo	jumbo	JH AH1 M B OW0	JH AH1 M B OW0	1	1
exp1_b1	s991e4abd	17	https://jalimturkexperiment2.s3.us-east-2.amazonaws.com/750c6671b3d9a1e838af7bbc1047251b.mp4	WAGE_JAKE_-12dB.mp4	jake	M	AnV	DNN	wage	rage	W EY1 JH	R EY1 JH	0	0.5
exp1_b1	s991e4abd	18	https://jalimturkexperiment2.s3.us-east-2.amazonaws.com/c3f9a6ad2fcaf1bc1937dc8aa183c215.mp4	SEIZURE_JAKE_-12dB.mp4	jake	M	AnV	DNN	seizure	future	S IY1 ZH ER0	F Y UW1 CH ER0	0	0.125
exp1_b1	s991e4abd	19	https://jalimturkexperiment2.s3.us-east-2.amazonaws.com/0267d998d4d63c8ed307b2374a1f12ba.mp4	WEIGHT_JOHN_a_-12dB.mp4	john	M	An	Real	weight	yoga	W EY1 T	Y OW1 G AH0	0	0
exp1_b1	s991e4abd	20	https://jalimturkexperiment2.s3.us-east-2.amazonaws.com/04e547d38f8f94efae6acf03bb27bc25.mp4	JOINING_JOHN_a_-12dB.mp4	john	M	An	Real	joining	children	JH OY1 N IH0 NG	CH IH1 L D R AH0 N	0	0.2
exp1_b1	s991e4abd	21	https://jalimturkexperiment2.s3.us-east-2.amazonaws.com/818d5c256f5bc21789a5300119f10f37.mp4	Bernice_vouch_-12dB.mp4	bernice	F	AnV	FACS	vouch	spouse	V AW1 CH	S P AW1 S	0	0.166667
exp1_b1	s991e4abd	22	https://jalimturkexperiment2.s3.us-east-2.amazonaws.com/3a8a86bb0a30fcdb3062fa4614734ac1.mp4	HOIST_JOHN_a_-12dB.mp4	john	M	An	Real	hoist	steps	HH OY1 S T	S T EH1 P S	0	0.285714
exp1_b1	s991e4abd	23	https://jalimturkexperiment2.s3.us-east-2.amazonaws.com/af64e4d64c8f5ecdd0647cb78df8bed1.mp4	HEAVY_LIN_a_-12dB.mp4	lin	F	An	Real	heavy	effort	HH EH1 V IY0	EH1 F ER0 T	0	0.142857
exp1_b1	s991e4abd	24	https://jalimturkexperiment2.s3.us-east-2.amazonaws.com/d667e58030c556b335997db0fc44ad89.mp4	SHADE_DERRICK.mp4	derrick	M	target	Real	shade	shade	SH EY1 D	SH EY1 D	1	1
exp1_b1	s991e4abd	25	https://jalimturkexperiment2.s3.us-east-2.amazonaws.com/5a21538ca3d4d02605a019727d646757.mp4	THOSE_DERRICK.mp4	derrick	M	target	Real	those	dose	DH OW1 Z	D OW1 S	0	0.2
exp1_b1	s991e4abd	26	https://jalimturkexperiment2.s3.us-east-2.amazonaws.com/1cdf94914aa7961344f18b02d5e78501.mp4	TEACH_ZACH.mp4	zach	M	target	DNN	teach	teach	T IY1 CH	T IY1 CH	1	1
exp1_b1	s991e4abd	27	https://jalimturkexperiment2.s3.us-east-2.amazonaws.com/e6b7e5aa14dc1f786fbbbe9e1020a5c3.mp4	PLEASURE_KATE_-12dB.mp4	kate	F	AnV	DNN	pleasure	part	P L EH1 ZH ER0	P AA1 R T	0	0.125
exp1_b1	s991e4abd	28	https://jalimturkexperiment2.s3.us-east-2.amazonaws.com/64acd9586ad6f46021d50f5f2507b904.mp4	OPTION_LIN_a_-12dB.mp4	lin	F	An	Real	option	option	AA1 P SH AH0 N	AA1 P SH AH0 N	1	1
exp1_b1	s991e4abd	29	https://jalimturkexperiment2.s3.us-east-2.amazonaws.com/fdbdfac23a94d18b722dfcd57134fef7.mp4	Ettore_cowboy_-12dB.mp4	ettore	M	AnV	FACS	cowboy	helping	K AW1 B OY2	HH EH1 L P IH0 NG	0	0
exp1_b1	s991e4abd	30	https://jalimturkexperiment2.s3.us-east-2.amazonaws.com/25de54ce5996970b2dc1048dca6b7092.mp4	WORE_LIN_a_-12dB.mp4	lin	F	An	Real	wore	morgue	W AO1 R	M AO1 R G	0	0.4
exp1_b1	s991e4abd	31	https://jalimturkexperiment2.s3.us-east-2.amazonaws.com/b6aebdefbace19558982472b938acf05.mp4	Bernice_theme_-12dB.mp4	bernice	F	AnV	FACS	theme	team	TH IY1 M	T IY1 M	0	0.5
exp1_b1	s991e4abd	32	https://jalimturkexperiment2.s3.us-east-2.amazonaws.com/6a98e269230a9fd9f1a7d104e34fedbe.mp4	Bernice_with_-12dB.mp4	bernice	F	AnV	FACS	with	wither	W IH1 TH	W IH1 TH ER0	0	0.75
exp1_b1	s991e4abd	33	https://jalimturkexperiment2.s3.us-east-2.amazonaws.com/dfe6edaeaab9b9163556ba9c790ed93d.mp4	GARAGE_LIN_-12dB.mp4	lin	F	AnV	Real	garage	mirage	G ER0 AA1 ZH	M ER0 AA1 ZH	0	0.6
exp1_b1	s991e4abd	34	https://jalimturkexperiment2.s3.us-east-2.amazonaws.com/fcc277f0e4393677265a5f48faa8a67a.mp4	Bernice_bathe_-12dB.mp4	bernice	F	AnV	FACS	bathe	bang	B EY1 DH	B AE1 NG	0	0.2
exp1_b1	s991e4abd	35	https://jalimturkexperiment2.s3.us-east-2.amazonaws.com/eb61e1cae25546cf8a5112e3e72813eb.mp4	BUTCHER_ZACH.mp4	zach	M	target	DNN	butcher	butcher	B UH1 CH ER0	B UH1 CH ER0	1	1
exp1_b1	s991e4abd	36	https://jalimturkexperiment2.s3.us-east-2.amazonaws.com/ce2eb6f79a5b689842e7cf7fb09c4a2d.mp4	Bernice_shower_-12dB.mp4	bernice	F	AnV	FACS	shower	shaman	SH AW1 ER0	SH EY1 M AH0 N	0	0.142857
exp1_b1	s991e4abd	37	https://jalimturkexperiment2.s3.us-east-2.amazonaws.com/6e02e9edd641d24f045a77e2b8429908.mp4	MATURE_KATE_-12dB.mp4	kate	F	AnV	DNN	mature	butcher	M AH0 CH UH1 R	B UH1 CH ER0	0	0.285714
exp1_b1	s991e4abd	38	https://jalimturkexperiment2.s3.us-east-2.amazonaws.com/39de54d24326053829cbbbab0c9faf6b.mp4	CASHMERE_LIN_a_-12dB.mp4	lin	F	An	Real	cashmere	eyes	K AE1 ZH M IH0 R	AY1 Z	0	0
exp1_b1	s991e4abd	39	https://jalimturkexperiment2.s3.us-east-2.amazonaws.com/4a18cfc46d819064685b605c33df24aa.mp4	WORMHOLE_LIN_-12dB.mp4	lin	F	AnV	Real	wormhole	wormhole	W ER1 M HH AO2 L	W ER1 M HH AO2 L	1	1
exp1_b1	s991e4abd	40	https://jalimturkexperiment2.s3.us-east-2.amazonaws.com/836e2388470cf2294474882181e026d0.mp4	SOOTHING_KATE_-12dB.mp4	kate	F	AnV	DNN	soothing	soothing	S UW1 DH IH0 NG	S UW1 DH IH0 NG	1	1
exp1_b1	s991e4abd	41	https://jalimturkexperiment2.s3.us-east-2.amazonaws.com/39a85da92b4b9d06f148cae33b38f468.mp4	EYEBROW_MARIA.mp4	maria	F	target	FACS	eyebrow	eyebrow	AY1 B R AW2	AY1 B R AW2	1	1
exp1_b1	s991e4abd	42	https://jalimturkexperiment2.s3.us-east-2.amazonaws.com/a75372ea2829739c57c3ffa09065d426.mp4	Ettore_worthy_-12dB.mp4	ettore	M	AnV	FACS	worthy	shortening	W ER1 DH IY0	SH AO1 R T AH0 N IH0 NG	0	0
exp1_b1	s991e4abd	43	https://jalimturkexperiment2.s3.us-east-2.amazonaws.com/353e37bd5670ac8fbcfed3d087df1a10.mp4	Ettore_amnesia_-12dB.mp4	ettore	M	AnV	FACS	amnesia	illusion	AE0 M N IY1 ZH AH0	IH2 L UW1 ZH AH0 N	0	0.333333
exp1_b1	s991e4abd	44	https://jalimturkexperiment2.s3.us-east-2.amazonaws.com/6cdfae9f86928c870591853cfcb5b104.mp4	FUSION_JOHN_a_-12dB.mp4	john	M	An	Real	fusion	fusion	F Y UW1 ZH AH0 N	F Y UW1 ZH AH0 N	1	1
exp1_b1	s991e4abd	45	https://jalimturkexperiment2.s3.us-east-2.amazonaws.com/a42d80d45fdf8cc237f945ae215c07cf.mp4	PAYOFF_KATE_-12dB.mp4	kate	F	AnV	DNN	payoff	bake	P EY1 AO2 F	B EY1 K	0	0.166667
exp1_b1	s991e4abd	46	https://jalimturkexperiment2.s3.us-east-2.amazonaws.com/426db65182dc310837b938b5cc26c6f9.mp4	SPOUT_KATE_-12dB.mp4	kate	F	AnV	DNN	spout	spout	S P AW1 T	S P AW1 T	1	1
exp1_b1	s991e4abd	47	https://jalimturkexperiment2.s3.us-east-2.amazonaws.com/ecffdebf6c4f4b7fe6c755af40e206fd.mp4	Bernice_polish_-12dB.mp4	bernice	F	AnV	FACS	polish	pulsing	P AA1 L IH0 SH	P AH1 L S IH0 NG	0	0.375
exp1_b1	s991e4abd	48	https://jalimturkexperiment2.s3.us-east-2.amazonaws.com/769ab1aa36d0ccce13590cbbc9b54d3a.mp4	YANK_MARIA.mp4	maria	F	target	FACS	yank	yank	Y AE1 NG K	Y AE1 NG K	1	1
exp1_b1	s991e4abd	49	https://jalimturkexperiment2.s3.us-east-2.amazonaws.com/2810efa330063418d113829bef035f23.mp4	LUAU_JOHN_-12dB.mp4	john	M	AnV	Real	luau	wheelhouse	L UW1 AW2	W IY1 L HH AW2 S	0	0.285714
exp1_b1	s991e4abd	50	https://jalimturkexperiment2.s3.us-east-2.amazonaws.com/16b41cb97e46250c16b1182691dc3343.mp4	JAB_JAKE_-12dB.mp4	jake	M	AnV	DNN	jab	jab	JH AE1 B	JH AE1 B	1	1
exp1_b1	s991e4abd	51	https://jalimturkexperiment2.s3.us-east-2.amazonaws.com/0b3a1afc26ed315ec054c464dc5661a0.mp4	INVOICE_KATE_-12dB.mp4	kate	F	AnV	DNN	invoice	boomerang	IH1 N V OY0 S	B UW1 M ER0 AE2 NG	0	0
exp1_b1	s991e4abd	52	https://jalimturkexperiment2.s3.us-east-2.amazonaws.com/f414de368dd91ed90316fa0fe8004356.mp4	PYTHON_LIN_a_-12dB.mp4	lin	F	An	Real	python	eyeglass	P AY1 TH AA0 N	AY1 G L AE2 S	0	0.111111
exp1_b1	s991e4abd	53	https://jalimturkexperiment2.s3.us-east-2.amazonaws.com/4a122adfe04be4d3739ccdb12f9026ac.mp4	MOUTHS_KATE_-12dB.mp4	kate	F	AnV	DNN	mouths	mouth	M AW1 DH Z	M AW1 TH	0	0.4
exp1_b1	s991e4abd	54	https://jalimturkexperiment2.s3.us-east-2.amazonaws.com/acc4bda165572b1e5f0704beb83146fb.mp4	YOUTH_LIN_-12dB.mp4	lin	F	AnV	Real	youth	chewy	Y UW1 TH	CH UW1 IY0	0	0.2
exp1_b1	s991e4abd	55	https://jalimturkexperiment2.s3.us-east-2.amazonaws.com/d948494dc9603a6cb2cf0a9b7ed424b9.mp4	CHOICE_JOHN_-12dB.mp4	john	M	AnV	Real	choice	twist	CH OY1 S	T W IH1 S T	0	0.142857
exp1_b1	s991e4abd	56	https://jalimturkexperiment2.s3.us-east-2.amazonaws.com/b25e9e449d90150ffdd79aa94559fba6.mp4	Ettore_watchdog_-12dB.mp4	ettore	M	AnV	FACS	watchdog	washout	W AA1 CH D AO2 G	W AA1 SH AW2 T	0	0.222222
exp1_b1	s991e4abd	57	https://jalimturkexperiment2.s3.us-east-2.amazonaws.com/e372b95608e4eaccb6124c1688d9b57e.mp4	ARGUE_MARIA.mp4	maria	F	target	FACS	argue	argue	AA1 R G Y UW0	AA1 R G Y UW0	1	1
exp1_b1	s991e4abd	58	https://jalimturkexperiment2.s3.us-east-2.amazonaws.com/060b3767829a89702e34b47ff515920a.mp4	THANK_LIN_a_-12dB.mp4	lin	F	An	Real	thank	study	TH AE1 NG K	S T AH1 D IY0	0	0
exp1_b1	s991e4abd	59	https://jalimturkexperiment2.s3.us-east-2.amazonaws.com/b9b029b3976a10a8680285e9af036e4e.mp4	Ettore_noisy_-12dB.mp4	ettore	M	AnV	FACS	noisy	thistle	N OY1 Z IY0	TH IH1 S AH0 L	0	0
exp1_b1	s991e4abd	60	https://jalimturkexperiment2.s3.us-east-2.amazonaws.com/67293c5c4901a57f3fad26bc079e0e69.mp4	PATHWAY_LIN_-12dB.mp4	lin	F	AnV	Real	pathway	toweling	P AE1 TH W EY2	T AW1 AH0 L IH0 NG	0	0
exp1_b1	s991e4abd	61	https://jalimturkexperiment2.s3.us-east-2.amazonaws.com/9836b3cd37ff924c546b66d3b45faac7.mp4	CASH_LIN_a_-12dB.mp4	lin	F	An	Real	cash	hatch	K AE1 SH	HH AE1 CH	0	0.2
exp1_b1	s991e4abd	62	https://jalimturkexperiment2.s3.us-east-2.amazonaws.com/a1190c99f85d65dda3a02dd158ac60b3.mp4	MONKEY_JOHN_-12dB.mp4	john	M	AnV	Real	monkey	monkey	M AH1 NG K IY0	M AH1 NG K IY0	1	1
exp1_b1	s991e4abd	63	https://jalimturkexperiment2.s3.us-east-2.amazonaws.com/7d53be4b109add86f100b30598da7bca.mp4	QUIET_JAKE_-12dB.mp4	jake	M	AnV	DNN	quiet	quiet	K W AY1 AH0 T	K W AY1 AH0 T	1	1
exp1_b1	s991e4abd	64	https://jalimturkexperiment2.s3.us-east-2.amazonaws.com/35d699f607cf56d5fb95547e0c9abe16.mp4	Bernice_moth_-12dB.mp4	bernice	F	AnV	FACS	moth	hawk	M AO1 TH	HH AO1 K	0	0.2
exp1_b1	s991e4abd	65	https://jalimturkexperiment2.s3.us-east-2.amazonaws.com/cc3edbe7d539533f7dfa5ec3e3fdebd1.mp4	FEATHERS_JOHN_-12dB.mp4	john	M	AnV	Real	feathers	feather	F EH1 DH ER0 Z	F EH1 DH ER0	0	0.8
exp1_b1	s991e4abd	66	https://jalimturkexperiment2.s3.us-east-2.amazonaws.com/4fb343f9ca67de97cd8e6223439c48a4.mp4	ALTHOUGH_LIN_a_-12dB.mp4	lin	F	An	Real	although	tow	AO2 L DH OW1	T OW1	0	0.2
exp1_b1	s991e4abd	67	https://jalimturkexperiment2.s3.us-east-2.amazonaws.com/a6bf5f2f1b3f64579f6ca09c00334220.mp4	Ettore_push_-12dB.mp4	ettore	M	AnV	FACS	push	push	P UH1 SH	P UH1 SH	1	1
exp1_b1	s991e4abd	68	https://jalimturkexperiment2.s3.us-east-2.amazonaws.com/f87743f11e2889f06d3df5b9a0a1a544.mp4	ETHIC_JAKE_-12dB.mp4	jake	M	AnV	DNN	ethic	essence	EH1 TH IH0 K	EH1 S AH0 N S	0	0.125
exp1_b1	s991e4abd	69	https://jalimturkexperiment2.s3.us-east-2.amazonaws.com/15b00bfdfd4f66588c8e043c755babde.mp4	POISE_JOHN_-12dB.mp4	john	M	AnV	Real	poise	poison	P OY1 Z	P OY1 Z AH0 N	0	0.6
exp1_b1	s991e4abd	70	https://jalimturkexperiment2.s3.us-east-2.amazonaws.com/539eb49732cdcf6ab25bda29e80add7e.mp4	CHIEF_JOHN_a_-12dB.mp4	john	M	An	Real	chief	cheek	CH IY1 F	CH IY1 K	0	0.5
exp1_b1	s991e4abd	71	https://jalimturkexperiment2.s3.us-east-2.amazonaws.com/2e1ae6fd9184f5e1792cea906c2ed495.mp4	OYSTER_JOHN_a_-12dB.mp4	john	M	An	Real	oyster	poster	OY1 S T ER0	P OW1 S T ER0	0	0.5
exp1_b1	s991e4abd	72	https://jalimturkexperiment2.s3.us-east-2.amazonaws.com/0096f816cc5b5bed42a111c6ea7d1f62.mp4	THOUGHTS_LIN_-12dB.mp4	lin	F	AnV	Real	thoughts	clocks	TH AO1 T S	K L AA1 K S	0	0.125
exp1_b1	s991e4abd	73	https://jalimturkexperiment2.s3.us-east-2.amazonaws.com/2b191ebfe41558d40b7593ed48d3a72e.mp4	Ettore_hash_-12dB.mp4	ettore	M	AnV	FACS	hash	hatch	HH AE1 SH	HH AE1 CH	0	0.5
exp1_b1	s78040a67	1	https://jalimturkexperiment2.s3.us-east-2.amazonaws.com/dfe6edaeaab9b9163556ba9c790ed93d.mp4	GARAGE_LIN_-12dB.mp4	lin	F	AnV	Real	garage	garage	G ER0 AA1 ZH	G ER0 AA1 ZH	1	1
exp1_b1	s78040a67	2	https://jalimturkexperiment2.s3.us-east-2.amazonaws.com/35d699f607cf56d5fb95547e0c9abe16.mp4	Bernice_moth_-12dB.mp4	bernice	F	AnV	FACS	moth	mosque	M AO1 TH	M AA1 S K	0	0.166667
exp1_b1	s78040a67	3	https://jalimturkexperiment2.s3.us-east-2.amazonaws.com/b15af90df1815b715479709836ec4d2b.mp4	LOATHE_JOHN_-12dB.mp4	john	M	AnV	Real	loathe	clothe	L OW1 DH	K L OW1 DH	0	0.75
exp1_b1	s78040a67	4	https://jalimturkexperiment2.s3.us-east-2.amazonaws.com/58c1f5b868ca23173db89c96e2da6347.mp4	CRAB_JOHN_a_-12dB.mp4	john	M	An	Real	crab	trap	K R AE1 B	T R AE1 P	0	0.333333
exp1_b1	s78040a67	5	https://jalimturkexperiment2.s3.us-east-2.amazonaws.com/4fb343f9ca67de97cd8e6223439c48a4.mp4	ALTHOUGH_LIN_a_-12dB.mp4	lin	F	An	Real	although	along	AO2 L DH OW1	AH0 L AO1 NG	0	0.333333
exp1_b1	s78040a67	6	https://jalimturkexperiment2.s3.us-east-2.amazonaws.com/2b191ebfe41558d40b7593ed48d3a72e.mp4	Ettore_hash_-12dB.mp4	ettore	M	AnV	FACS	hash	inch	HH AE1 SH	IH1 N CH	0	0
exp1_b1	s78040a67	7	https://jalimturkexperiment2.s3.us-east-2.amazonaws.com/64acd9586ad6f46021d50f5f2507b904.mp4	OPTION_LIN_a_-12dB.mp4	lin	F	An	Real	option	auction	AA1 P SH AH0 N	AA1 K SH AH0 N	0	0.666667
exp1_b1	s78040a67	8	https://jalimturkexperiment2.s3.us-east-2.amazonaws.com/539eb49732cdcf6ab25bda29e80add7e.mp4	CHIEF_JOHN_a_-12dB.mp4	john	M	An	Real	chief	cheat	CH IY1 F	CH IY1 T	0	0.5
exp1_b1	s78040a67	9	https://jalimturkexperiment2.s3.us-east-2.amazonaws.com/836e2388470cf2294474882181e026d0.mp4	SOOTHING_KATE_-12dB.mp4	kate	F	AnV	DNN	soothing	scissor	S UW1 DH IH0 NG	S IH1 Z ER0	0	0.285714
exp1_b1	s78040a67	10	https://jalimturkexperiment2.s3.us-east-2.amazonaws.com/d948494dc9603a6cb2cf0a9b7ed424b9.mp4	CHOICE_JOHN_-12dB.mp4	john	M	AnV	Real	choice	choice	CH OY1 S	CH OY1 S	1	1
exp1_b1	s78040a67	11	https://jalimturkexperiment2.s3.us-east-2.amazonaws.com/b9b029b3976a10a8680285e9af036e4e.mp4	Ettore_noisy_-12dB.mp4	ettore	M	AnV	FACS	noisy	understand	N OY1 Z IY0	AH2 N D ER0 S T AE1 N D	0	0.0833333
exp1_b1	s78040a67	12	https://jalimturkexperiment2.s3.us-east-2.amazonaws.com/04e547d38f8f94efae6acf03bb27bc25.mp4	JOINING_JOHN_a_-12dB.mp4	john	M	An	Real	joining	join	JH OY1 N IH0 NG	JH OY1 N	0	0.6
exp1_b1	s78040a67	13	https://jalimturkexperiment2.s3.us-east-2.amazonaws.com/e6b7e5aa14dc1f786fbbbe9e1020a5c3.mp4	PLEASURE_KATE_-12dB.mp4	kate	F	AnV	DNN	pleasure	bargain	P L EH1 ZH ER0	B AA1 R G AH0 N	0	0
exp1_b1	s78040a67	14	https://jalimturkexperiment2.s3.us-east-2.amazonaws.com/15b00bfdfd4f66588c8e043c755babde.mp4	POISE_JOHN_-12dB.mp4	john	M	AnV	Real	poise	porch	P OY1 Z	P AO1 R CH	0	0.166667
exp1_b1	s78040a67	15	https://jalimturkexperiment2.s3.us-east-2.amazonaws.com/0096f816cc5b5bed42a111c6ea7d1f62.mp4	THOUGHTS_LIN_-12dB.mp4	lin	F	AnV	Real	thoughts	threat	TH AO1 T S	TH R EH1 T	0	0.333333
exp1_b1	s78040a67	16	https://jalimturkexperiment2.s3.us-east-2.amazonaws.com/0b3a1afc26ed315ec054c464dc5661a0.mp4	INVOICE_KATE_-12dB.mp4	kate	F	AnV	DNN	invoice	ember	IH1 N V OY0 S	EH1 M B ER0	0	0
exp1_b1	s78040a67	17	https://jalimturkexperiment2.s3.us-east-2.amazonaws.com/b25e9e449d90150ffdd79aa94559fba6.mp4	Ettore_watchdog_-12dB.mp4	ettore	M	AnV	FACS	watchdog	watching	W AA1 CH D AO2 G	W AA1 CH IH0 NG	0	0.375
exp1_b1	s78040a67	18	https://jalimturkexperiment2.s3.us-east-2.amazonaws.com/16b41cb97e46250c16b1182691dc3343.mp4	JAB_JAKE_-12dB.mp4	jake	M	AnV	DNN	jab	jab	JH AE1 B	JH AE1 B	1	1
exp1_b1	s78040a67	19	https://jalimturkexperiment2.s3.us-east-2.amazonaws.com/2e1ae6fd9184f5e1792cea906c2ed495.mp4	OYSTER_JOHN_a_-12dB.mp4	john	M	An	Real	oyster	distract	OY1 S T ER0	D IH0 S T R AE1 K T	0	0.2
exp1_b1	s78040a67	20	https://jalimturkexperiment2.s3.us-east-2.amazonaws.com/a0b4905a5141c3d93d6821c5059237f6.mp4	ROUGE_JOHN_-12dB.mp4	john	M	AnV	Real	rouge	rouge	R UW1 ZH	R UW1 ZH	1	1
exp1_b1	s78040a67	21	https://jalimturkexperiment2.s3.us-east-2.amazonaws.com/eb61e1cae25546cf8a5112e3e72813eb.mp4	BUTCHER_ZACH.mp4	zach	M	target	DNN	butcher	butcher	B UH1 CH ER0	B UH1 CH ER0	1	1
exp1_b1	s78040a67	22	https://jalimturkexperiment2.s3.us-east-2.amazonaws.com/3a8a86bb0a30fcdb3062fa4614734ac1.mp4	HOIST_JOHN_a_-12dB.mp4	john	M	An	Real	hoist	this	HH OY1 S T	TH IH1 S	0	0.166667
exp1_b1	s78040a67	23	https://jalimturkexperiment2.s3.us-east-2.amazonaws.com/6a98e269230a9fd9f1a7d104e34fedbe.mp4	Bernice_with_-12dB.mp4	bernice	F	AnV	FACS	with	with	W IH1 TH	W IH1 TH	1	1
exp1_b1	s78040a67	24	https://jalimturkexperiment2.s3.us-east-2.amazonaws.com/4a18cfc46d819064685b605c33df24aa.mp4	WORMHOLE_LIN_-12dB.mp4	lin	F	AnV	Real	wormhole	wormhole	W ER1 M HH AO2 L	W ER1 M HH AO2 L	1	1
exp1_b1	s78040a67	25	https://jalimturkexperiment2.s3.us-east-2.amazonaws.com/769ab1aa36d0ccce13590cbbc9b54d3a.mp4	YANK_MARIA.mp4	maria	F	target	FACS	yank	yank	Y AE1 NG K	Y AE1 NG K	1	1
exp1_b1	s78040a67	26	https://jalimturkexperiment2.s3.us-east-2.amazonaws.com/39a85da92b4b9d06f148cae33b38f468.mp4	EYEBROW_MARIA.mp4	maria	F	target	FACS	eyebrow	eyebrow	AY1 B R AW2	AY1 B R AW2	1	1
exp1_b1	s78040a67	27	https://jalimturkexperiment2.s3.us-east-2.amazonaws.com/b6aebdefbace19558982472b938acf05.mp4	Bernice_theme_-12dB.mp4	bernice	F	AnV	FACS	theme	theme	TH IY1 M	TH IY1 M	1	1
exp1_b1	s78040a67	28	https://jalimturkexperiment2.s3.us-east-2.amazonaws.com/e7137caf5acd278e5dfb60d7eeb4b478.mp4	DEPTH_JAKE_-12dB.mp4	jake	M	AnV	DNN	depth	depth	D EH1 P TH	D EH1 P TH	1	1
exp1_b1	s78040a67	29	https://jalimturkexperiment2.s3.us-east-2.amazonaws.com/060b3767829a89702e34b47ff515920a.mp4	THANK_LIN_a_-12dB.mp4	lin	F	An	Real	thank	sex	TH AE1 NG K	S EH1 K S	0	0.142857
exp1_b1	s78040a67	30	https://jalimturkexperiment2.s3.us-east-2.amazonaws.com/25de54ce5996970b2dc1048dca6b7092.mp4	WORE_LIN_a_-12dB.mp4	lin	F	An	Real	wore	warm	W AO1 R	W AO1 R M	0	0.75
exp1_b1	s78040a67	31	https://jalimturkexperiment2.s3.us-east-2.amazonaws.com/a42d80d45fdf8cc237f945ae215c07cf.mp4	PAYOFF_KATE_-12dB.mp4	kate	F	AnV	DNN	payoff	pain	P EY1 AO2 F	P EY1 N	0	0.4
exp1_b1	s78040a67	32	https://jalimturkexperiment2.s3.us-east-2.amazonaws.com/6cdfae9f86928c870591853cfcb5b104.mp4	FUSION_JOHN_a_-12dB.mp4	john	M	An	Real	fusion	danger	F Y UW1 ZH AH0 N	D EY1 N JH ER0	0	0.1
exp1_b1	s78040a67	33	https://jalimturkexperiment2.s3.us-east-2.amazonaws.com/f87743f11e2889f06d3df5b9a0a1a544.mp4	ETHIC_JAKE_-12dB.mp4	jake	M	AnV	DNN	ethic	message	EH1 TH IH0 K	M EH1 S AH0 JH	0	0.125
exp1_b1	s78040a67	34	https://jalimturkexperiment2.s3.us-east-2.amazonaws.com/908ff5a411d894a90a24caf28714f94f.mp4	VOICE_LIN_-12dB.mp4	lin	F	AnV	Real	voice	voice	V OY1 S	V OY1 S	1	1
exp1_b1	s78040a67	35	https://jalimturkexperiment2.s3.us-east-2.amazonaws.com/4b867e949eefecc7431704c0d8bf9a73.mp4	ECHOES_JAKE_-12dB.mp4	jake	M	AnV	DNN	echoes	handles	EH1 K OW0 Z	HH AE1 N D AH0 L Z	0	0.1
exp1_b1	s78040a67	36	https://jalimturkexperiment2.s3.us-east-2.amazonaws.com/426db65182dc310837b938b5cc26c6f9.mp4	SPOUT_KATE_-12dB.mp4	kate	F	AnV	DNN	spout	spout	S P AW1 T	S P AW1 T	1	1
exp1_b1	s78040a67	37	https://jalimturkexperiment2.s3.us-east-2.amazonaws.com/5a21538ca3d4d02605a019727d646757.mp4	THOSE_DERRICK.mp4	derrick	M	target	Real	those	those	DH OW1 Z	DH OW1 Z	1	1
exp1_b1	s78040a67	38	https://jalimturkexperiment2.s3.us-east-2.amazonaws.com/a6bf5f2f1b3f64579f6ca09c00334220.mp4	Ettore_push_-12dB.mp4	ettore	M	AnV	FACS	push	village	P UH1 SH	V IH1 L AH0 JH	0	0
exp1_b1	s78040a67	39	https://jalimturkexperiment2.s3.us-east-2.amazonaws.com/818d5c256f5bc21789a5300119f10f37.mp4	Bernice_vouch_-12dB.mp4	bernice	F	AnV	FACS	vouch	batch	V AW1 CH	B AE1 CH	0	0.2
exp1_b1	s78040a67	40	https://jalimturkexperiment2.s3.us-east-2.amazonaws.com/39de54d24326053829cbbbab0c9faf6b.mp4	CASHMERE_LIN_a_-12dB.mp4	lin	F	An	Real	cashmere	mice	K AE1 ZH M IH0 R	M AY1 S	0	0.125
exp1_b1	s78040a67	41	https://jalimturkexperiment2.s3.us-east-2.amazonaws.com/e372b95608e4eaccb6124c1688d9b57e.mp4	ARGUE_MARIA.mp4	maria	F	target	FACS	argue	argue	AA1 R G Y UW0	AA1 R G Y UW0	1	1
exp1_b1	s78040a67	42	https://jalimturkexperiment2.s3.us-east-2.amazonaws.com/0b8e649099343fe1a9bb9dbac8f59827.mp4	FIVE_DERRICK.mp4	derrick	M	target	Real	five	five	F AY1 V	F AY1 V	1	1
exp1_b1	s78040a67	43	https://jalimturkexperiment2.s3.us-east-2.amazonaws.com/6e02e9edd641d24f045a77e2b8429908.mp4	MATURE_KATE_-12dB.mp4	kate	F	AnV	DNN	mature	butcher	M AH0 CH UH1 R	B UH1 CH ER0	0	0.285714
exp1_b1	s78040a67	44	https://jalimturkexperiment2.s3.us-east-2.amazonaws.com/a1190c99f85d65dda3a02dd158ac60b3.mp4	MONKEY_JOHN_-12dB.mp4	john	M	AnV	Real	monkey	monkey	M AH1 NG K IY0	M AH1 NG K IY0	1	1
exp1_b1	s78040a67	45	https://jalimturkexperiment2.s3.us-east-2.amazonaws.com/2bcc971de3f139ea7286b1a41ef42842.mp4	Bernice_fetch_-12dB.mp4	bernice	F	AnV	FACS	fetch	fetch	F EH1 CH	F EH1 CH	1	1
exp1_b1	s78040a67	46	https://jalimturkexperiment2.s3.us-east-2.amazonaws.com/a75372ea2829739c57c3ffa09065d426.mp4	Ettore_worthy_-12dB.mp4	ettore	M	AnV	FACS	worthy	monkey	W ER1 DH IY0	M AH1 NG K IY0	0	0.125
exp1_b1	s78040a67	47	https://jalimturkexperiment2.s3.us-east-2.amazonaws.com/7d53be4b109add86f100b30598da7bca.mp4	QUIET_JAKE_-12dB.mp4	jake	M	AnV	DNN	quiet	quiet	K W AY1 AH0 T	K W AY1 AH0 T	1	1
exp1_b1	s78040a67	48	https://jalimturkexperiment2.s3.us-east-2.amazonaws.com/6a4df68703fab5eefdb9a127930113e2.mp4	JUMBO_JOHN_a_-12dB.mp4	john	M	An	Real	jumbo	dumbell	JH AH1 M B OW0	D AH1 M B EH2 L	0	0.375
exp1_b1	s78040a67	49	https://jalimturkexperiment2.s3.us-east-2.amazonaws.com/482bfea8c4e21213d29fc79295003b65.mp4	WIVES_LIN_-12dB.mp4	lin	F	AnV	Real	wives	wives	W AY1 V Z	W AY1 V Z	1	1
exp1_b1	s78040a67	50	https://jalimturkexperiment2.s3.us-east-2.amazonaws.com/5d9ab08a2f770e1a6269a4882d21b69b.mp4	YELLOW_JOHN_-12dB.mp4	john	M	AnV	Real	yellow	yellow	Y EH1 L OW0	Y EH1 L OW0	1	1
exp1_b1	s78040a67	51	https://jalimturkexperiment2.s3.us-east-2.amazonaws.com/1cdf94914aa7961344f18b02d5e78501.mp4	TEACH_ZACH.mp4	zach	M	target	DNN	teach	teach	T IY1 CH	T IY1 CH	1	1
exp1_b1	s78040a67	52	https://jalimturkexperiment2.s3.us-east-2.amazonaws.com/fdbdfac23a94d18b722dfcd57134fef7.mp4	Ettore_cowboy_-12dB.mp4	ettore	M	AnV	FACS	cowboy	hollow	K AW1 B OY2	HH AA1 L OW0	0	0
exp1_b1	s78040a67	53	https://jalimturkexperiment2.s3.us-east-2.amazonaws.com/67293c5c4901a57f3fad26bc079e0e69.mp4	PATHWAY_LIN_-12dB.mp4	lin	F	AnV	Real	pathway	pathway	P AE1 TH W EY2	P AE1 TH W EY2	1	1
exp1_b1	s78040a67	54	https://jalimturkexperiment2.s3.us-east-2.amazonaws.com/724c5b414f49510bab557b4e21f1b963.mp4	BOOTH_LIN_-12dB.mp4	lin	F	AnV	Real	booth	booth	B UW1 TH	B UW1 TH	1	1
exp1_b1	s78040a67	55	https://jalimturkexperiment2.s3.us-east-2.amazonaws.com/a6eb7f2d4358a878c99fa28a7cce424a.mp4	Ettore_gauge_-12dB.mp4	ettore	M	AnV	FACS	gauge	age	G EY1 JH	EY1 JH	0	0.666667
exp1_b1	s78040a67	56	https://jalimturkexperiment2.s3.us-east-2.amazonaws.com/ff12c0651f21e10a5b504ba42c7a60cb.mp4	ZONING_KATE_-12dB.mp4	kate	F	AnV	DNN	zoning	donut	Z OW1 N IH0 NG	D OW1 N AH2 T	0	0.25
exp1_b1	s78040a67	57	https://jalimturkexperiment2.s3.us-east-2.amazonaws.com/0267d998d4d63c8ed307b2374a1f12ba.mp4	WEIGHT_JOHN_a_-12dB.mp4	john	M	An	Real	weight	loser	W EY1 T	L UW1 Z ER0	0	0
exp1_b1	s78040a67	58	https://jalimturkexperiment2.s3.us-east-2.amazonaws.com/ce2eb6f79a5b689842e7cf7fb09c4a2d.mp4	Bernice_shower_-12dB.mp4	bernice	F	AnV	FACS	shower	shower	SH AW1 ER0	SH AW1 ER0	1	1
exp1_b1	s78040a67	59	https://jalimturkexperiment2.s3.us-east-2.amazonaws.com/9836b3cd37ff924c546b66d3b45faac7.mp4	CASH_LIN_a_-12dB.mp4	lin	F	An	Real	cash	patch	K AE1 SH	P AE1 CH	0	0.2
exp1_b1	s78040a67	60	https://jalimturkexperiment2.s3.us-east-2.amazonaws.com/f414de368dd91ed90316fa0fe8004356.mp4	PYTHON_LIN_a_-12dB.mp4	lin	F	An	Real	python	hyphen	P AY1 TH AA0 N	HH AY1 F AH0 N	0	0.25
exp1_b1	s78040a67	61	https://jalimturkexperiment2.s3.us-east-2.amazonaws.com/4a122adfe04be4d3739ccdb12f9026ac.mp4	MOUTHS_KATE_-12dB.mp4	kate	F	AnV	DNN	mouths	mouth	M AW1 DH Z	M AW1 TH	0	0.4
exp1_b1	s78040a67	62	https://jalimturkexperiment2.s3.us-east-2.amazonaws.com/b9ee389321ea0242057eea648c5c541c.mp4	VERSION_JAKE_-12dB.mp4	jake	M	AnV	DNN	version	virgin	V ER1 ZH AH0 N	V ER1 JH IH0 N	0	0.428571
exp1_b1	s78040a67	63	https://jalimturkexperiment2.s3.us-east-2.amazonaws.com/af64e4d64c8f5ecdd0647cb78df8bed1.mp4	HEAVY_LIN_a_-12dB.mp4	lin	F	An	Real	heavy	extra	HH EH1 V IY0	EH1 K S T R AH0	0	0.111111
exp1_b1	s78040a67	64	https://jalimturkexperiment2.s3.us-east-2.amazonaws.com/cc3edbe7d539533f7dfa5ec3e3fdebd1.mp4	FEATHERS_JOHN_-12dB.mp4	john	M	AnV	Real	feathers	feathers	F EH1 DH ER0 Z	F EH1 DH ER0 Z	1	1
exp1_b1	s78040a67	65	https://jalimturkexperiment2.s3.us-east-2.amazonaws.com/acc4bda165572b1e5f0704beb83146fb.mp4	YOUTH_LIN_-12dB.mp4	lin	F	AnV	Real	youth	youth	Y UW1 TH	Y UW1 TH	1	1
exp1_b1	s78040a67	66	https://jalimturkexperiment2.s3.us-east-2.amazonaws.com/2810efa330063418d113829bef035f23.mp4	LUAU_JOHN_-12dB.mp4	john	M	AnV	Real	luau	youth	L UW1 AW2	Y UW1 TH	0	0.2
exp1_b1	s78040a67	67	https://jalimturkexperiment2.s3.us-east-2.amazonaws.com/fcc277f0e4393677265a5f48faa8a67a.mp4	Bernice_bathe_-12dB.mp4	bernice	F	AnV	FACS	bathe	vague	B EY1 DH	V EY1 G	0	0.2
exp1_b1	s78040a67	68	https://jalimturkexperiment2.s3.us-east-2.amazonaws.com/750c6671b3d9a1e838af7bbc1047251b.mp4	WAGE_JAKE_-12dB.mp4	jake	M	AnV	DNN	wage	rage	W EY1 JH	R EY1 JH	0	0.5
exp1_b1	s78040a67	69	https://jalimturkexperiment2.s3.us-east-2.amazonaws.com/5247239ec3f9f4173228a70b70ed5998.mp4	SUGAR_ZACH.mp4	zach	M	target	DNN	sugar	sugar	SH UH1 G ER0	SH UH1 G ER0	1	1
exp1_b1	s78040a67	70	https://jalimturkexperiment2.s3.us-east-2.amazonaws.com/c3f9a6ad2fcaf1bc1937dc8aa183c215.mp4	SEIZURE_JAKE_-12dB.mp4	jake	M	AnV	DNN	seizure	danger	S IY1 ZH ER0	D EY1 N JH ER0	0	0.125
exp1_b1	s78040a67	71	https://jalimturkexperiment2.s3.us-east-2.amazonaws.com/ecffdebf6c4f4b7fe6c755af40e206fd.mp4	Bernice_polish_-12dB.mp4	bernice	F	AnV	FACS	polish	voyage	P AA1 L IH0 SH	V OY1 AH0 JH	0	0
exp1_b1	s78040a67	72	https://jalimturkexperiment2.s3.us-east-2.amazonaws.com/d667e58030c556b335997db0fc44ad89.mp4	SHADE_DERRICK.mp4	derrick	M	target	Real	shade	shade	SH EY1 D	SH EY1 D	1	1
exp1_b1	s78040a67	73	https://jalimturkexperiment2.s3.us-east-2.amazonaws.com/353e37bd5670ac8fbcfed3d087df1a10.mp4	Ettore_amnesia_-12dB.mp4	ettore	M	AnV	FACS	amnesia	amnesia	AE0 M N IY1 ZH AH0	AE0 M N IY1 ZH AH0	1	1
exp1_b1	s6d60d811	1	https://jalimturkexperiment2.s3.us-east-2.amazonaws.com/6a98e269230a9fd9f1a7d104e34fedbe.mp4	Bernice_with_-12dB.mp4	bernice	F	AnV	FACS	with	wind	W IH1 TH	W AY1 N D	0	0.166667
exp1_b1	s6d60d811	2	https://jalimturkexperiment2.s3.us-east-2.amazonaws.com/4fb343f9ca67de97cd8e6223439c48a4.mp4	ALTHOUGH_LIN_a_-12dB.mp4	lin	F	An	Real	although	girl	AO2 L DH OW1	G ER1 L	0	0.166667
exp1_b1	s6d60d811	3	https://jalimturkexperiment2.s3.us-east-2.amazonaws.com/e372b95608e4eaccb6124c1688d9b57e.mp4	ARGUE_MARIA.mp4	maria	F	target	FACS	argue	argue	AA1 R G Y UW0	AA1 R G Y UW0	1	1
exp1_b1	s6d60d811	4	https://jalimturkexperiment2.s3.us-east-2.amazonaws.com/c3f9a6ad2fcaf1bc1937dc8aa183c215.mp4	SEIZURE_JAKE_-12dB.mp4	jake	M	AnV	DNN	seizure	teacher	S IY1 ZH ER0	T IY1 CH ER0	0	0.333333
exp1_b1	s6d60d811	5	https://jalimturkexperiment2.s3.us-east-2.amazonaws.com/908ff5a411d894a90a24caf28714f94f.mp4	VOICE_LIN_-12dB.mp4	lin	F	AnV	Real	voice	voice	V OY1 S	V OY1 S	1	1
exp1_b1	s6d60d811	6	https://jalimturkexperiment2.s3.us-east-2.amazonaws.com/fcc277f0e4393677265a5f48faa8a67a.mp4	Bernice_bathe_-12dB.mp4	bernice	F	AnV	FACS	bathe	ring	B EY1 DH	R IH1 NG	0	0
exp1_b1	s6d60d811	7	https://jalimturkexperiment2.s3.us-east-2.amazonaws.com/0b8e649099343fe1a9bb9dbac8f59827.mp4	FIVE_DERRICK.mp4	derrick	M	target	Real	five	five	F AY1 V	F AY1 V	1	1
exp1_b1	s6d60d811	8	https://jalimturkexperiment2.s3.us-east-2.amazonaws.com/6e02e9edd641d24f045a77e2b8429908.mp4	MATURE_KATE_-12dB.mp4	kate	F	AnV	DNN	mature	mature	M AH0 CH UH1 R	M AH0 CH UH1 R	1	1
exp1_b1	s6d60d811	9	https://jalimturkexperiment2.s3.us-east-2.amazonaws.com/67293c5c4901a57f3fad26bc079e0e69.mp4	PATHWAY_LIN_-12dB.mp4	lin	F	AnV	Real	pathway	pathway	P AE1 TH W EY2	P AE1 TH W EY2	1	1
exp1_b1	s6d60d811	10	https://jalimturkexperiment2.s3.us-east-2.amazonaws.com/0267d998d4d63c8ed307b2374a1f12ba.mp4	WEIGHT_JOHN_a_-12dB.mp4	john	M	An	Real	weight	year	W EY1 T	Y IH1 R	0	0
exp1_b1	s6d60d811	11	https://jalimturkexperiment2.s3.us-east-2.amazonaws.com/04e547d38f8f94efae6acf03bb27bc25.mp4	JOINING_JOHN_a_-12dB.mp4	john	M	An	Real	joining	donut	JH OY1 N IH0 NG	D OW1 N AH2 T	0	0.111111
exp1_b1	s6d60d811	12	https://jalimturkexperiment2.s3.us-east-2.amazonaws.com/0096f816cc5b5bed42a111c6ea7d1f62.mp4	THOUGHTS_LIN_-12dB.mp4	lin	F	AnV	Real	thoughts	thoughts	TH AO1 T S	TH AO1 T S	1	1
exp1_b1	s6d60d811	13	https://jalimturkexperiment2.s3.us-east-2.amazonaws.com/b9ee389321ea0242057eea648c5c541c.mp4	VERSION_JAKE_-12dB.mp4	jake	M	AnV	DNN	version	version	V ER1 ZH AH0 N	V ER1 ZH AH0 N	1	1
exp1_b1	s6d60d811	14	https://jalimturkexperiment2.s3.us-east-2.amazonaws.com/7d53be4b109add86f100b30598da7bca.mp4	QUIET_JAKE_-12dB.mp4	jake	M	AnV	DNN	quiet	quiet	K W AY1 AH0 T	K W AY1 AH0 T	1	1
exp1_b1	s6d60d811	15	https://jalimturkexperiment2.s3.us-east-2.amazonaws.com/fdbdfac23a94d18b722dfcd57134fef7.mp4	Ettore_cowboy_-12dB.mp4	ettore	M	AnV	FACS	cowboy	yellow	K AW1 B OY2	Y EH1 L OW0	0	0
exp1_b1	s6d60d811	16	https://jalimturkexperiment2.s3.us-east-2.amazonaws.com/5a21538ca3d4d02605a019727d646757.mp4	THOSE_DERRICK.mp4	derrick	M	target	Real	those	those	DH OW1 Z	DH OW1 Z	1	1
exp1_b1	s6d60d811	17	https://jalimturkexperiment2.s3.us-east-2.amazonaws.com/836e2388470cf2294474882181e026d0.mp4	SOOTHING_KATE_-12dB.mp4	kate	F	AnV	DNN	soothing	teacher	S UW1 DH IH0 NG	T IY1 CH ER0	0	0
exp1_b1	s6d60d811	18	https://jalimturkexperiment2.s3.us-east-2.amazonaws.com/060b3767829a89702e34b47ff515920a.mp4	THANK_LIN_a_-12dB.mp4	lin	F	An	Real	thank	bent	TH AE1 NG K	B EH1 N T	0	0
exp1_b1	s6d60d811	19	https://jalimturkexperiment2.s3.us-east-2.amazonaws.com/39a85da92b4b9d06f148cae33b38f468.mp4	EYEBROW_MARIA.mp4	maria	F	target	FACS	eyebrow	eyebrow	AY1 B R AW2	AY1 B R AW2	1	1
exp1_b1	s6d60d811	20	https://jalimturkexperiment2.s3.us-east-2.amazonaws.com/ecffdebf6c4f4b7fe6c755af40e206fd.mp4	Bernice_polish_-12dB.mp4	bernice	F	AnV	FACS	polish	mulch	P AA1 L IH0 SH	M AH1 L CH	0	0.125
exp1_b1	s6d60d811	21	https://jalimturkexperiment2.s3.us-east-2.amazonaws.com/cc3edbe7d539533f7dfa5ec3e3fdebd1.mp4	FEATHERS_JOHN_-12dB.mp4	john	M	AnV	Real	feathers	feathers	F EH1 DH ER0 Z	F EH1 DH ER0 Z	1	1
exp1_b1	s6d60d811	22	https://jalimturkexperiment2.s3.us-east-2.amazonaws.com/b9b029b3976a10a8680285e9af036e4e.mp4	Ettore_noisy_-12dB.mp4	ettore	M	AnV	FACS	noisy	noisy	N OY1 Z IY0	N OY1 Z IY0	1	1
exp1_b1	s6d60d811	23	https://jalimturkexperiment2.s3.us-east-2.amazonaws.com/e7137caf5acd278e5dfb60d7eeb4b478.mp4	DEPTH_JAKE_-12dB.mp4	jake	M	AnV	DNN	depth	depth	D EH1 P TH	D EH1 P TH	1	1
exp1_b1	s6d60d811	24	https://jalimturkexperiment2.s3.us-east-2.amazonaws.com/b6aebdefbace19558982472b938acf05.mp4	Bernice_theme_-12dB.mp4	bernice	F	AnV	FACS	theme	team	TH IY1 M	T IY1 M	0	0.5
exp1_b1	s6d60d811	25	https://jalimturkexperiment2.s3.us-east-2.amazonaws.com/1cdf94914aa7961344f18b02d5e78501.mp4	TEACH_ZACH.mp4	zach	M	target	DNN	teach	teach	T IY1 CH	T IY1 CH	1	1
exp1_b1	s6d60d811	26	https://jalimturkexperiment2.s3.us-east-2.amazonaws.com/64acd9586ad6f46021d50f5f2507b904.mp4	OPTION_LIN_a_-12dB.mp4	lin	F	An	Real	option	caution	AA1 P SH AH0 N	K AA1 SH AH0 N	0	0.666667
exp1_b1	s6d60d811	27	https://jalimturkexperiment2.s3.us-east-2.amazonaws.com/539eb49732cdcf6ab25bda29e80add7e.mp4	CHIEF_JOHN_a_-12dB.mp4	john	M	An	Real	chief	cheek	CH IY1 F	CH IY1 K	0	0.5
exp1_b1	s6d60d811	28	https://jalimturkexperiment2.s3.us-east-2.amazonaws.com/d667e58030c556b335997db0fc44ad89.mp4	SHADE_DERRICK.mp4	derrick	M	target	Real	shade	shade	SH EY1 D	SH EY1 D	1	1
exp1_b1	s6d60d811	29	https://jalimturkexperiment2.s3.us-east-2.amazonaws.com/482bfea8c4e21213d29fc79295003b65.mp4	WIVES_LIN_-12dB.mp4	lin	F	AnV	Real	wives	wives	W AY1 V Z	W AY1 V Z	1	1
exp1_b1	s6d60d811	30	https://jalimturkexperiment2.s3.us-east-2.amazonaws.com/a6bf5f2f1b3f64579f6ca09c00334220.mp4	Ettore_push_-12dB.mp4	ettore	M	AnV	FACS	push	foot	P UH1 SH	F UH1 T	0	0.2
exp1_b1	s6d60d811	31	https://jalimturkexperiment2.s3.us-east-2.amazonaws.com/e6b7e5aa14dc1f786fbbbe9e1020a5c3.mp4	PLEASURE_KATE_-12dB.mp4	kate	F	AnV	DNN	pleasure	pleasure	P L EH1 ZH ER0	P L EH1 ZH ER0	1	1
exp1_b1	s6d60d811	32	https://jalimturkexperiment2.s3.us-east-2.amazonaws.com/acc4bda165572b1e5f0704beb83146fb.mp4	YOUTH_LIN_-12dB.mp4	lin	F	AnV	Real	youth	youth	Y UW1 TH	Y UW1 TH	1	1
exp1_b1	s6d60d811	33	https://jalimturkexperiment2.s3.us-east-2.amazonaws.com/750c6671b3d9a1e838af7bbc1047251b.mp4	WAGE_JAKE_-12dB.mp4	jake	M	AnV	DNN	wage	range	W EY1 JH	R EY1 N JH	0	0.4
exp1_b1	s6d60d811	34	https://jalimturkexperiment2.s3.us-east-2.amazonaws.com/15b00bfdfd4f66588c8e043c755babde.mp4	POISE_JOHN_-12dB.mp4	john	M	AnV	Real	poise	boy	P OY1 Z	B OY1	0	0.25
exp1_b1	s6d60d811	35	https://jalimturkexperiment2.s3.us-east-2.amazonaws.com/b25e9e449d90150ffdd79aa94559fba6.mp4	Ettore_watchdog_-12dB.mp4	ettore	M	AnV	FACS	watchdog	watching	W AA1 CH D AO2 G	W AA1 CH IH0 NG	0	0.375
exp1_b1	s6d60d811	36	https://jalimturkexperiment2.s3.us-east-2.amazonaws.com/724c5b414f49510bab557b4e21f1b963.mp4	BOOTH_LIN_-12dB.mp4	lin	F	AnV	Real	booth	booth	B UW1 TH	B UW1 TH	1	1
exp1_b1	s6d60d811	37	https://jalimturkexperiment2.s3.us-east-2.amazonaws.com/b15af90df1815b715479709836ec4d2b.mp4	LOATHE_JOHN_-12dB.mp4	john	M	AnV	Real	loathe	though	L OW1 DH	DH OW1	0	0.666667
exp1_b1	s6d60d811	38	https://jalimturkexperiment2.s3.us-east-2.amazonaws.com/769ab1aa36d0ccce13590cbbc9b54d3a.mp4	YANK_MARIA.mp4	maria	F	target	FACS	yank	yank	Y AE1 NG K	Y AE1 NG K	1	1
exp1_b1	s6d60d811	39	https://jalimturkexperiment2.s3.us-east-2.amazonaws.com/a1190c99f85d65dda3a02dd158ac60b3.mp4	MONKEY_JOHN_-12dB.mp4	john	M	AnV	Real	monkey	monkey	M AH1 NG K IY0	M AH1 NG K IY0	1	1
exp1_b1	s6d60d811	40	https://jalimturkexperiment2.s3.us-east-2.amazonaws.com/af64e4d64c8f5ecdd0647cb78df8bed1.mp4	HEAVY_LIN_a_-12dB.mp4	lin	F	An	Real	heavy	texture	HH EH1 V IY0	T EH1 K S CH ER0	0	0.111111
exp1_b1	s6d60d811	41	https://jalimturkexperiment2.s3.us-east-2.amazonaws.com/a75372ea2829739c57c3ffa09065d426.mp4	Ettore_worthy_-12dB.mp4	ettore	M	AnV	FACS	worthy	donkey	W ER1 DH IY0	D AA1 NG K IY0	0	0.125
exp1_b1	s6d60d811	42	https://jalimturkexperiment2.s3.us-east-2.amazonaws.com/ce2eb6f79a5b689842e7cf7fb09c4a2d.mp4	Bernice_shower_-12dB.mp4	bernice	F	AnV	FACS	shower	chop	SH AW1 ER0	CH AA1 P	0	0
exp1_b1	s6d60d811	43	https://jalimturkexperiment2.s3.us-east-2.amazonaws.com/a42d80d45fdf8cc237f945ae215c07cf.mp4	PAYOFF_KATE_-12dB.mp4	kate	F	AnV	DNN	payoff	pain	P EY1 AO2 F	P EY1 N	0	0.4
exp1_b1	s6d60d811	44	https://jalimturkexperiment2.s3.us-east-2.amazonaws.com/dfe6edaeaab9b9163556ba9c790ed93d.mp4	GARAGE_LIN_-12dB.mp4	lin	F	AnV	Real	garage	mirage	G ER0 AA1 ZH	M ER0 AA1 ZH	0	0.6
exp1_b1	s6d60d811	45	https://jalimturkexperiment2.s3.us-east-2.amazonaws.com/16b41cb97e46250c16b1182691dc3343.mp4	JAB_JAKE_-12dB.mp4	jake	M	AnV	DNN	jab	jab	JH AE1 B	JH AE1 B	1	1
exp1_b1	s6d60d811	46	https://jalimturkexperiment2.s3.us-east-2.amazonaws.com/4b867e949eefecc7431704c0d8bf9a73.mp4	ECHOES_JAKE_-12dB.mp4	jake	M	AnV	DNN	echoes	ankles	EH1 K OW0 Z	AE1 NG K AH0 L Z	0	0.25
exp1_b1	s6d60d811	47	https://jalimturkexperiment2.s3.us-east-2.amazonaws.com/a6eb7f2d4358a878c99fa28a7cce424a.mp4	Ettore_gauge_-12dB.mp4	ettore	M	AnV	FACS	gauge	gauge	G EY1 JH	G EY1 JH	1	1
exp1_b1	s6d60d811	48	https://jalimturkexperiment2.s3.us-east-2.amazonaws.com/4a18cfc46d819064685b605c33df24aa.mp4	WORMHOLE_LIN_-12dB.mp4	lin	F	AnV	Real	wormhole	rumple	W ER1 M HH AO2 L	R AH1 M P AH0 L	0	0.2
exp1_b1	s6d60d811	49	https://jalimturkexperiment2.s3.us-east-2.amazonaws.com/2810efa330063418d113829bef035f23.mp4	LUAU_JOHN_-12dB.mp4	john	M	AnV	Real	luau	luau	L UW1 AW2	L UW1 AW2	1	1
exp1_b1	s6d60d811	50	https://jalimturkexperiment2.s3.us-east-2.amazonaws.com/eb61e1cae25546cf8a5112e3e72813eb.mp4	BUTCHER_ZACH.mp4	zach	M	target	DNN	butcher	butcher	B UH1 CH ER0	B UH1 CH ER0	1	1
exp1_b1	s6d60d811	51	https://jalimturkexperiment2.s3.us-east-2.amazonaws.com/818d5c256f5bc21789a5300119f10f37.mp4	Bernice_vouch_-12dB.mp4	bernice	F	AnV	FACS	vouch	batch	V AW1 CH	B AE1 CH	0	0.2
exp1_b1	s6d60d811	52	https://jalimturkexperiment2.s3.us-east-2.amazonaws.com/6a4df68703fab5eefdb9a127930113e2.mp4	JUMBO_JOHN_a_-12dB.mp4	john	M	An	Real	jumbo	jumbo	JH AH1 M B OW0	JH AH1 M B OW0	1	1
exp1_b1	s6d60d811	53	https://jalimturkexperiment2.s3.us-east-2.amazonaws.com/25de54ce5996970b2dc1048dca6b7092.mp4	WORE_LIN_a_-12dB.mp4	lin	F	An	Real	wore	more	W AO1 R	M AO1 R	0	0.5
exp1_b1	s6d60d811	54	https://jalimturkexperiment2.s3.us-east-2.amazonaws.com/39de54d24326053829cbbbab0c9faf6b.mp4	CASHMERE_LIN_a_-12dB.mp4	lin	F	An	Real	cashmere	visor	K AE1 ZH M IH0 R	V AY1 Z ER0	0	0
exp1_b1	s6d60d811	55	https://jalimturkexperiment2.s3.us-east-2.amazonaws.com/ff12c0651f21e10a5b504ba42c7a60cb.mp4	ZONING_KATE_-12dB.mp4	kate	F	AnV	DNN	zoning	donut	Z OW1 N IH0 NG	D OW1 N AH2 T	0	0.25
exp1_b1	s6d60d811	56	https://jalimturkexperiment2.s3.us-east-2.amazonaws.com/f87743f11e2889f06d3df5b9a0a1a544.mp4	ETHIC_JAKE_-12dB.mp4	jake	M	AnV	DNN	ethic	ethic	EH1 TH IH0 K	EH1 TH IH0 K	1	1
exp1_b1	s6d60d811	57	https://jalimturkexperiment2.s3.us-east-2.amazonaws.com/a0b4905a5141c3d93d6821c5059237f6.mp4	ROUGE_JOHN_-12dB.mp4	john	M	AnV	Real	rouge	rouge	R UW1 ZH	R UW1 ZH	1	1
exp1_b1	s6d60d811	58	https://jalimturkexperiment2.s3.us-east-2.amazonaws.com/d948494dc9603a6cb2cf0a9b7ed424b9.mp4	CHOICE_JOHN_-12dB.mp4	john	M	AnV	Real	choice	choice	CH OY1 S	CH OY1 S	1	1
exp1_b1	s6d60d811	59	https://jalimturkexperiment2.s3.us-east-2.amazonaws.com/2b191ebfe41558d40b7593ed48d3a72e.mp4	Ettore_hash_-12dB.mp4	ettore	M	AnV	FACS	hash	catch	HH AE1 SH	K AE1 CH	0	0.2
exp1_b1	s6d60d811	60	https://jalimturkexperiment2.s3.us-east-2.amazonaws.com/353e37bd5670ac8fbcfed3d087df1a10.mp4	Ettore_amnesia_-12dB.mp4	ettore	M	AnV	FACS	amnesia	amnesia	AE0 M N IY1 ZH AH0	AE0 M N IY1 ZH AH0	1	1
exp1_b1	s6d60d811	61	https://jalimturkexperiment2.s3.us-east-2.amazonaws.com/3a8a86bb0a30fcdb3062fa4614734ac1.mp4	HOIST_JOHN_a_-12dB.mp4	john	M	An	Real	hoist	bit	HH OY1 S T	B IH1 T	0	0.166667
exp1_b1	s6d60d811	62	https://jalimturkexperiment2.s3.us-east-2.amazonaws.com/9836b3cd37ff924c546b66d3b45faac7.mp4	CASH_LIN_a_-12dB.mp4	lin	F	An	Real	cash	cash	K AE1 SH	K AE1 SH	1	1
exp1_b1	s6d60d811	63	https://jalimturkexperiment2.s3.us-east-2.amazonaws.com/f414de368dd91ed90316fa0fe8004356.mp4	PYTHON_LIN_a_-12dB.mp4	lin	F	An	Real	python	eyeball	P AY1 TH AA0 N	AY1 B AO2 L	0	0.125
exp1_b1	s6d60d811	64	https://jalimturkexperiment2.s3.us-east-2.amazonaws.com/58c1f5b868ca23173db89c96e2da6347.mp4	CRAB_JOHN_a_-12dB.mp4	john	M	An	Real	crab	back	K R AE1 B	B AE1 K	0	0.75
exp1_b1	s6d60d811	65	https://jalimturkexperiment2.s3.us-east-2.amazonaws.com/426db65182dc310837b938b5cc26c6f9.mp4	SPOUT_KATE_-12dB.mp4	kate	F	AnV	DNN	spout	spout	S P AW1 T	S P AW1 T	1	1
exp1_b1	s6d60d811	66	https://jalimturkexperiment2.s3.us-east-2.amazonaws.com/35d699f607cf56d5fb95547e0c9abe16.mp4	Bernice_moth_-12dB.mp4	bernice	F	AnV	FACS	moth	moth	M AO1 TH	M AO1 TH	1	1
exp1_b1	s6d60d811	67	https://jalimturkexperiment2.s3.us-east-2.amazonaws.com/0b3a1afc26ed315ec054c464dc5661a0.mp4	INVOICE_KATE_-12dB.mp4	kate	F	AnV	DNN	invoice	pimple	IH1 N V OY0 S	P IH1 M P AH0 L	0	0.1
exp1_b1	s6d60d811	68	https://jalimturkexperiment2.s3.us-east-2.amazonaws.com/4a122adfe04be4d3739ccdb12f9026ac.mp4	MOUTHS_KATE_-12dB.mp4	kate	F	AnV	DNN	mouths	mouth	M AW1 DH Z	M AW1 TH	0	0.4
exp1_b1	s6d60d811	69	https://jalimturkexperiment2.s3.us-east-2.amazonaws.com/6cdfae9f86928c870591853cfcb5b104.mp4	FUSION_JOHN_a_-12dB.mp4	john	M	An	Real	fusion	teacher	F Y UW1 ZH AH0 N	T IY1 CH ER0	0	0
exp1_b1	s6d60d811	70	https://jalimturkexperiment2.s3.us-east-2.amazonaws.com/2bcc971de3f139ea7286b1a41ef42842.mp4	Bernice_fetch_-12dB.mp4	bernice	F	AnV	FACS	fetch	fetch	F EH1 CH	F EH1 CH	1	1
exp1_b1	s6d60d811	71	https://jalimturkexperiment2.s3.us-east-2.amazonaws.com/2e1ae6fd9184f5e1792cea906c2ed495.mp4	OYSTER_JOHN_a_-12dB.mp4	john	M	An	Real	oyster	goldstar	OY1 S T ER0	G OW1 L D S T AA2 R	0	0.2
exp1_b1	s6d60d811	72	https://jalimturkexperiment2.s3.us-east-2.amazonaws.com/5d9ab08a2f770e1a6269a4882d21b69b.mp4	YELLOW_JOHN_-12dB.mp4	john	M	AnV	Real	yellow	yanking	Y EH1 L OW0	Y AE1 NG K IH0 NG	0	0.111111
exp1_b1	s6d60d811	73	https://jalimturkexperiment2.s3.us-east-2.amazonaws.com/5247239ec3f9f4173228a70b70ed5998.mp4	SUGAR_ZACH.mp4	zach	M	target	DNN	sugar	sugar	SH UH1 G ER0	SH UH1 G ER0	1	1
exp1_b2	s4f2cc40b	1	https://jalimturkexperiment2.s3.us-east-2.amazonaws.com/8a289fd74a07b27d425393af4e0d0c1b.mp4	Ettore_choice_-12dB.mp4	ettore	M	AnV	FACS	choice	choice	CH OY1 S	CH OY1 S	1	1
exp1_b2	s4f2cc40b	2	https://jalimturkexperiment2.s3.us-east-2.amazonaws.com/af83300bad219a5a28724be1a96c767e.mp4	Ettore_poise_-12dB.mp4	ettore	M	AnV	FACS	poise	place	P OY1 Z	P L EY1 S	0	0.166667
exp1_b2	s4f2cc40b	3	https://jalimturkexperiment2.s3.us-east-2.amazonaws.com/a52b08f09c21e726ac9600eec605330a.mp4	WATCHDOG_JOHN_a_-12dB.mp4	john	M	An	Real	watchdog	watchdog	W AA1 CH D AO2 G	W AA1 CH D AO2 G	1	1
exp1_b2	s4f2cc40b	4	https://jalimturkexperiment2.s3.us-east-2.amazonaws.com/3e224c32a818f33505179d66c2e3f9a4.mp4	THEME_LIN_a_-12dB.mp4	lin	F	An	Real	theme	cougar	TH IY1 M	K UW1 G ER0	0	0
exp1_b2	s4f2cc40b	5	https://jalimturkexperiment2.s3.us-east-2.amazonaws.com/5baf330d28465fbec0fcac9956a111c1.mp4	JOINING_JAKE_-12dB.mp4	jake	M	AnV	DNN	joining	joining	JH OY1 N IH0 NG	JH OY1 N IH0 NG	1	1
exp1_b2	s4f2cc40b	6	https://jalimturkexperiment2.s3.us-east-2.amazonaws.com/9b9653ef5ccfe7e6c4f0a78aa92b8232.mp4	VERSION_JOHN_-12dB.mp4	john	M	AnV	Real	version	version	V ER1 ZH AH0 N	V ER1 ZH AH0 N	1	1
exp1_b2	s4f2cc40b	7	https://jalimturkexperiment2.s3.us-east-2.amazonaws.com/b5a5c2da65afc9b501f6678ac934f543.mp4	FUSION_JAKE_-12dB.mp4	jake	M	AnV	DNN	fusion	fusion	F Y UW1 ZH AH0 N	F Y UW1 ZH AH0 N	1	1
exp1_b2	s4f2cc40b	8	https://jalimturkexperiment2.s3.us-east-2.amazonaws.com/eb61e1cae25546cf8a5112e3e72813eb.mp4	BUTCHER_ZACH.mp4	zach	M	target	DNN	butcher	butcher	B UH1 CH ER0	B UH1 CH ER0	1	1
exp1_b2	s4f2cc40b	9	https://jalimturkexperiment2.s3.us-east-2.amazonaws.com/e372b95608e4eaccb6124c1688d9b57e.mp4	ARGUE_MARIA.mp4	maria	F	target	FACS	argue	argue	AA1 R G Y UW0	AA1 R G Y UW0	1	1
exp1_b2	s4f2cc40b	10	https://jalimturkexperiment2.s3.us-east-2.amazonaws.com/ce091ff633bd50f9c17876408b61f594.mp4	JAB_JOHN_-12dB.mp4	john	M	AnV	Real	jab	jab	JH AE1 B	JH AE1 B	1	1
exp1_b2	s4f2cc40b	11	https://jalimturkexperiment2.s3.us-east-2.amazonaws.com/b9761c74010399c2802e646a52427136.mp4	Ettore_luau_-12dB.mp4	ettore	M	AnV	FACS	luau	lookout	L UW1 AW2	L UH1 K AW2 T	0	0.333333
exp1_b2	s4f2cc40b	12	https://jalimturkexperiment2.s3.us-east-2.amazonaws.com/7a9019129fe64e111d7375b2c96f62c3.mp4	WEIGHT_JAKE_-12dB.mp4	jake	M	AnV	DNN	weight	weight	W EY1 T	W EY1 T	1	1
exp1_b2	s4f2cc40b	13	https://jalimturkexperiment2.s3.us-east-2.amazonaws.com/0394299650cc806aa770acad9b77a6d4.mp4	Ettore_rouge_-12dB.mp4	ettore	M	AnV	FACS	rouge	huge	R UW1 ZH	HH Y UW1 JH	0	0.166667
exp1_b2	s4f2cc40b	14	https://jalimturkexperiment2.s3.us-east-2.amazonaws.com/4052b57426bd68dbf2a3f65edbab3264.mp4	VOUCH_LIN_a_-12dB.mp4	lin	F	An	Real	vouch	balcony	V AW1 CH	B AE1 L K AH0 N IY0	0	0
exp1_b2	s4f2cc40b	15	https://jalimturkexperiment2.s3.us-east-2.amazonaws.com/fad43b3d41dcb7bb1ecf10cebd13df72.mp4	Bernice_garage_-12dB.mp4	bernice	F	AnV	FACS	garage	collage	G ER0 AA1 ZH	K AH0 L AA1 ZH	0	0.285714
exp1_b2	s4f2cc40b	16	https://jalimturkexperiment2.s3.us-east-2.amazonaws.com/5091545194dd99cdd75352c636dfd8b7.mp4	MATURE_LIN_-12dB.mp4	lin	F	AnV	Real	mature	mature	M AH0 CH UH1 R	M AH0 CH UH1 R	1	1
exp1_b2	s4f2cc40b	17	https://jalimturkexperiment2.s3.us-east-2.amazonaws.com/01790f4b067aab9b358b7692a5345b25.mp4	MOUTHS_LIN_-12dB.mp4	lin	F	AnV	Real	mouths	mouths	M AW1 DH Z	M AW1 DH Z	1	1
exp1_b2	s4f2cc40b	18	https://jalimturkexperiment2.s3.us-east-2.amazonaws.com/39ae0358fcb9fc64593f238ce1a3d37a.mp4	QUIET_JOHN_-12dB.mp4	john	M	AnV	Real	quiet	quiet	K W AY1 AH0 T	K W AY1 AH0 T	1	1
exp1_b2	s4f2cc40b	19	https://jalimturkexperiment2.s3.us-east-2.amazonaws.com/0b020804f9691c6bd9bff273025d0275.mp4	COWBOY_JOHN_a_-12dB.mp4	john	M	An	Real	cowboy	helping	K AW1 B OY2	HH EH1 L P IH0 NG	0	0
exp1_b2	s4f2cc40b	20	https://jalimturkexperiment2.s3.us-east-2.amazonaws.com/b6976469068749bf45d86a0e976c95b5.mp4	PAYOFF_LIN_-12dB.mp4	lin	F	AnV	Real	payoff	payoff	P EY1 AO2 F	P EY1 AO2 F	1	1
exp1_b2	s4f2cc40b	21	https://jalimturkexperiment2.s3.us-east-2.amazonaws.com/e457a02d7e5a846ac4bf3f0a0c9c2365.mp4	Ettore_yellow_-12dB.mp4	ettore	M	AnV	FACS	yellow	yellow	Y EH1 L OW0	Y EH1 L OW0	1	1
exp1_b2	s4f2cc40b	22	https://jalimturkexperiment2.s3.us-east-2.amazonaws.com/08df2f9d3908419b3fc223fdcd549e29.mp4	Bernice_wives_-12dB.mp4	bernice	F	AnV	FACS	wives	lions	W AY1 V Z	L AY1 AH0 N Z	0	0.285714
exp1_b2	s4f2cc40b	23	https://jalimturkexperiment2.s3.us-east-2.amazonaws.com/39a85da92b4b9d06f148cae33b38f468.mp4	EYEBROW_MARIA.mp4	maria	F	target	FACS	eyebrow	eyebrow	AY1 B R AW2	AY1 B R AW2	1	1
exp1_b2	s4f2cc40b	24	https://jalimturkexperiment2.s3.us-east-2.amazonaws.com/082358971a733a9a8d0b946f5ad58640.mp4	PYTHON_KATE_-12dB.mp4	kate	F	AnV	DNN	python	python	P AY1 TH AA0 N	P AY1 TH AA0 N	1	1
exp1_b2	s4f2cc40b	25	https://jalimturkexperiment2.s3.us-east-2.amazonaws.com/e7f030569084c6a99e847378be974cc2.mp4	SHOWER_LIN_a_-12dB.mp4	lin	F	An	Real	shower	shower	SH AW1 ER0	SH AW1 ER0	1	1
exp1_b2	s4f2cc40b	26	https://jalimturkexperiment2.s3.us-east-2.amazonaws.com/504a342bab040ed041d8a0898185009f.mp4	HEAVY_KATE_-12dB.mp4	kate	F	AnV	DNN	heavy	paper	HH EH1 V IY0	P EY1 P ER0	0	0
exp1_b2	s4f2cc40b	27	https://jalimturkexperiment2.s3.us-east-2.amazonaws.com/2a161a6150341f663d647dd2836a2e7a.mp4	ECHOES_JOHN_-12dB.mp4	john	M	AnV	Real	echoes	echoes	EH1 K OW0 Z	EH1 K OW0 Z	1	1
exp1_b2	s4f2cc40b	28	https://jalimturkexperiment2.s3.us-east-2.amazonaws.com/d667e58030c556b335997db0fc44ad89.mp4	SHADE_DERRICK.mp4	derrick	M	target	Real	shade	shade	SH EY1 D	SH EY1 D	1	1
exp1_b2	s4f2cc40b	29	https://jalimturkexperiment2.s3.us-east-2.amazonaws.com/0b8e649099343fe1a9bb9dbac8f59827.mp4	FIVE_DERRICK.mp4	derrick	M	target	Real	five	five	F AY1 V	F AY1 V	1	1
exp1_b2	s4f2cc40b	30	https://jalimturkexperiment2.s3.us-east-2.amazonaws.com/e4c48bd26d2ff3cbefd151292131a0d8.mp4	Ettore_loathe_-12dB.mp4	ettore	M	AnV	FACS	loathe	close	L OW1 DH	K L OW1 S	0	0.4
exp1_b2	s4f2cc40b	31	https://jalimturkexperiment2.s3.us-east-2.amazonaws.com/02d9955be4cefe39927afed2abb607d1.mp4	SOOTHING_LIN_-12dB.mp4	lin	F	AnV	Real	soothing	soothing	S UW1 DH IH0 NG	S UW1 DH IH0 NG	1	1
exp1_b2	s4f2cc40b	32	https://jalimturkexperiment2.s3.us-east-2.amazonaws.com/e54486da2d0d04e3344001e39b9bbb1d.mp4	OPTION_KATE_-12dB.mp4	kate	F	AnV	DNN	option	option	AA1 P SH AH0 N	AA1 P SH AH0 N	1	1
exp1_b2	s4f2cc40b	33	https://jalimturkexperiment2.s3.us-east-2.amazonaws.com/00ec48165769374794a780900211e0ae.mp4	GAUGE_JOHN_a_-12dB.mp4	john	M	An	Real	gauge	manger	G EY1 JH	M EY1 N JH ER0	0	0.333333
exp1_b2	s4f2cc40b	34	https://jalimturkexperiment2.s3.us-east-2.amazonaws.com/ea2a31cec579bca28607401ec0066fbd.mp4	ETHIC_JOHN_-12dB.mp4	john	M	AnV	Real	ethic	ethic	EH1 TH IH0 K	EH1 TH IH0 K	1	1
exp1_b2	s4f2cc40b	35	https://jalimturkexperiment2.s3.us-east-2.amazonaws.com/fe7edb9ba6199159e3f91c05ef458402.mp4	HASH_JOHN_a_-12dB.mp4	john	M	An	Real	hash	catch	HH AE1 SH	K AE1 CH	0	0.2
exp1_b2	s4f2cc40b	36	https://jalimturkexperiment2.s3.us-east-2.amazonaws.com/d4acf368148c712954dcc495a0c51e29.mp4	Ettore_feathers_-12dB.mp4	ettore	M	AnV	FACS	feathers	feather	F EH1 DH ER0 Z	F EH1 DH ER0	0	0.8
exp1_b2	s4f2cc40b	37	https://jalimturkexperiment2.s3.us-east-2.amazonaws.com/aa8e75533809e976d9803894185028d7.mp4	CRAB_JAKE_-12dB.mp4	jake	M	AnV	DNN	crab	crack	K R AE1 B	K R AE1 K	0	0.6
exp1_b2	s4f2cc40b	38	https://jalimturkexperiment2.s3.us-east-2.amazonaws.com/1cdf94914aa7961344f18b02d5e78501.mp4	TEACH_ZACH.mp4	zach	M	target	DNN	teach	teach	T IY1 CH	T IY1 CH	1	1
exp1_b2	s4f2cc40b	39	https://jalimturkexperiment2.s3.us-east-2.amazonaws.com/45b68b17870a9f3ebd80180711c6bddc.mp4	Bernice_voice_-12dB.mp4	bernice	F	AnV	FACS	voice	once	V OY1 S	W AH1 N S	0	0.166667
exp1_b2	s4f2cc40b	40	https://jalimturkexperiment2.s3.us-east-2.amazonaws.com/3ba371a39d070bddfe54f036163581d4.mp4	INVOICE_LIN_-12dB.mp4	lin	F	AnV	Real	invoice	invoice	IH1 N V OY0 S	IH1 N V OY0 S	1	1
exp1_b2	s4f2cc40b	41	https://jalimturkexperiment2.s3.us-east-2.amazonaws.com/e02f091911f676f955db7f1c1beef776.mp4	Ettore_monkey_-12dB.mp4	ettore	M	AnV	FACS	monkey	monkey	M AH1 NG K IY0	M AH1 NG K IY0	1	1
exp1_b2	s4f2cc40b	42	https://jalimturkexperiment2.s3.us-east-2.amazonaws.com/5d73c642e4a9988ff5f6426b00abe6f7.mp4	FETCH_LIN_a_-12dB.mp4	lin	F	An	Real	fetch	catch	F EH1 CH	K AE1 CH	0	0.2
exp1_b2	s4f2cc40b	43	https://jalimturkexperiment2.s3.us-east-2.amazonaws.com/4bf44d3c541721c76bf91041f6767dfd.mp4	BATHE_LIN_a_-12dB.mp4	lin	F	An	Real	bathe	radio	B EY1 DH	R EY1 D IY0 OW2	0	0.142857
exp1_b2	s4f2cc40b	44	https://jalimturkexperiment2.s3.us-east-2.amazonaws.com/bed9e65b7a1e43b37da6aad78b5065ef.mp4	WORTHY_JOHN_a_-12dB.mp4	john	M	An	Real	worthy	slowly	W ER1 DH IY0	S L OW1 L IY0	0	0.125
exp1_b2	s4f2cc40b	45	https://jalimturkexperiment2.s3.us-east-2.amazonaws.com/a1efffd4269eb0c127cbd7bd0cca340c.mp4	DEPTH_JOHN_-12dB.mp4	john	M	AnV	Real	depth	depth	D EH1 P TH	D EH1 P TH	1	1
exp1_b2	s4f2cc40b	46	https://jalimturkexperiment2.s3.us-east-2.amazonaws.com/c2ba0d0e188b18be6925e725765d04d3.mp4	WORE_KATE_-12dB.mp4	kate	F	AnV	DNN	wore	war	W AO1 R	W AO1 R	1	1
exp1_b2	s4f2cc40b	47	https://jalimturkexperiment2.s3.us-east-2.amazonaws.com/433feb14e90d87635d5a762309b268cc.mp4	THANK_KATE_-12dB.mp4	kate	F	AnV	DNN	thank	plank	TH AE1 NG K	P L AE1 NG K	0	0.5
exp1_b2	s4f2cc40b	48	https://jalimturkexperiment2.s3.us-east-2.amazonaws.com/2af190a1437c1efa684d4f5b018501af.mp4	OYSTER_JAKE_-12dB.mp4	jake	M	AnV	DNN	oyster	razor	OY1 S T ER0	R EY1 Z ER0	0	0.142857
exp1_b2	s4f2cc40b	49	https://jalimturkexperiment2.s3.us-east-2.amazonaws.com/d59d0f0292c4c8ac0fa6928d7cee2f67.mp4	WITH_LIN_a_-12dB.mp4	lin	F	An	Real	with	glib	W IH1 TH	G L IH1 B	0	0.166667
exp1_b2	s4f2cc40b	50	https://jalimturkexperiment2.s3.us-east-2.amazonaws.com/f99433b18d432da952cee08016269835.mp4	CHIEF_JAKE_-12dB.mp4	jake	M	AnV	DNN	chief	chief	CH IY1 F	CH IY1 F	1	1
exp1_b2	s4f2cc40b	51	https://jalimturkexperiment2.s3.us-east-2.amazonaws.com/9c7d859c6af067716a60d890097f24e0.mp4	SEIZURE_JOHN_-12dB.mp4	john	M	AnV	Real	seizure	seizure	S IY1 ZH ER0	S IY1 ZH ER0	1	1
exp1_b2	s4f2cc40b	52	https://jalimturkexperiment2.s3.us-east-2.amazonaws.com/6eeb2e107ca01c33293cfd68f43363ba.mp4	AMNESIA_JOHN_a_-12dB.mp4	john	M	An	Real	amnesia	illusion	AE0 M N IY1 ZH AH0	IH2 L UW1 ZH AH0 N	0	0.333333
exp1_b2	s4f2cc40b	53	https://jalimturkexperiment2.s3.us-east-2.amazonaws.com/51c313d6998e9ce6f047224b8bfb50be.mp4	ZONING_LIN_-12dB.mp4	lin	F	AnV	Real	zoning	zoning	Z OW1 N IH0 NG	Z OW1 N IH0 NG	1	1
exp1_b2	s4f2cc40b	54	https://jalimturkexperiment2.s3.us-east-2.amazonaws.com/769ab1aa36d0ccce13590cbbc9b54d3a.mp4	YANK_MARIA.mp4	maria	F	target	FACS	yank	yank	Y AE1 NG K	Y AE1 NG K	1	1
exp1_b2	s4f2cc40b	55	https://jalimturkexperiment2.s3.us-east-2.amazonaws.com/5a21538ca3d4d02605a019727d646757.mp4	THOSE_DERRICK.mp4	derrick	M	target	Real	those	those	DH OW1 Z	DH OW1 Z	1	1
exp1_b2	s4f2cc40b	56	https://jalimturkexperiment2.s3.us-east-2.amazonaws.com/2bef9dede56e77a08205683ba85757dd.mp4	CASH_KATE_-12dB.mp4	kate	F	AnV	DNN	cash	catch	K AE1 SH	K AE1 CH	0	0.5
exp1_b2	s4f2cc40b	57	https://jalimturkexperiment2.s3.us-east-2.amazonaws.com/c7877ec0610b5638bdf9f941db49fcf0.mp4	JUMBO_JAKE_-12dB.mp4	jake	M	AnV	DNN	jumbo	jumble	JH AH1 M B OW0	JH AH1 M B AH0 L	0	0.571429
exp1_b2	s4f2cc40b	58	https://jalimturkexperiment2.s3.us-east-2.amazonaws.com/ccfbba04777da0255b037dc11b17ff39.mp4	ALTHOUGH_KATE_-12dB.mp4	kate	F	AnV	DNN	although	globe	AO2 L DH OW1	G L OW1 B	0	0.333333
exp1_b2	s4f2cc40b	59	https://jalimturkexperiment2.s3.us-east-2.amazonaws.com/d45d44455bec2d15ad882222ef5eba49.mp4	PUSH_JOHN_a_-12dB.mp4	john	M	An	Real	push	push	P UH1 SH	P UH1 SH	1	1
exp1_b2	s4f2cc40b	60	https://jalimturkexperiment2.s3.us-east-2.amazonaws.com/adaabb6ed249f33ca710075e9915a111.mp4	Bernice_booth_-12dB.mp4	bernice	F	AnV	FACS	booth	free	B UW1 TH	F R IY1	0	0
exp1_b2	s4f2cc40b	61	https://jalimturkexperiment2.s3.us-east-2.amazonaws.com/5247239ec3f9f4173228a70b70ed5998.mp4	SUGAR_ZACH.mp4	zach	M	target	DNN	sugar	sugar	SH UH1 G ER0	SH UH1 G ER0	1	1
exp1_b2	s4f2cc40b	62	https://jalimturkexperiment2.s3.us-east-2.amazonaws.com/f820a8e2aaceed1a02680e786d47d0c8.mp4	WAGE_JOHN_-12dB.mp4	john	M	AnV	Real	wage	wage	W EY1 JH	W EY1 JH	1	1
exp1_b2	s4f2cc40b	63	https://jalimturkexperiment2.s3.us-east-2.amazonaws.com/de0dba953429924686f46da0bf475b91.mp4	MOTH_LIN_a_-12dB.mp4	lin	F	An	Real	moth	mock	M AO1 TH	M AA1 K	0	0.2
exp1_b2	s4f2cc40b	64	https://jalimturkexperiment2.s3.us-east-2.amazonaws.com/7d24cd0231bbd0a9b5d5d36abaf22c1f.mp4	CASHMERE_KATE_-12dB.mp4	kate	F	AnV	DNN	cashmere	bridge	K AE1 ZH M IH0 R	B R IH1 JH	0	0.25
exp1_b2	s4f2cc40b	65	https://jalimturkexperiment2.s3.us-east-2.amazonaws.com/16ae5bd990e416c40604353784ea403e.mp4	Bernice_thoughts_-12dB.mp4	bernice	F	AnV	FACS	thoughts	lots	TH AO1 T S	L AA1 T S	0	0.333333
exp1_b2	s4f2cc40b	66	https://jalimturkexperiment2.s3.us-east-2.amazonaws.com/d7d579dfc411a8060f7fdbb716bedaf7.mp4	HOIST_JAKE_-12dB.mp4	jake	M	AnV	DNN	hoist	voice	HH OY1 S T	V OY1 S	0	0.4
exp1_b2	s4f2cc40b	67	https://jalimturkexperiment2.s3.us-east-2.amazonaws.com/6697439bb59d3adf348da936ebcbffea.mp4	POLISH_LIN_a_-12dB.mp4	lin	F	An	Real	polish	calling	P AA1 L IH0 SH	K AO1 L IH0 NG	0	0.25
exp1_b2	s4f2cc40b	68	https://jalimturkexperiment2.s3.us-east-2.amazonaws.com/e15e419b98c5122cc6a5d4c3e611150d.mp4	Bernice_youth_-12dB.mp4	bernice	F	AnV	FACS	youth	union	Y UW1 TH	Y UW1 N Y AH0 N	0	0.285714
exp1_b2	s4f2cc40b	69	https://jalimturkexperiment2.s3.us-east-2.amazonaws.com/09f901278c25dca1522c13140b449164.mp4	PLEASURE_LIN_-12dB.mp4	lin	F	AnV	Real	pleasure	pleasure	P L EH1 ZH ER0	P L EH1 ZH ER0	1	1
exp1_b2	s4f2cc40b	70	https://jalimturkexperiment2.s3.us-east-2.amazonaws.com/3e99d4376a806498904f1765caf2ab03.mp4	SPOUT_LIN_-12dB.mp4	lin	F	AnV	Real	spout	spouse	S P AW1 T	S P AW1 S	0	0.6
exp1_b2	s4f2cc40b	71	https://jalimturkexperiment2.s3.us-east-2.amazonaws.com/f74cb63809576a2a683942416fd4ccda.mp4	Bernice_pathway_-12dB.mp4	bernice	F	AnV	FACS	pathway	pounding	P AE1 TH W EY2	P AW1 N D IH0 NG	0	0.1
exp1_b2	s4f2cc40b	72	https://jalimturkexperiment2.s3.us-east-2.amazonaws.com/ea4c3f6c03defab6828623c8f24f8b5d.mp4	NOISY_JOHN_a_-12dB.mp4	john	M	An	Real	noisy	losing	N OY1 Z IY0	L UW1 Z IH0 NG	0	0.125
exp1_b2	s4f2cc40b	73	https://jalimturkexperiment2.s3.us-east-2.amazonaws.com/06cffbf34c1075516108ab3a3a5f240e.mp4	Bernice_wormhole_-12dB.mp4	bernice	F	AnV	FACS	wormhole	whirlpool	W ER1 M HH AO2 L	W ER1 L P UW2 L	0	0.333333
exp1_b2	s649be30d	1	https://jalimturkexperiment2.s3.us-east-2.amazonaws.com/0b8e649099343fe1a9bb9dbac8f59827.mp4	FIVE_DERRICK.mp4	derrick	M	target	Real	five	five	F AY1 V	F AY1 V	1	1
exp1_b2	s649be30d	2	https://jalimturkexperiment2.s3.us-east-2.amazonaws.com/e372b95608e4eaccb6124c1688d9b57e.mp4	ARGUE_MARIA.mp4	maria	F	target	FACS	argue	argue	AA1 R G Y UW0	AA1 R G Y UW0	1	1
exp1_b2	s649be30d	3	https://jalimturkexperiment2.s3.us-east-2.amazonaws.com/1cdf94914aa7961344f18b02d5e78501.mp4	TEACH_ZACH.mp4	zach	M	target	DNN	teach	teach	T IY1 CH	T IY1 CH	1	1
exp1_b2	s649be30d	4	https://jalimturkexperiment2.s3.us-east-2.amazonaws.com/0b020804f9691c6bd9bff273025d0275.mp4	COWBOY_JOHN_a_-12dB.mp4	john	M	An	Real	cowboy	public	K AW1 B OY2	P AH1 B L IH0 K	0	0.25
exp1_b2	s649be30d	5	https://jalimturkexperiment2.s3.us-east-2.amazonaws.com/0394299650cc806aa770acad9b77a6d4.mp4	Ettore_rouge_-12dB.mp4	ettore	M	AnV	FACS	rouge	huge	R UW1 ZH	HH Y UW1 JH	0	0.166667
exp1_b2	s649be30d	6	https://jalimturkexperiment2.s3.us-east-2.amazonaws.com/06cffbf34c1075516108ab3a3a5f240e.mp4	Bernice_wormhole_-12dB.mp4	bernice	F	AnV	FACS	wormhole	lumber	W ER1 M HH AO2 L	L AH1 M B ER0	0	0.375
exp1_b2	s649be30d	7	https://jalimturkexperiment2.s3.us-east-2.amazonaws.com/4bf44d3c541721c76bf91041f6767dfd.mp4	BATHE_LIN_a_-12dB.mp4	lin	F	An	Real	bathe	big	B EY1 DH	B IH1 G	0	0.2
exp1_b2	s649be30d	8	https://jalimturkexperiment2.s3.us-east-2.amazonaws.com/e15e419b98c5122cc6a5d4c3e611150d.mp4	Bernice_youth_-12dB.mp4	bernice	F	AnV	FACS	youth	you	Y UW1 TH	Y UW1	0	0.666667
exp1_b2	s649be30d	9	https://jalimturkexperiment2.s3.us-east-2.amazonaws.com/7a9019129fe64e111d7375b2c96f62c3.mp4	WEIGHT_JAKE_-12dB.mp4	jake	M	AnV	DNN	weight	wait	W EY1 T	W EY1 T	1	1
exp1_b2	s649be30d	10	https://jalimturkexperiment2.s3.us-east-2.amazonaws.com/16ae5bd990e416c40604353784ea403e.mp4	Bernice_thoughts_-12dB.mp4	bernice	F	AnV	FACS	thoughts	locked	TH AO1 T S	L AA1 K T	0	0.142857
exp1_b2	s649be30d	11	https://jalimturkexperiment2.s3.us-east-2.amazonaws.com/b5a5c2da65afc9b501f6678ac934f543.mp4	FUSION_JAKE_-12dB.mp4	jake	M	AnV	DNN	fusion	huge	F Y UW1 ZH AH0 N	HH Y UW1 JH	0	0.25
exp1_b2	s649be30d	12	https://jalimturkexperiment2.s3.us-east-2.amazonaws.com/e4c48bd26d2ff3cbefd151292131a0d8.mp4	Ettore_loathe_-12dB.mp4	ettore	M	AnV	FACS	loathe	goat	L OW1 DH	G OW1 T	0	0.2
exp1_b2	s649be30d	13	https://jalimturkexperiment2.s3.us-east-2.amazonaws.com/b9761c74010399c2802e646a52427136.mp4	Ettore_luau_-12dB.mp4	ettore	M	AnV	FACS	luau	loud	L UW1 AW2	L AW1 D	0	0.5
exp1_b2	s649be30d	14	https://jalimturkexperiment2.s3.us-east-2.amazonaws.com/39a85da92b4b9d06f148cae33b38f468.mp4	EYEBROW_MARIA.mp4	maria	F	target	FACS	eyebrow	eyebrow	AY1 B R AW2	AY1 B R AW2	1	1
exp1_b2	s649be30d	15	https://jalimturkexperiment2.s3.us-east-2.amazonaws.com/3e99d4376a806498904f1765caf2ab03.mp4	SPOUT_LIN_-12dB.mp4	lin	F	AnV	Real	spout	spouse	S P AW1 T	S P AW1 S	0	0.6
exp1_b2	s649be30d	16	https://jalimturkexperiment2.s3.us-east-2.amazonaws.com/769ab1aa36d0ccce13590cbbc9b54d3a.mp4	YANK_MARIA.mp4	maria	F	target	FACS	yank	yank	Y AE1 NG K	Y AE1 NG K	1	1
exp1_b2	s649be30d	17	https://jalimturkexperiment2.s3.us-east-2.amazonaws.com/3ba371a39d070bddfe54f036163581d4.mp4	INVOICE_LIN_-12dB.mp4	lin	F	AnV	Real	invoice	invoice	IH1 N V OY0 S	IH1 N V OY0 S	1	1
exp1_b2	s649be30d	18	https://jalimturkexperiment2.s3.us-east-2.amazonaws.com/e54486da2d0d04e3344001e39b9bbb1d.mp4	OPTION_KATE_-12dB.mp4	kate	F	AnV	DNN	option	option	AA1 P SH AH0 N	AA1 P SH AH0 N	1	1
exp1_b2	s649be30d	19	https://jalimturkexperiment2.s3.us-east-2.amazonaws.com/de0dba953429924686f46da0bf475b91.mp4	MOTH_LIN_a_-12dB.mp4	lin	F	An	Real	moth	lock	M AO1 TH	L AA1 K	0	0
exp1_b2	s649be30d	20	https://jalimturkexperiment2.s3.us-east-2.amazonaws.com/eb61e1cae25546cf8a5112e3e72813eb.mp4	BUTCHER_ZACH.mp4	zach	M	target	DNN	butcher	butcher	B UH1 CH ER0	B UH1 CH ER0	1	1
exp1_b2	s649be30d	21	https://jalimturkexperiment2.s3.us-east-2.amazonaws.com/5baf330d28465fbec0fcac9956a111c1.mp4	JOINING_JAKE_-12dB.mp4	jake	M	AnV	DNN	joining	joining	JH OY1 N IH0 NG	JH OY1 N IH0 NG	1	1
exp1_b2	s649be30d	22	https://jalimturkexperiment2.s3.us-east-2.amazonaws.com/9c7d859c6af067716a60d890097f24e0.mp4	SEIZURE_JOHN_-12dB.mp4	john	M	AnV	Real	seizure	teacher	S IY1 ZH ER0	T IY1 CH ER0	0	0.333333
exp1_b2	s649be30d	23	https://jalimturkexperiment2.s3.us-east-2.amazonaws.com/e457a02d7e5a846ac4bf3f0a0c9c2365.mp4	Ettore_yellow_-12dB.mp4	ettore	M	AnV	FACS	yellow	yell	Y EH1 L OW0	Y EH1 L	0	0.75
exp1_b2	s649be30d	24	https://jalimturkexperiment2.s3.us-east-2.amazonaws.com/2bef9dede56e77a08205683ba85757dd.mp4	CASH_KATE_-12dB.mp4	kate	F	AnV	DNN	cash	catch	K AE1 SH	K AE1 CH	0	0.5
exp1_b2	s649be30d	25	https://jalimturkexperiment2.s3.us-east-2.amazonaws.com/6eeb2e107ca01c33293cfd68f43363ba.mp4	AMNESIA_JOHN_a_-12dB.mp4	john	M	An	Real	amnesia	leisure	AE0 M N IY1 ZH AH0	L EH1 ZH ER0	0	0.111111
exp1_b2	s649be30d	26	https://jalimturkexperiment2.s3.us-east-2.amazonaws.com/ce091ff633bd50f9c17876408b61f594.mp4	JAB_JOHN_-12dB.mp4	john	M	AnV	Real	jab	jab	JH AE1 B	JH AE1 B	1	1
exp1_b2	s649be30d	27	https://jalimturkexperiment2.s3.us-east-2.amazonaws.com/7d24cd0231bbd0a9b5d5d36abaf22c1f.mp4	CASHMERE_KATE_-12dB.mp4	kate	F	AnV	DNN	cashmere	argue	K AE1 ZH M IH0 R	AA1 R G Y UW0	0	0.1
exp1_b2	s649be30d	28	https://jalimturkexperiment2.s3.us-east-2.amazonaws.com/bed9e65b7a1e43b37da6aad78b5065ef.mp4	WORTHY_JOHN_a_-12dB.mp4	john	M	An	Real	worthy	sunny	W ER1 DH IY0	S AH1 N IY0	0	0.142857
exp1_b2	s649be30d	29	https://jalimturkexperiment2.s3.us-east-2.amazonaws.com/433feb14e90d87635d5a762309b268cc.mp4	THANK_KATE_-12dB.mp4	kate	F	AnV	DNN	thank	dike	TH AE1 NG K	D AY1 K	0	0.166667
exp1_b2	s649be30d	30	https://jalimturkexperiment2.s3.us-east-2.amazonaws.com/d667e58030c556b335997db0fc44ad89.mp4	SHADE_DERRICK.mp4	derrick	M	target	Real	shade	shade	SH EY1 D	SH EY1 D	1	1
exp1_b2	s649be30d	31	https://jalimturkexperiment2.s3.us-east-2.amazonaws.com/b6976469068749bf45d86a0e976c95b5.mp4	PAYOFF_LIN_-12dB.mp4	lin	F	AnV	Real	payoff	half	P EY1 AO2 F	HH AE1 F	0	0.166667
exp1_b2	s649be30d	32	https://jalimturkexperiment2.s3.us-east-2.amazonaws.com/504a342bab040ed041d8a0898185009f.mp4	HEAVY_KATE_-12dB.mp4	kate	F	AnV	DNN	heavy	heavy	HH EH1 V IY0	HH EH1 V IY0	1	1
exp1_b2	s649be30d	33	https://jalimturkexperiment2.s3.us-east-2.amazonaws.com/a52b08f09c21e726ac9600eec605330a.mp4	WATCHDOG_JOHN_a_-12dB.mp4	john	M	An	Real	watchdog	watchful	W AA1 CH D AO2 G	W AA1 CH F AH0 L	0	0.333333
exp1_b2	s649be30d	34	https://jalimturkexperiment2.s3.us-east-2.amazonaws.com/08df2f9d3908419b3fc223fdcd549e29.mp4	Bernice_wives_-12dB.mp4	bernice	F	AnV	FACS	wives	water	W AY1 V Z	W AO1 T ER0	0	0.142857
exp1_b2	s649be30d	35	https://jalimturkexperiment2.s3.us-east-2.amazonaws.com/6697439bb59d3adf348da936ebcbffea.mp4	POLISH_LIN_a_-12dB.mp4	lin	F	An	Real	polish	orange	P AA1 L IH0 SH	AO1 R AH0 N JH	0	0
exp1_b2	s649be30d	36	https://jalimturkexperiment2.s3.us-east-2.amazonaws.com/39ae0358fcb9fc64593f238ce1a3d37a.mp4	QUIET_JOHN_-12dB.mp4	john	M	AnV	Real	quiet	quiet	K W AY1 AH0 T	K W AY1 AH0 T	1	1
exp1_b2	s649be30d	37	https://jalimturkexperiment2.s3.us-east-2.amazonaws.com/f99433b18d432da952cee08016269835.mp4	CHIEF_JAKE_-12dB.mp4	jake	M	AnV	DNN	chief	cheap	CH IY1 F	CH IY1 P	0	0.5
exp1_b2	s649be30d	38	https://jalimturkexperiment2.s3.us-east-2.amazonaws.com/aa8e75533809e976d9803894185028d7.mp4	CRAB_JAKE_-12dB.mp4	jake	M	AnV	DNN	crab	map	K R AE1 B	M AE1 P	0	0.166667
exp1_b2	s649be30d	39	https://jalimturkexperiment2.s3.us-east-2.amazonaws.com/f74cb63809576a2a683942416fd4ccda.mp4	Bernice_pathway_-12dB.mp4	bernice	F	AnV	FACS	pathway	paddy	P AE1 TH W EY2	P AE1 D IY0	0	0.285714
exp1_b2	s649be30d	40	https://jalimturkexperiment2.s3.us-east-2.amazonaws.com/5091545194dd99cdd75352c636dfd8b7.mp4	MATURE_LIN_-12dB.mp4	lin	F	AnV	Real	mature	mature	M AH0 CH UH1 R	M AH0 CH UH1 R	1	1
exp1_b2	s649be30d	41	https://jalimturkexperiment2.s3.us-east-2.amazonaws.com/5247239ec3f9f4173228a70b70ed5998.mp4	SUGAR_ZACH.mp4	zach	M	target	DNN	sugar	sugar	SH UH1 G ER0	SH UH1 G ER0	1	1
exp1_b2	s649be30d	42	https://jalimturkexperiment2.s3.us-east-2.amazonaws.com/2af190a1437c1efa684d4f5b018501af.mp4	OYSTER_JAKE_-12dB.mp4	jake	M	AnV	DNN	oyster	razor	OY1 S T ER0	R EY1 Z ER0	0	0.142857
exp1_b2	s649be30d	43	https://jalimturkexperiment2.s3.us-east-2.amazonaws.com/e7f030569084c6a99e847378be974cc2.mp4	SHOWER_LIN_a_-12dB.mp4	lin	F	An	Real	shower	child	SH AW1 ER0	CH AY1 L D	0	0
exp1_b2	s649be30d	44	https://jalimturkexperiment2.s3.us-east-2.amazonaws.com/ccfbba04777da0255b037dc11b17ff39.mp4	ALTHOUGH_KATE_-12dB.mp4	kate	F	AnV	DNN	although	elbow	AO2 L DH OW1	EH1 L B OW2	0	0.333333
exp1_b2	s649be30d	45	https://jalimturkexperiment2.s3.us-east-2.amazonaws.com/adaabb6ed249f33ca710075e9915a111.mp4	Bernice_booth_-12dB.mp4	bernice	F	AnV	FACS	booth	food	B UW1 TH	F UW1 D	0	0.2
exp1_b2	s649be30d	46	https://jalimturkexperiment2.s3.us-east-2.amazonaws.com/09f901278c25dca1522c13140b449164.mp4	PLEASURE_LIN_-12dB.mp4	lin	F	AnV	Real	pleasure	pleasure	P L EH1 ZH ER0	P L EH1 ZH ER0	1	1
exp1_b2	s649be30d	47	https://jalimturkexperiment2.s3.us-east-2.amazonaws.com/082358971a733a9a8d0b946f5ad58640.mp4	PYTHON_KATE_-12dB.mp4	kate	F	AnV	DNN	python	pipe	P AY1 TH AA0 N	P AY1 P	0	0.333333
exp1_b2	s649be30d	48	https://jalimturkexperiment2.s3.us-east-2.amazonaws.com/01790f4b067aab9b358b7692a5345b25.mp4	MOUTHS_LIN_-12dB.mp4	lin	F	AnV	Real	mouths	pound	M AW1 DH Z	P AW1 N D	0	0.142857
exp1_b2	s649be30d	49	https://jalimturkexperiment2.s3.us-east-2.amazonaws.com/d4acf368148c712954dcc495a0c51e29.mp4	Ettore_feathers_-12dB.mp4	ettore	M	AnV	FACS	feathers	vanish	F EH1 DH ER0 Z	V AE1 N IH0 SH	0	0
exp1_b2	s649be30d	50	https://jalimturkexperiment2.s3.us-east-2.amazonaws.com/45b68b17870a9f3ebd80180711c6bddc.mp4	Bernice_voice_-12dB.mp4	bernice	F	AnV	FACS	voice	wait	V OY1 S	W EY1 T	0	0
exp1_b2	s649be30d	51	https://jalimturkexperiment2.s3.us-east-2.amazonaws.com/4052b57426bd68dbf2a3f65edbab3264.mp4	VOUCH_LIN_a_-12dB.mp4	lin	F	An	Real	vouch	couch	V AW1 CH	K AW1 CH	0	0.5
exp1_b2	s649be30d	52	https://jalimturkexperiment2.s3.us-east-2.amazonaws.com/00ec48165769374794a780900211e0ae.mp4	GAUGE_JOHN_a_-12dB.mp4	john	M	An	Real	gauge	age	G EY1 JH	EY1 JH	0	0.666667
exp1_b2	s649be30d	53	https://jalimturkexperiment2.s3.us-east-2.amazonaws.com/5d73c642e4a9988ff5f6426b00abe6f7.mp4	FETCH_LIN_a_-12dB.mp4	lin	F	An	Real	fetch	touch	F EH1 CH	T AH1 CH	0	0.2
exp1_b2	s649be30d	54	https://jalimturkexperiment2.s3.us-east-2.amazonaws.com/51c313d6998e9ce6f047224b8bfb50be.mp4	ZONING_LIN_-12dB.mp4	lin	F	AnV	Real	zoning	zoning	Z OW1 N IH0 NG	Z OW1 N IH0 NG	1	1
exp1_b2	s649be30d	55	https://jalimturkexperiment2.s3.us-east-2.amazonaws.com/ea2a31cec579bca28607401ec0066fbd.mp4	ETHIC_JOHN_-12dB.mp4	john	M	AnV	Real	ethic	ethic	EH1 TH IH0 K	EH1 TH IH0 K	1	1
exp1_b2	s649be30d	56	https://jalimturkexperiment2.s3.us-east-2.amazonaws.com/2a161a6150341f663d647dd2836a2e7a.mp4	ECHOES_JOHN_-12dB.mp4	john	M	AnV	Real	echoes	echo	EH1 K OW0 Z	EH1 K OW0	0	0.75
exp1_b2	s649be30d	57	https://jalimturkexperiment2.s3.us-east-2.amazonaws.com/02d9955be4cefe39927afed2abb607d1.mp4	SOOTHING_LIN_-12dB.mp4	lin	F	AnV	Real	soothing	duty	S UW1 DH IH0 NG	D UW1 T IY0	0	0.125
exp1_b2	s649be30d	58	https://jalimturkexperiment2.s3.us-east-2.amazonaws.com/af83300bad219a5a28724be1a96c767e.mp4	Ettore_poise_-12dB.mp4	ettore	M	AnV	FACS	poise	fish	P OY1 Z	F IH1 SH	0	0
exp1_b2	s649be30d	59	https://jalimturkexperiment2.s3.us-east-2.amazonaws.com/fe7edb9ba6199159e3f91c05ef458402.mp4	HASH_JOHN_a_-12dB.mp4	john	M	An	Real	hash	catch	HH AE1 SH	K AE1 CH	0	0.2
exp1_b2	s649be30d	60	https://jalimturkexperiment2.s3.us-east-2.amazonaws.com/5a21538ca3d4d02605a019727d646757.mp4	THOSE_DERRICK.mp4	derrick	M	target	Real	those	doze	DH OW1 Z	D OW1 Z	0	0.5
exp1_b2	s649be30d	61	https://jalimturkexperiment2.s3.us-east-2.amazonaws.com/a1efffd4269eb0c127cbd7bd0cca340c.mp4	DEPTH_JOHN_-12dB.mp4	john	M	AnV	Real	depth	depth	D EH1 P TH	D EH1 P TH	1	1
exp1_b2	s649be30d	62	https://jalimturkexperiment2.s3.us-east-2.amazonaws.com/c7877ec0610b5638bdf9f941db49fcf0.mp4	JUMBO_JAKE_-12dB.mp4	jake	M	AnV	DNN	jumbo	jumbo	JH AH1 M B OW0	JH AH1 M B OW0	1	1
exp1_b2	s649be30d	63	https://jalimturkexperiment2.s3.us-east-2.amazonaws.com/e02f091911f676f955db7f1c1beef776.mp4	Ettore_monkey_-12dB.mp4	ettore	M	AnV	FACS	monkey	monkey	M AH1 NG K IY0	M AH1 NG K IY0	1	1
exp1_b2	s649be30d	64	https://jalimturkexperiment2.s3.us-east-2.amazonaws.com/3e224c32a818f33505179d66c2e3f9a4.mp4	THEME_LIN_a_-12dB.mp4	lin	F	An	Real	theme	huge	TH IY1 M	HH Y UW1 JH	0	0
exp1_b2	s649be30d	65	https://jalimturkexperiment2.s3.us-east-2.amazonaws.com/f820a8e2aaceed1a02680e786d47d0c8.mp4	WAGE_JOHN_-12dB.mp4	john	M	AnV	Real	wage	wage	W EY1 JH	W EY1 JH	1	1
exp1_b2	s649be30d	66	https://jalimturkexperiment2.s3.us-east-2.amazonaws.com/ea4c3f6c03defab6828623c8f24f8b5d.mp4	NOISY_JOHN_a_-12dB.mp4	john	M	An	Real	noisy	police	N OY1 Z IY0	P AH0 L IY1 S	0	0.125
exp1_b2	s649be30d	67	https://jalimturkexperiment2.s3.us-east-2.amazonaws.com/d7d579dfc411a8060f7fdbb716bedaf7.mp4	HOIST_JAKE_-12dB.mp4	jake	M	AnV	DNN	hoist	wait	HH OY1 S T	W EY1 T	0	0.166667
exp1_b2	s649be30d	68	https://jalimturkexperiment2.s3.us-east-2.amazonaws.com/8a289fd74a07b27d425393af4e0d0c1b.mp4	Ettore_choice_-12dB.mp4	ettore	M	AnV	FACS	choice	touch	CH OY1 S	T AH1 CH	0	0.2
exp1_b2	s649be30d	69	https://jalimturkexperiment2.s3.us-east-2.amazonaws.com/c2ba0d0e188b18be6925e725765d04d3.mp4	WORE_KATE_-12dB.mp4	kate	F	AnV	DNN	wore	water	W AO1 R	W AO1 T ER0	0	0.4
exp1_b2	s649be30d	70	https://jalimturkexperiment2.s3.us-east-2.amazonaws.com/9b9653ef5ccfe7e6c4f0a78aa92b8232.mp4	VERSION_JOHN_-12dB.mp4	john	M	AnV	Real	version	version	V ER1 ZH AH0 N	V ER1 ZH AH0 N	1	1
exp1_b2	s649be30d	71	https://jalimturkexperiment2.s3.us-east-2.amazonaws.com/fad43b3d41dcb7bb1ecf10cebd13df72.mp4	Bernice_garage_-12dB.mp4	bernice	F	AnV	FACS	garage	garage	G ER0 AA1 ZH	G ER0 AA1 ZH	1	1
exp1_b2	s649be30d	72	https://jalimturkexperiment2.s3.us-east-2.amazonaws.com/d45d44455bec2d15ad882222ef5eba49.mp4	PUSH_JOHN_a_-12dB.mp4	john	M	An	Real	push	bush	P UH1 SH	B UH1 SH	0	0.5
exp1_b2	s649be30d	73	https://jalimturkexperiment2.s3.us-east-2.amazonaws.com/d59d0f0292c4c8ac0fa6928d7cee2f67.mp4	WITH_LIN_a_-12dB.mp4	lin	F	An	Real	with	sleep	W IH1 TH	S L IY1 P	0	0
exp1_b2	sd33bc673	1	https://jalimturkexperiment2.s3.us-east-2.amazonaws.com/6eeb2e107ca01c33293cfd68f43363ba.mp4	AMNESIA_JOHN_a_-12dB.mp4	john	M	An	Real	amnesia	usual	AE0 M N IY1 ZH AH0	Y UW1 ZH AH0 W AH0 L	0	0.181818
exp1_b2	sd33bc673	2	https://jalimturkexperiment2.s3.us-east-2.amazonaws.com/8a289fd74a07b27d425393af4e0d0c1b.mp4	Ettore_choice_-12dB.mp4	ettore	M	AnV	FACS	choice	choice	CH OY1 S	CH OY1 S	1	1
exp1_b2	sd33bc673	3	https://jalimturkexperiment2.s3.us-east-2.amazonaws.com/e372b95608e4eaccb6124c1688d9b57e.mp4	ARGUE_MARIA.mp4	maria	F	target	FACS	argue	argue	AA1 R G Y UW0	AA1 R G Y UW0	1	1
exp1_b2	sd33bc673	4	https://jalimturkexperiment2.s3.us-east-2.amazonaws.com/7d24cd0231bbd0a9b5d5d36abaf22c1f.mp4	CASHMERE_KATE_-12dB.mp4	kate	F	AnV	DNN	cashmere	time	K AE1 ZH M IH0 R	T AY1 M	0	0.125
exp1_b2	sd33bc673	5	https://jalimturkexperiment2.s3.us-east-2.amazonaws.com/09f901278c25dca1522c13140b449164.mp4	PLEASURE_LIN_-12dB.mp4	lin	F	AnV	Real	pleasure	pleasure	P L EH1 ZH ER0	P L EH1 ZH ER0	1	1
exp1_b2	sd33bc673	6	https://jalimturkexperiment2.s3.us-east-2.amazonaws.com/08df2f9d3908419b3fc223fdcd549e29.mp4	Bernice_wives_-12dB.mp4	bernice	F	AnV	FACS	wives	wives	W AY1 V Z	W AY1 V Z	1	1
exp1_b2	sd33bc673	7	https://jalimturkexperiment2.s3.us-east-2.amazonaws.com/5a21538ca3d4d02605a019727d646757.mp4	THOSE_DERRICK.mp4	derrick	M	target	Real	those	those	DH OW1 Z	DH OW1 Z	1	1
exp1_b2	sd33bc673	8	https://jalimturkexperiment2.s3.us-east-2.amazonaws.com/f74cb63809576a2a683942416fd4ccda.mp4	Bernice_pathway_-12dB.mp4	bernice	F	AnV	FACS	pathway	password	P AE1 TH W EY2	P AE1 S W ER2 D	0	0.375
exp1_b2	sd33bc673	9	https://jalimturkexperiment2.s3.us-east-2.amazonaws.com/b9761c74010399c2802e646a52427136.mp4	Ettore_luau_-12dB.mp4	ettore	M	AnV	FACS	luau	tulip	L UW1 AW2	T UW1 L IH0 P	0	0.333333
exp1_b2	sd33bc673	10	https://jalimturkexperiment2.s3.us-east-2.amazonaws.com/1cdf94914aa7961344f18b02d5e78501.mp4	TEACH_ZACH.mp4	zach	M	target	DNN	teach	teach	T IY1 CH	T IY1 CH	1	1
exp1_b2	sd33bc673	11	https://jalimturkexperiment2.s3.us-east-2.amazonaws.com/f99433b18d432da952cee08016269835.mp4	CHIEF_JAKE_-12dB.mp4	jake	M	AnV	DNN	chief	cheap	CH IY1 F	CH IY1 P	0	0.5
exp1_b2	sd33bc673	12	https://jalimturkexperiment2.s3.us-east-2.amazonaws.com/504a342bab040ed041d8a0898185009f.mp4	HEAVY_KATE_-12dB.mp4	kate	F	AnV	DNN	heavy	empty	HH EH1 V IY0	EH1 M P T IY0	0	0.285714
exp1_b2	sd33bc673	13	https://jalimturkexperiment2.s3.us-east-2.amazonaws.com/b5a5c2da65afc9b501f6678ac934f543.mp4	FUSION_JAKE_-12dB.mp4	jake	M	AnV	DNN	fusion	union	F Y UW1 ZH AH0 N	Y UW1 N Y AH0 N	0	0.5
exp1_b2	sd33bc673	14	https://jalimturkexperiment2.s3.us-east-2.amazonaws.com/0b020804f9691c6bd9bff273025d0275.mp4	COWBOY_JOHN_a_-12dB.mp4	john	M	An	Real	cowboy	hover	K AW1 B OY2	HH AH1 V ER0	0	0
exp1_b2	sd33bc673	15	https://jalimturkexperiment2.s3.us-east-2.amazonaws.com/bed9e65b7a1e43b37da6aad78b5065ef.mp4	WORTHY_JOHN_a_-12dB.mp4	john	M	An	Real	worthy	glory	W ER1 DH IY0	G L AO1 R IY0	0	0.125
exp1_b2	sd33bc673	16	https://jalimturkexperiment2.s3.us-east-2.amazonaws.com/adaabb6ed249f33ca710075e9915a111.mp4	Bernice_booth_-12dB.mp4	bernice	F	AnV	FACS	booth	weed	B UW1 TH	W IY1 D	0	0
exp1_b2	sd33bc673	17	https://jalimturkexperiment2.s3.us-east-2.amazonaws.com/c7877ec0610b5638bdf9f941db49fcf0.mp4	JUMBO_JAKE_-12dB.mp4	jake	M	AnV	DNN	jumbo	jumbo	JH AH1 M B OW0	JH AH1 M B OW0	1	1
exp1_b2	sd33bc673	18	https://jalimturkexperiment2.s3.us-east-2.amazonaws.com/d4acf368148c712954dcc495a0c51e29.mp4	Ettore_feathers_-12dB.mp4	ettore	M	AnV	FACS	feathers	message	F EH1 DH ER0 Z	M EH1 S AH0 JH	0	0.111111
exp1_b2	sd33bc673	19	https://jalimturkexperiment2.s3.us-east-2.amazonaws.com/ce091ff633bd50f9c17876408b61f594.mp4	JAB_JOHN_-12dB.mp4	john	M	AnV	Real	jab	jack	JH AE1 B	JH AE1 K	0	0.5
exp1_b2	sd33bc673	20	https://jalimturkexperiment2.s3.us-east-2.amazonaws.com/ccfbba04777da0255b037dc11b17ff39.mp4	ALTHOUGH_KATE_-12dB.mp4	kate	F	AnV	DNN	although	carbon	AO2 L DH OW1	K AA1 R B AH0 N	0	0
exp1_b2	sd33bc673	21	https://jalimturkexperiment2.s3.us-east-2.amazonaws.com/6697439bb59d3adf348da936ebcbffea.mp4	POLISH_LIN_a_-12dB.mp4	lin	F	An	Real	polish	holly	P AA1 L IH0 SH	HH AA1 L IY0	0	0.285714
exp1_b2	sd33bc673	22	https://jalimturkexperiment2.s3.us-east-2.amazonaws.com/aa8e75533809e976d9803894185028d7.mp4	CRAB_JAKE_-12dB.mp4	jake	M	AnV	DNN	crab	craft	K R AE1 B	K R AE1 F T	0	0.5
exp1_b2	sd33bc673	23	https://jalimturkexperiment2.s3.us-east-2.amazonaws.com/eb61e1cae25546cf8a5112e3e72813eb.mp4	BUTCHER_ZACH.mp4	zach	M	target	DNN	butcher	butcher	B UH1 CH ER0	B UH1 CH ER0	1	1
exp1_b2	sd33bc673	24	https://jalimturkexperiment2.s3.us-east-2.amazonaws.com/06cffbf34c1075516108ab3a3a5f240e.mp4	Bernice_wormhole_-12dB.mp4	bernice	F	AnV	FACS	wormhole	wrongly	W ER1 M HH AO2 L	R AO1 NG L IY0	0	0.222222
exp1_b2	sd33bc673	25	https://jalimturkexperiment2.s3.us-east-2.amazonaws.com/3ba371a39d070bddfe54f036163581d4.mp4	INVOICE_LIN_-12dB.mp4	lin	F	AnV	Real	invoice	steadfast	IH1 N V OY0 S	S T EH1 D F AE2 S T	0	0.0833333
exp1_b2	sd33bc673	26	https://jalimturkexperiment2.s3.us-east-2.amazonaws.com/d7d579dfc411a8060f7fdbb716bedaf7.mp4	HOIST_JAKE_-12dB.mp4	jake	M	AnV	DNN	hoist	quick	HH OY1 S T	K W IH1 K	0	0
exp1_b2	sd33bc673	27	https://jalimturkexperiment2.s3.us-east-2.amazonaws.com/4052b57426bd68dbf2a3f65edbab3264.mp4	VOUCH_LIN_a_-12dB.mp4	lin	F	An	Real	vouch	stop	V AW1 CH	S T AA1 P	0	0
exp1_b2	sd33bc673	28	https://jalimturkexperiment2.s3.us-east-2.amazonaws.com/e457a02d7e5a846ac4bf3f0a0c9c2365.mp4	Ettore_yellow_-12dB.mp4	ettore	M	AnV	FACS	yellow	done	Y EH1 L OW0	D AH1 N	0	0
exp1_b2	sd33bc673	29	https://jalimturkexperiment2.s3.us-east-2.amazonaws.com/fe7edb9ba6199159e3f91c05ef458402.mp4	HASH_JOHN_a_-12dB.mp4	john	M	An	Real	hash	catch	HH AE1 SH	K AE1 CH	0	0.2
exp1_b2	sd33bc673	30	https://jalimturkexperiment2.s3.us-east-2.amazonaws.com/e4c48bd26d2ff3cbefd151292131a0d8.mp4	Ettore_loathe_-12dB.mp4	ettore	M	AnV	FACS	loathe	noisy	L OW1 DH	N OY1 Z IY0	0	0
exp1_b2	sd33bc673	31	https://jalimturkexperiment2.s3.us-east-2.amazonaws.com/e15e419b98c5122cc6a5d4c3e611150d.mp4	Bernice_youth_-12dB.mp4	bernice	F	AnV	FACS	youth	youth	Y UW1 TH	Y UW1 TH	1	1
exp1_b2	sd33bc673	32	https://jalimturkexperiment2.s3.us-east-2.amazonaws.com/16ae5bd990e416c40604353784ea403e.mp4	Bernice_thoughts_-12dB.mp4	bernice	F	AnV	FACS	thoughts	sloth	TH AO1 T S	S L OW1 TH	0	0.333333
exp1_b2	sd33bc673	33	https://jalimturkexperiment2.s3.us-east-2.amazonaws.com/b6976469068749bf45d86a0e976c95b5.mp4	PAYOFF_LIN_-12dB.mp4	lin	F	AnV	Real	payoff	beggar	P EY1 AO2 F	B EH1 G ER0	0	0
exp1_b2	sd33bc673	34	https://jalimturkexperiment2.s3.us-east-2.amazonaws.com/d59d0f0292c4c8ac0fa6928d7cee2f67.mp4	WITH_LIN_a_-12dB.mp4	lin	F	An	Real	with	sweet	W IH1 TH	S W IY1 T	0	0.166667
exp1_b2	sd33bc673	35	https://jalimturkexperiment2.s3.us-east-2.amazonaws.com/51c313d6998e9ce6f047224b8bfb50be.mp4	ZONING_LIN_-12dB.mp4	lin	F	AnV	Real	zoning	strongly	Z OW1 N IH0 NG	S T R AO1 NG L IY0	0	0.0909091
exp1_b2	sd33bc673	36	https://jalimturkexperiment2.s3.us-east-2.amazonaws.com/4bf44d3c541721c76bf91041f6767dfd.mp4	BATHE_LIN_a_-12dB.mp4	lin	F	An	Real	bathe	space	B EY1 DH	S P EY1 S	0	0.166667
exp1_b2	sd33bc673	37	https://jalimturkexperiment2.s3.us-east-2.amazonaws.com/433feb14e90d87635d5a762309b268cc.mp4	THANK_KATE_-12dB.mp4	kate	F	AnV	DNN	thank	bathtub	TH AE1 NG K	B AE1 TH T AH0 B	0	0.25
exp1_b2	sd33bc673	38	https://jalimturkexperiment2.s3.us-east-2.amazonaws.com/c2ba0d0e188b18be6925e725765d04d3.mp4	WORE_KATE_-12dB.mp4	kate	F	AnV	DNN	wore	water	W AO1 R	W AO1 T ER0	0	0.4
exp1_b2	sd33bc673	39	https://jalimturkexperiment2.s3.us-east-2.amazonaws.com/082358971a733a9a8d0b946f5ad58640.mp4	PYTHON_KATE_-12dB.mp4	kate	F	AnV	DNN	python	python	P AY1 TH AA0 N	P AY1 TH AA0 N	1	1
exp1_b2	sd33bc673	40	https://jalimturkexperiment2.s3.us-east-2.amazonaws.com/e02f091911f676f955db7f1c1beef776.mp4	Ettore_monkey_-12dB.mp4	ettore	M	AnV	FACS	monkey	moustache	M AH1 NG K IY0	M AH1 S T AE2 SH	0	0.222222
exp1_b2	sd33bc673	41	https://jalimturkexperiment2.s3.us-east-2.amazonaws.com/9c7d859c6af067716a60d890097f24e0.mp4	SEIZURE_JOHN_-12dB.mp4	john	M	AnV	Real	seizure	teacher	S IY1 ZH ER0	T IY1 CH ER0	0	0.333333
exp1_b2	sd33bc673	42	https://jalimturkexperiment2.s3.us-east-2.amazonaws.com/de0dba953429924686f46da0bf475b91.mp4	MOTH_LIN_a_-12dB.mp4	lin	F	An	Real	moth	hot	M AO1 TH	HH AA1 T	0	0
exp1_b2	sd33bc673	43	https://jalimturkexperiment2.s3.us-east-2.amazonaws.com/00ec48165769374794a780900211e0ae.mp4	GAUGE_JOHN_a_-12dB.mp4	john	M	An	Real	gauge	age	G EY1 JH	EY1 JH	0	0.666667
exp1_b2	sd33bc673	44	https://jalimturkexperiment2.s3.us-east-2.amazonaws.com/a1efffd4269eb0c127cbd7bd0cca340c.mp4	DEPTH_JOHN_-12dB.mp4	john	M	AnV	Real	depth	stephanie	D EH1 P TH	S T EH1 F AH0 N IY0	0	0.1
exp1_b2	sd33bc673	45	https://jalimturkexperiment2.s3.us-east-2.amazonaws.com/3e224c32a818f33505179d66c2e3f9a4.mp4	THEME_LIN_a_-12dB.mp4	lin	F	An	Real	theme	creek	TH IY1 M	K R IY1 K	0	0.166667
exp1_b2	sd33bc673	46	https://jalimturkexperiment2.s3.us-east-2.amazonaws.com/d45d44455bec2d15ad882222ef5eba49.mp4	PUSH_JOHN_a_-12dB.mp4	john	M	An	Real	push	butch	P UH1 SH	B UH1 CH	0	0.2
exp1_b2	sd33bc673	47	https://jalimturkexperiment2.s3.us-east-2.amazonaws.com/2af190a1437c1efa684d4f5b018501af.mp4	OYSTER_JAKE_-12dB.mp4	jake	M	AnV	DNN	oyster	waster	OY1 S T ER0	W EY1 S T ER0	0	0.5
exp1_b2	sd33bc673	48	https://jalimturkexperiment2.s3.us-east-2.amazonaws.com/5d73c642e4a9988ff5f6426b00abe6f7.mp4	FETCH_LIN_a_-12dB.mp4	lin	F	An	Real	fetch	fetch	F EH1 CH	F EH1 CH	1	1
exp1_b2	sd33bc673	49	https://jalimturkexperiment2.s3.us-east-2.amazonaws.com/ea4c3f6c03defab6828623c8f24f8b5d.mp4	NOISY_JOHN_a_-12dB.mp4	john	M	An	Real	noisy	gluten	N OY1 Z IY0	G L UW1 T AH0 N	0	0.111111
exp1_b2	sd33bc673	50	https://jalimturkexperiment2.s3.us-east-2.amazonaws.com/3e99d4376a806498904f1765caf2ab03.mp4	SPOUT_LIN_-12dB.mp4	lin	F	AnV	Real	spout	spouse	S P AW1 T	S P AW1 S	0	0.6
exp1_b2	sd33bc673	51	https://jalimturkexperiment2.s3.us-east-2.amazonaws.com/0394299650cc806aa770acad9b77a6d4.mp4	Ettore_rouge_-12dB.mp4	ettore	M	AnV	FACS	rouge	glued	R UW1 ZH	G L UW1 D	0	0.166667
exp1_b2	sd33bc673	52	https://jalimturkexperiment2.s3.us-east-2.amazonaws.com/a52b08f09c21e726ac9600eec605330a.mp4	WATCHDOG_JOHN_a_-12dB.mp4	john	M	An	Real	watchdog	watchdog	W AA1 CH D AO2 G	W AA1 CH D AO2 G	1	1
exp1_b2	sd33bc673	53	https://jalimturkexperiment2.s3.us-east-2.amazonaws.com/39a85da92b4b9d06f148cae33b38f468.mp4	EYEBROW_MARIA.mp4	maria	F	target	FACS	eyebrow	eyebrow	AY1 B R AW2	AY1 B R AW2	1	1
exp1_b2	sd33bc673	54	https://jalimturkexperiment2.s3.us-east-2.amazonaws.com/e54486da2d0d04e3344001e39b9bbb1d.mp4	OPTION_KATE_-12dB.mp4	kate	F	AnV	DNN	option	option	AA1 P SH AH0 N	AA1 P SH AH0 N	1	1
exp1_b2	sd33bc673	55	https://jalimturkexperiment2.s3.us-east-2.amazonaws.com/45b68b17870a9f3ebd80180711c6bddc.mp4	Bernice_voice_-12dB.mp4	bernice	F	AnV	FACS	voice	work	V OY1 S	W ER1 K	0	0
exp1_b2	sd33bc673	56	https://jalimturkexperiment2.s3.us-east-2.amazonaws.com/2a161a6150341f663d647dd2836a2e7a.mp4	ECHOES_JOHN_-12dB.mp4	john	M	AnV	Real	echoes	echoes	EH1 K OW0 Z	EH1 K OW0 Z	1	1
exp1_b2	sd33bc673	57	https://jalimturkexperiment2.s3.us-east-2.amazonaws.com/01790f4b067aab9b358b7692a5345b25.mp4	MOUTHS_LIN_-12dB.mp4	lin	F	AnV	Real	mouths	mouse	M AW1 DH Z	M AW1 S	0	0.4
exp1_b2	sd33bc673	58	https://jalimturkexperiment2.s3.us-east-2.amazonaws.com/f820a8e2aaceed1a02680e786d47d0c8.mp4	WAGE_JOHN_-12dB.mp4	john	M	AnV	Real	wage	rage	W EY1 JH	R EY1 JH	0	0.5
exp1_b2	sd33bc673	59	https://jalimturkexperiment2.s3.us-east-2.amazonaws.com/39ae0358fcb9fc64593f238ce1a3d37a.mp4	QUIET_JOHN_-12dB.mp4	john	M	AnV	Real	quiet	quiet	K W AY1 AH0 T	K W AY1 AH0 T	1	1
exp1_b2	sd33bc673	60	https://jalimturkexperiment2.s3.us-east-2.amazonaws.com/02d9955be4cefe39927afed2abb607d1.mp4	SOOTHING_LIN_-12dB.mp4	lin	F	AnV	Real	soothing	truly	S UW1 DH IH0 NG	T R UW1 L IY0	0	0.111111
exp1_b2	sd33bc673	61	https://jalimturkexperiment2.s3.us-east-2.amazonaws.com/5baf330d28465fbec0fcac9956a111c1.mp4	JOINING_JAKE_-12dB.mp4	jake	M	AnV	DNN	joining	joyous	JH OY1 N IH0 NG	JH OY1 AH0 S	0	0.285714
exp1_b2	sd33bc673	62	https://jalimturkexperiment2.s3.us-east-2.amazonaws.com/2bef9dede56e77a08205683ba85757dd.mp4	CASH_KATE_-12dB.mp4	kate	F	AnV	DNN	cash	couch	K AE1 SH	K AW1 CH	0	0.2
exp1_b2	sd33bc673	63	https://jalimturkexperiment2.s3.us-east-2.amazonaws.com/7a9019129fe64e111d7375b2c96f62c3.mp4	WEIGHT_JAKE_-12dB.mp4	jake	M	AnV	DNN	weight	weight	W EY1 T	W EY1 T	1	1
exp1_b2	sd33bc673	64	https://jalimturkexperiment2.s3.us-east-2.amazonaws.com/9b9653ef5ccfe7e6c4f0a78aa92b8232.mp4	VERSION_JOHN_-12dB.mp4	john	M	AnV	Real	version	version	V ER1 ZH AH0 N	V ER1 ZH AH0 N	1	1
exp1_b2	sd33bc673	65	https://jalimturkexperiment2.s3.us-east-2.amazonaws.com/af83300bad219a5a28724be1a96c767e.mp4	Ettore_poise_-12dB.mp4	ettore	M	AnV	FACS	poise	marriage	P OY1 Z	M EH1 R IH0 JH	0	0
exp1_b2	sd33bc673	66	https://jalimturkexperiment2.s3.us-east-2.amazonaws.com/fad43b3d41dcb7bb1ecf10cebd13df72.mp4	Bernice_garage_-12dB.mp4	bernice	F	AnV	FACS	garage	garage	G ER0 AA1 ZH	G ER0 AA1 ZH	1	1
exp1_b2	sd33bc673	67	https://jalimturkexperiment2.s3.us-east-2.amazonaws.com/d667e58030c556b335997db0fc44ad89.mp4	SHADE_DERRICK.mp4	derrick	M	target	Real	shade	shade	SH EY1 D	SH EY1 D	1	1
exp1_b2	sd33bc673	68	https://jalimturkexperiment2.s3.us-east-2.amazonaws.com/e7f030569084c6a99e847378be974cc2.mp4	SHOWER_LIN_a_-12dB.mp4	lin	F	An	Real	shower	chow	SH AW1 ER0	CH AW1	0	0.25
exp1_b2	sd33bc673	69	https://jalimturkexperiment2.s3.us-east-2.amazonaws.com/769ab1aa36d0ccce13590cbbc9b54d3a.mp4	YANK_MARIA.mp4	maria	F	target	FACS	yank	deck	Y AE1 NG K	D EH1 K	0	0.166667
exp1_b2	sd33bc673	70	https://jalimturkexperiment2.s3.us-east-2.amazonaws.com/5247239ec3f9f4173228a70b70ed5998.mp4	SUGAR_ZACH.mp4	zach	M	target	DNN	sugar	sugar	SH UH1 G ER0	SH UH1 G ER0	1	1
exp1_b2	sd33bc673	71	https://jalimturkexperiment2.s3.us-east-2.amazonaws.com/0b8e649099343fe1a9bb9dbac8f59827.mp4	FIVE_DERRICK.mp4	derrick	M	target	Real	five	five	F AY1 V	F AY1 V	1	1
exp1_b2	sd33bc673	72	https://jalimturkexperiment2.s3.us-east-2.amazonaws.com/5091545194dd99cdd75352c636dfd8b7.mp4	MATURE_LIN_-12dB.mp4	lin	F	AnV	Real	mature	mature	M AH0 CH UH1 R	M AH0 CH UH1 R	1	1
exp1_b2	sd33bc673	73	https://jalimturkexperiment2.s3.us-east-2.amazonaws.com/ea2a31cec579bca28607401ec0066fbd.mp4	ETHIC_JOHN_-12dB.mp4	john	M	AnV	Real	ethic	epic	EH1 TH IH0 K	EH1 P IH0 K	0	0.6
exp1_b2	s8a994fa2	1	https://jalimturkexperiment2.s3.us-east-2.amazonaws.com/3e99d4376a806498904f1765caf2ab03.mp4	SPOUT_LIN_-12dB.mp4	lin	F	AnV	Real	spout	spout	S P AW1 T	S P AW1 T	1	1
exp1_b2	s8a994fa2	2	https://jalimturkexperiment2.s3.us-east-2.amazonaws.com/adaabb6ed249f33ca710075e9915a111.mp4	Bernice_booth_-12dB.mp4	bernice	F	AnV	FACS	booth	boy	B UW1 TH	B OY1	0	0.25
exp1_b2	s8a994fa2	3	https://jalimturkexperiment2.s3.us-east-2.amazonaws.com/d7d579dfc411a8060f7fdbb716bedaf7.mp4	HOIST_JAKE_-12dB.mp4	jake	M	AnV	DNN	hoist	grit	HH OY1 S T	G R IH1 T	0	0.142857
exp1_b2	s8a994fa2	4	https://jalimturkexperiment2.s3.us-east-2.amazonaws.com/00ec48165769374794a780900211e0ae.mp4	GAUGE_JOHN_a_-12dB.mp4	john	M	An	Real	gauge	page	G EY1 JH	P EY1 JH	0	0.5
exp1_b2	s8a994fa2	5	https://jalimturkexperiment2.s3.us-east-2.amazonaws.com/39ae0358fcb9fc64593f238ce1a3d37a.mp4	QUIET_JOHN_-12dB.mp4	john	M	AnV	Real	quiet	quiet	K W AY1 AH0 T	K W AY1 AH0 T	1	1
exp1_b2	s8a994fa2	6	https://jalimturkexperiment2.s3.us-east-2.amazonaws.com/e54486da2d0d04e3344001e39b9bbb1d.mp4	OPTION_KATE_-12dB.mp4	kate	F	AnV	DNN	option	option	AA1 P SH AH0 N	AA1 P SH AH0 N	1	1
exp1_b2	s8a994fa2	7	https://jalimturkexperiment2.s3.us-east-2.amazonaws.com/b6976469068749bf45d86a0e976c95b5.mp4	PAYOFF_LIN_-12dB.mp4	lin	F	AnV	Real	payoff	payoff	P EY1 AO2 F	P EY1 AO2 F	1	1
exp1_b2	s8a994fa2	8	https://jalimturkexperiment2.s3.us-east-2.amazonaws.com/e02f091911f676f955db7f1c1beef776.mp4	Ettore_monkey_-12dB.mp4	ettore	M	AnV	FACS	monkey	monkey	M AH1 NG K IY0	M AH1 NG K IY0	1	1
exp1_b2	s8a994fa2	9	https://jalimturkexperiment2.s3.us-east-2.amazonaws.com/4bf44d3c541721c76bf91041f6767dfd.mp4	BATHE_LIN_a_-12dB.mp4	lin	F	An	Real	bathe	eat	B EY1 DH	IY1 T	0	0
exp1_b2	s8a994fa2	10	https://jalimturkexperiment2.s3.us-east-2.amazonaws.com/b9761c74010399c2802e646a52427136.mp4	Ettore_luau_-12dB.mp4	ettore	M	AnV	FACS	luau	limb	L UW1 AW2	L IH1 M	0	0.2
exp1_b2	s8a994fa2	11	https://jalimturkexperiment2.s3.us-east-2.amazonaws.com/a1efffd4269eb0c127cbd7bd0cca340c.mp4	DEPTH_JOHN_-12dB.mp4	john	M	AnV	Real	depth	double	D EH1 P TH	D AH1 B AH0 L	0	0.125
exp1_b2	s8a994fa2	12	https://jalimturkexperiment2.s3.us-east-2.amazonaws.com/7d24cd0231bbd0a9b5d5d36abaf22c1f.mp4	CASHMERE_KATE_-12dB.mp4	kate	F	AnV	DNN	cashmere	kindness	K AE1 ZH M IH0 R	K AY1 N D N AH0 S	0	0.0833333
exp1_b2	s8a994fa2	13	https://jalimturkexperiment2.s3.us-east-2.amazonaws.com/0394299650cc806aa770acad9b77a6d4.mp4	Ettore_rouge_-12dB.mp4	ettore	M	AnV	FACS	rouge	lose	R UW1 ZH	L UW1 Z	0	0.2
exp1_b2	s8a994fa2	14	https://jalimturkexperiment2.s3.us-east-2.amazonaws.com/8a289fd74a07b27d425393af4e0d0c1b.mp4	Ettore_choice_-12dB.mp4	ettore	M	AnV	FACS	choice	choice	CH OY1 S	CH OY1 S	1	1
exp1_b2	s8a994fa2	15	https://jalimturkexperiment2.s3.us-east-2.amazonaws.com/5091545194dd99cdd75352c636dfd8b7.mp4	MATURE_LIN_-12dB.mp4	lin	F	AnV	Real	mature	mature	M AH0 CH UH1 R	M AH0 CH UH1 R	1	1
exp1_b2	s8a994fa2	16	https://jalimturkexperiment2.s3.us-east-2.amazonaws.com/504a342bab040ed041d8a0898185009f.mp4	HEAVY_KATE_-12dB.mp4	kate	F	AnV	DNN	heavy	empty	HH EH1 V IY0	EH1 M P T IY0	0	0.285714
exp1_b2	s8a994fa2	17	https://jalimturkexperiment2.s3.us-east-2.amazonaws.com/eb61e1cae25546cf8a5112e3e72813eb.mp4	BUTCHER_ZACH.mp4	zach	M	target	DNN	butcher	butcher	B UH1 CH ER0	B UH1 CH ER0	1	1
exp1_b2	s8a994fa2	18	https://jalimturkexperiment2.s3.us-east-2.amazonaws.com/f820a8e2aaceed1a02680e786d47d0c8.mp4	WAGE_JOHN_-12dB.mp4	john	M	AnV	Real	wage	wage	W EY1 JH	W EY1 JH	1	1
exp1_b2	s8a994fa2	19	https://jalimturkexperiment2.s3.us-east-2.amazonaws.com/5d73c642e4a9988ff5f6426b00abe6f7.mp4	FETCH_LIN_a_-12dB.mp4	lin	F	An	Real	fetch	fetch	F EH1 CH	F EH1 CH	1	1
exp1_b2	s8a994fa2	20	https://jalimturkexperiment2.s3.us-east-2.amazonaws.com/3ba371a39d070bddfe54f036163581d4.mp4	INVOICE_LIN_-12dB.mp4	lin	F	AnV	Real	invoice	invoice	IH1 N V OY0 S	IH1 N V OY0 S	1	1
exp1_b2	s8a994fa2	21	https://jalimturkexperiment2.s3.us-east-2.amazonaws.com/9b9653ef5ccfe7e6c4f0a78aa92b8232.mp4	VERSION_JOHN_-12dB.mp4	john	M	AnV	Real	version	urchin	V ER1 ZH AH0 N	ER1 CH AH0 N	0	0.5
exp1_b2	s8a994fa2	22	https://jalimturkexperiment2.s3.us-east-2.amazonaws.com/769ab1aa36d0ccce13590cbbc9b54d3a.mp4	YANK_MARIA.mp4	maria	F	target	FACS	yank	yank	Y AE1 NG K	Y AE1 NG K	1	1
exp1_b2	s8a994fa2	23	https://jalimturkexperiment2.s3.us-east-2.amazonaws.com/fe7edb9ba6199159e3f91c05ef458402.mp4	HASH_JOHN_a_-12dB.mp4	john	M	An	Real	hash	couch	HH AE1 SH	K AW1 CH	0	0
exp1_b2	s8a994fa2	24	https://jalimturkexperiment2.s3.us-east-2.amazonaws.com/02d9955be4cefe39927afed2abb607d1.mp4	SOOTHING_LIN_-12dB.mp4	lin	F	AnV	Real	soothing	soothing	S UW1 DH IH0 NG	S UW1 DH IH0 NG	1	1
exp1_b2	s8a994fa2	25	https://jalimturkexperiment2.s3.us-east-2.amazonaws.com/2a161a6150341f663d647dd2836a2e7a.mp4	ECHOES_JOHN_-12dB.mp4	john	M	AnV	Real	echoes	echoes	EH1 K OW0 Z	EH1 K OW0 Z	1	1
exp1_b2	s8a994fa2	26	https://jalimturkexperiment2.s3.us-east-2.amazonaws.com/ea4c3f6c03defab6828623c8f24f8b5d.mp4	NOISY_JOHN_a_-12dB.mp4	john	M	An	Real	noisy	listen	N OY1 Z IY0	L IH1 S AH0 N	0	0.125
exp1_b2	s8a994fa2	27	https://jalimturkexperiment2.s3.us-east-2.amazonaws.com/e457a02d7e5a846ac4bf3f0a0c9c2365.mp4	Ettore_yellow_-12dB.mp4	ettore	M	AnV	FACS	yellow	yellow	Y EH1 L OW0	Y EH1 L OW0	1	1
exp1_b2	s8a994fa2	28	https://jalimturkexperiment2.s3.us-east-2.amazonaws.com/de0dba953429924686f46da0bf475b91.mp4	MOTH_LIN_a_-12dB.mp4	lin	F	An	Real	moth	mock	M AO1 TH	M AA1 K	0	0.2
exp1_b2	s8a994fa2	29	https://jalimturkexperiment2.s3.us-east-2.amazonaws.com/5a21538ca3d4d02605a019727d646757.mp4	THOSE_DERRICK.mp4	derrick	M	target	Real	those	those	DH OW1 Z	DH OW1 Z	1	1
exp1_b2	s8a994fa2	30	https://jalimturkexperiment2.s3.us-east-2.amazonaws.com/08df2f9d3908419b3fc223fdcd549e29.mp4	Bernice_wives_-12dB.mp4	bernice	F	AnV	FACS	wives	limes	W AY1 V Z	L AY1 M Z	0	0.333333
exp1_b2	s8a994fa2	31	https://jalimturkexperiment2.s3.us-east-2.amazonaws.com/d4acf368148c712954dcc495a0c51e29.mp4	Ettore_feathers_-12dB.mp4	ettore	M	AnV	FACS	feathers	essay	F EH1 DH ER0 Z	EH0 S EY1	0	0.142857
exp1_b2	s8a994fa2	32	https://jalimturkexperiment2.s3.us-east-2.amazonaws.com/e4c48bd26d2ff3cbefd151292131a0d8.mp4	Ettore_loathe_-12dB.mp4	ettore	M	AnV	FACS	loathe	those	L OW1 DH	DH OW1 Z	0	0.5
exp1_b2	s8a994fa2	33	https://jalimturkexperiment2.s3.us-east-2.amazonaws.com/1cdf94914aa7961344f18b02d5e78501.mp4	TEACH_ZACH.mp4	zach	M	target	DNN	teach	teach	T IY1 CH	T IY1 CH	1	1
exp1_b2	s8a994fa2	34	https://jalimturkexperiment2.s3.us-east-2.amazonaws.com/d45d44455bec2d15ad882222ef5eba49.mp4	PUSH_JOHN_a_-12dB.mp4	john	M	An	Real	push	butch	P UH1 SH	B UH1 CH	0	0.2
exp1_b2	s8a994fa2	35	https://jalimturkexperiment2.s3.us-east-2.amazonaws.com/d667e58030c556b335997db0fc44ad89.mp4	SHADE_DERRICK.mp4	derrick	M	target	Real	shade	shade	SH EY1 D	SH EY1 D	1	1
exp1_b2	s8a994fa2	36	https://jalimturkexperiment2.s3.us-east-2.amazonaws.com/ce091ff633bd50f9c17876408b61f594.mp4	JAB_JOHN_-12dB.mp4	john	M	AnV	Real	jab	jab	JH AE1 B	JH AE1 B	1	1
exp1_b2	s8a994fa2	37	https://jalimturkexperiment2.s3.us-east-2.amazonaws.com/e15e419b98c5122cc6a5d4c3e611150d.mp4	Bernice_youth_-12dB.mp4	bernice	F	AnV	FACS	youth	union	Y UW1 TH	Y UW1 N Y AH0 N	0	0.285714
exp1_b2	s8a994fa2	38	https://jalimturkexperiment2.s3.us-east-2.amazonaws.com/01790f4b067aab9b358b7692a5345b25.mp4	MOUTHS_LIN_-12dB.mp4	lin	F	AnV	Real	mouths	mouth	M AW1 DH Z	M AW1 TH	0	0.4
exp1_b2	s8a994fa2	39	https://jalimturkexperiment2.s3.us-east-2.amazonaws.com/ccfbba04777da0255b037dc11b17ff39.mp4	ALTHOUGH_KATE_-12dB.mp4	kate	F	AnV	DNN	although	elbow	AO2 L DH OW1	EH1 L B OW2	0	0.333333
exp1_b2	s8a994fa2	40	https://jalimturkexperiment2.s3.us-east-2.amazonaws.com/bed9e65b7a1e43b37da6aad78b5065ef.mp4	WORTHY_JOHN_a_-12dB.mp4	john	M	An	Real	worthy	go	W ER1 DH IY0	G OW1	0	0
exp1_b2	s8a994fa2	41	https://jalimturkexperiment2.s3.us-east-2.amazonaws.com/7a9019129fe64e111d7375b2c96f62c3.mp4	WEIGHT_JAKE_-12dB.mp4	jake	M	AnV	DNN	weight	easy	W EY1 T	IY1 Z IY0	0	0
exp1_b2	s8a994fa2	42	https://jalimturkexperiment2.s3.us-east-2.amazonaws.com/2af190a1437c1efa684d4f5b018501af.mp4	OYSTER_JAKE_-12dB.mp4	jake	M	AnV	DNN	oyster	rooster	OY1 S T ER0	R UW1 S T ER0	0	0.5
exp1_b2	s8a994fa2	43	https://jalimturkexperiment2.s3.us-east-2.amazonaws.com/f74cb63809576a2a683942416fd4ccda.mp4	Bernice_pathway_-12dB.mp4	bernice	F	AnV	FACS	pathway	bodywash	P AE1 TH W EY2	B AA1 D IY0 W AA2 SH	0	0.0909091
exp1_b2	s8a994fa2	44	https://jalimturkexperiment2.s3.us-east-2.amazonaws.com/c2ba0d0e188b18be6925e725765d04d3.mp4	WORE_KATE_-12dB.mp4	kate	F	AnV	DNN	wore	warm	W AO1 R	W AO1 R M	0	0.75
exp1_b2	s8a994fa2	45	https://jalimturkexperiment2.s3.us-east-2.amazonaws.com/4052b57426bd68dbf2a3f65edbab3264.mp4	VOUCH_LIN_a_-12dB.mp4	lin	F	An	Real	vouch	couch	V AW1 CH	K AW1 CH	0	0.5
exp1_b2	s8a994fa2	46	https://jalimturkexperiment2.s3.us-east-2.amazonaws.com/fad43b3d41dcb7bb1ecf10cebd13df72.mp4	Bernice_garage_-12dB.mp4	bernice	F	AnV	FACS	garage	collage	G ER0 AA1 ZH	K AH0 L AA1 ZH	0	0.285714
exp1_b2	s8a994fa2	47	https://jalimturkexperiment2.s3.us-east-2.amazonaws.com/6697439bb59d3adf348da936ebcbffea.mp4	POLISH_LIN_a_-12dB.mp4	lin	F	An	Real	polish	collen	P AA1 L IH0 SH	K AA1 L AH0 N	0	0.25
exp1_b2	s8a994fa2	48	https://jalimturkexperiment2.s3.us-east-2.amazonaws.com/6eeb2e107ca01c33293cfd68f43363ba.mp4	AMNESIA_JOHN_a_-12dB.mp4	john	M	An	Real	amnesia	leisure	AE0 M N IY1 ZH AH0	L EH1 ZH ER0	0	0.111111
exp1_b2	s8a994fa2	49	https://jalimturkexperiment2.s3.us-east-2.amazonaws.com/c7877ec0610b5638bdf9f941db49fcf0.mp4	JUMBO_JAKE_-12dB.mp4	jake	M	AnV	DNN	jumbo	jumbo	JH AH1 M B OW0	JH AH1 M B OW0	1	1
exp1_b2	s8a994fa2	50	https://jalimturkexperiment2.s3.us-east-2.amazonaws.com/af83300bad219a5a28724be1a96c767e.mp4	Ettore_poise_-12dB.mp4	ettore	M	AnV	FACS	poise	push	P OY1 Z	P UH1 SH	0	0.2
exp1_b2	s8a994fa2	51	https://jalimturkexperiment2.s3.us-east-2.amazonaws.com/06cffbf34c1075516108ab3a3a5f240e.mp4	Bernice_wormhole_-12dB.mp4	bernice	F	AnV	FACS	wormhole	broom	W ER1 M HH AO2 L	B R UW1 M	0	0.111111
exp1_b2	s8a994fa2	52	https://jalimturkexperiment2.s3.us-east-2.amazonaws.com/b5a5c2da65afc9b501f6678ac934f543.mp4	FUSION_JAKE_-12dB.mp4	jake	M	AnV	DNN	fusion	fusion	F Y UW1 ZH AH0 N	F Y UW1 ZH AH0 N	1	1
exp1_b2	s8a994fa2	53	https://jalimturkexperiment2.s3.us-east-2.amazonaws.com/d59d0f0292c4c8ac0fa6928d7cee2f67.mp4	WITH_LIN_a_-12dB.mp4	lin	F	An	Real	with	this	W IH1 TH	TH IH1 S	0	0.5
exp1_b2	s8a994fa2	54	https://jalimturkexperiment2.s3.us-east-2.amazonaws.com/39a85da92b4b9d06f148cae33b38f468.mp4	EYEBROW_MARIA.mp4	maria	F	target	FACS	eyebrow	eyebrow	AY1 B R AW2	AY1 B R AW2	1	1
exp1_b2	s8a994fa2	55	https://jalimturkexperiment2.s3.us-east-2.amazonaws.com/e372b95608e4eaccb6124c1688d9b57e.mp4	ARGUE_MARIA.mp4	maria	F	target	FACS	argue	argue	AA1 R G Y UW0	AA1 R G Y UW0	1	1
exp1_b2	s8a994fa2	56	https://jalimturkexperiment2.s3.us-east-2.amazonaws.com/0b020804f9691c6bd9bff273025d0275.mp4	COWBOY_JOHN_a_-12dB.mp4	john	M	An	Real	cowboy	puppet	K AW1 B OY2	P AH1 P AH0 T	0	0
exp1_b2	s8a994fa2	57	https://jalimturkexperiment2.s3.us-east-2.amazonaws.com/e7f030569084c6a99e847378be974cc2.mp4	SHOWER_LIN_a_-12dB.mp4	lin	F	An	Real	shower	challenge	SH AW1 ER0	CH AE1 L AH0 N JH	0	0
exp1_b2	s8a994fa2	58	https://jalimturkexperiment2.s3.us-east-2.amazonaws.com/9c7d859c6af067716a60d890097f24e0.mp4	SEIZURE_JOHN_-12dB.mp4	john	M	AnV	Real	seizure	seizure	S IY1 ZH ER0	S IY1 ZH ER0	1	1
exp1_b2	s8a994fa2	59	https://jalimturkexperiment2.s3.us-east-2.amazonaws.com/2bef9dede56e77a08205683ba85757dd.mp4	CASH_KATE_-12dB.mp4	kate	F	AnV	DNN	cash	cash	K AE1 SH	K AE1 SH	1	1
exp1_b2	s8a994fa2	60	https://jalimturkexperiment2.s3.us-east-2.amazonaws.com/082358971a733a9a8d0b946f5ad58640.mp4	PYTHON_KATE_-12dB.mp4	kate	F	AnV	DNN	python	python	P AY1 TH AA0 N	P AY1 TH AA0 N	1	1
exp1_b2	s8a994fa2	61	https://jalimturkexperiment2.s3.us-east-2.amazonaws.com/f99433b18d432da952cee08016269835.mp4	CHIEF_JAKE_-12dB.mp4	jake	M	AnV	DNN	chief	cheap	CH IY1 F	CH IY1 P	0	0.5
exp1_b2	s8a994fa2	62	https://jalimturkexperiment2.s3.us-east-2.amazonaws.com/09f901278c25dca1522c13140b449164.mp4	PLEASURE_LIN_-12dB.mp4	lin	F	AnV	Real	pleasure	pleasure	P L EH1 ZH ER0	P L EH1 ZH ER0	1	1
exp1_b2	s8a994fa2	63	https://jalimturkexperiment2.s3.us-east-2.amazonaws.com/5baf330d28465fbec0fcac9956a111c1.mp4	JOINING_JAKE_-12dB.mp4	jake	M	AnV	DNN	joining	joining	JH OY1 N IH0 NG	JH OY1 N IH0 NG	1	1
exp1_b2	s8a994fa2	64	https://jalimturkexperiment2.s3.us-east-2.amazonaws.com/3e224c32a818f33505179d66c2e3f9a4.mp4	THEME_LIN_a_-12dB.mp4	lin	F	An	Real	theme	huge	TH IY1 M	HH Y UW1 JH	0	0
exp1_b2	s8a994fa2	65	https://jalimturkexperiment2.s3.us-east-2.amazonaws.com/5247239ec3f9f4173228a70b70ed5998.mp4	SUGAR_ZACH.mp4	zach	M	target	DNN	sugar	sugar	SH UH1 G ER0	SH UH1 G ER0	1	1
exp1_b2	s8a994fa2	66	https://jalimturkexperiment2.s3.us-east-2.amazonaws.com/ea2a31cec579bca28607401ec0066fbd.mp4	ETHIC_JOHN_-12dB.mp4	john	M	AnV	Real	ethic	ethic	EH1 TH IH0 K	EH1 TH IH0 K	1	1
exp1_b2	s8a994fa2	67	https://jalimturkexperiment2.s3.us-east-2.amazonaws.com/16ae5bd990e416c40604353784ea403e.mp4	Bernice_thoughts_-12dB.mp4	bernice	F	AnV	FACS	thoughts	clocks	TH AO1 T S	K L AA1 K S	0	0.125
exp1_b2	s8a994fa2	68	https://jalimturkexperiment2.s3.us-east-2.amazonaws.com/a52b08f09c21e726ac9600eec605330a.mp4	WATCHDOG_JOHN_a_-12dB.mp4	john	M	An	Real	watchdog	watchdog	W AA1 CH D AO2 G	W AA1 CH D AO2 G	1	1
exp1_b2	s8a994fa2	69	https://jalimturkexperiment2.s3.us-east-2.amazonaws.com/433feb14e90d87635d5a762309b268cc.mp4	THANK_KATE_-12dB.mp4	kate	F	AnV	DNN	thank	backup	TH AE1 NG K	B AE1 K AH2 P	0	0.285714
exp1_b2	s8a994fa2	70	https://jalimturkexperiment2.s3.us-east-2.amazonaws.com/45b68b17870a9f3ebd80180711c6bddc.mp4	Bernice_voice_-12dB.mp4	bernice	F	AnV	FACS	voice	bullets	V OY1 S	B UH1 L AH0 T S	0	0.125
exp1_b2	s8a994fa2	71	https://jalimturkexperiment2.s3.us-east-2.amazonaws.com/0b8e649099343fe1a9bb9dbac8f59827.mp4	FIVE_DERRICK.mp4	derrick	M	target	Real	five	five	F AY1 V	F AY1 V	1	1
exp1_b2	s8a994fa2	72	https://jalimturkexperiment2.s3.us-east-2.amazonaws.com/51c313d6998e9ce6f047224b8bfb50be.mp4	ZONING_LIN_-12dB.mp4	lin	F	AnV	Real	zoning	zoning	Z OW1 N IH0 NG	Z OW1 N IH0 NG	1	1
exp1_b2	s8a994fa2	73	https://jalimturkexperiment2.s3.us-east-2.amazonaws.com/aa8e75533809e976d9803894185028d7.mp4	CRAB_JAKE_-12dB.mp4	jake	M	AnV	DNN	crab	trap	K R AE1 B	T R AE1 P	0	0.333333
exp1_b2	s5c04642d	1	https://jalimturkexperiment2.s3.us-east-2.amazonaws.com/8a289fd74a07b27d425393af4e0d0c1b.mp4	Ettore_choice_-12dB.mp4	ettore	M	AnV	FACS	choice	choice	CH OY1 S	CH OY1 S	1	1
exp1_b2	s5c04642d	2	https://jalimturkexperiment2.s3.us-east-2.amazonaws.com/16ae5bd990e416c40604353784ea403e.mp4	Bernice_thoughts_-12dB.mp4	bernice	F	AnV	FACS	thoughts	box	TH AO1 T S	B AA1 K S	0	0.142857
exp1_b2	s5c04642d	3	https://jalimturkexperiment2.s3.us-east-2.amazonaws.com/09f901278c25dca1522c13140b449164.mp4	PLEASURE_LIN_-12dB.mp4	lin	F	AnV	Real	pleasure	pleasure	P L EH1 ZH ER0	P L EH1 ZH ER0	1	1
exp1_b2	s5c04642d	4	https://jalimturkexperiment2.s3.us-east-2.amazonaws.com/7d24cd0231bbd0a9b5d5d36abaf22c1f.mp4	CASHMERE_KATE_-12dB.mp4	kate	F	AnV	DNN	cashmere	eyedrop	K AE1 ZH M IH0 R	AY1 D R AA2 P	0	0.1
exp1_b2	s5c04642d	5	https://jalimturkexperiment2.s3.us-east-2.amazonaws.com/f820a8e2aaceed1a02680e786d47d0c8.mp4	WAGE_JOHN_-12dB.mp4	john	M	AnV	Real	wage	rage	W EY1 JH	R EY1 JH	0	0.5
exp1_b2	s5c04642d	6	https://jalimturkexperiment2.s3.us-east-2.amazonaws.com/e15e419b98c5122cc6a5d4c3e611150d.mp4	Bernice_youth_-12dB.mp4	bernice	F	AnV	FACS	youth	look	Y UW1 TH	L UH1 K	0	0
exp1_b2	s5c04642d	7	https://jalimturkexperiment2.s3.us-east-2.amazonaws.com/c2ba0d0e188b18be6925e725765d04d3.mp4	WORE_KATE_-12dB.mp4	kate	F	AnV	DNN	wore	warm	W AO1 R	W AO1 R M	0	0.75
exp1_b2	s5c04642d	8	https://jalimturkexperiment2.s3.us-east-2.amazonaws.com/b9761c74010399c2802e646a52427136.mp4	Ettore_luau_-12dB.mp4	ettore	M	AnV	FACS	luau	lean	L UW1 AW2	L IY1 N	0	0.2
exp1_b2	s5c04642d	9	https://jalimturkexperiment2.s3.us-east-2.amazonaws.com/082358971a733a9a8d0b946f5ad58640.mp4	PYTHON_KATE_-12dB.mp4	kate	F	AnV	DNN	python	pipe	P AY1 TH AA0 N	P AY1 P	0	0.333333
exp1_b2	s5c04642d	10	https://jalimturkexperiment2.s3.us-east-2.amazonaws.com/ea2a31cec579bca28607401ec0066fbd.mp4	ETHIC_JOHN_-12dB.mp4	john	M	AnV	Real	ethic	method	EH1 TH IH0 K	M EH1 TH AH0 D	0	0.285714
exp1_b2	s5c04642d	11	https://jalimturkexperiment2.s3.us-east-2.amazonaws.com/e02f091911f676f955db7f1c1beef776.mp4	Ettore_monkey_-12dB.mp4	ettore	M	AnV	FACS	monkey	mansion	M AH1 NG K IY0	M AE1 N SH AH0 N	0	0.222222
exp1_b2	s5c04642d	12	https://jalimturkexperiment2.s3.us-east-2.amazonaws.com/02d9955be4cefe39927afed2abb607d1.mp4	SOOTHING_LIN_-12dB.mp4	lin	F	AnV	Real	soothing	suitcase	S UW1 DH IH0 NG	S UW1 T K EY2 S	0	0.222222
exp1_b2	s5c04642d	13	https://jalimturkexperiment2.s3.us-east-2.amazonaws.com/e457a02d7e5a846ac4bf3f0a0c9c2365.mp4	Ettore_yellow_-12dB.mp4	ettore	M	AnV	FACS	yellow	yellow	Y EH1 L OW0	Y EH1 L OW0	1	1
exp1_b2	s5c04642d	14	https://jalimturkexperiment2.s3.us-east-2.amazonaws.com/6697439bb59d3adf348da936ebcbffea.mp4	POLISH_LIN_a_-12dB.mp4	lin	F	An	Real	polish	color	P AA1 L IH0 SH	K AH1 L ER0	0	0.125
exp1_b2	s5c04642d	15	https://jalimturkexperiment2.s3.us-east-2.amazonaws.com/00ec48165769374794a780900211e0ae.mp4	GAUGE_JOHN_a_-12dB.mp4	john	M	An	Real	gauge	cage	G EY1 JH	K EY1 JH	0	0.5
exp1_b2	s5c04642d	16	https://jalimturkexperiment2.s3.us-east-2.amazonaws.com/9b9653ef5ccfe7e6c4f0a78aa92b8232.mp4	VERSION_JOHN_-12dB.mp4	john	M	AnV	Real	version	version	V ER1 ZH AH0 N	V ER1 ZH AH0 N	1	1
exp1_b2	s5c04642d	17	https://jalimturkexperiment2.s3.us-east-2.amazonaws.com/2a161a6150341f663d647dd2836a2e7a.mp4	ECHOES_JOHN_-12dB.mp4	john	M	AnV	Real	echoes	echoes	EH1 K OW0 Z	EH1 K OW0 Z	1	1
exp1_b2	s5c04642d	18	https://jalimturkexperiment2.s3.us-east-2.amazonaws.com/aa8e75533809e976d9803894185028d7.mp4	CRAB_JAKE_-12dB.mp4	jake	M	AnV	DNN	crab	trip	K R AE1 B	T R IH1 P	0	0.142857
exp1_b2	s5c04642d	19	https://jalimturkexperiment2.s3.us-east-2.amazonaws.com/a1efffd4269eb0c127cbd7bd0cca340c.mp4	DEPTH_JOHN_-12dB.mp4	john	M	AnV	Real	depth	depth	D EH1 P TH	D EH1 P TH	1	1
exp1_b2	s5c04642d	20	https://jalimturkexperiment2.s3.us-east-2.amazonaws.com/0b020804f9691c6bd9bff273025d0275.mp4	COWBOY_JOHN_a_-12dB.mp4	john	M	An	Real	cowboy	tower	K AW1 B OY2	T AW1 ER0	0	0.166667
exp1_b2	s5c04642d	21	https://jalimturkexperiment2.s3.us-east-2.amazonaws.com/4bf44d3c541721c76bf91041f6767dfd.mp4	BATHE_LIN_a_-12dB.mp4	lin	F	An	Real	bathe	brig	B EY1 DH	B R IH1 G	0	0.166667
exp1_b2	s5c04642d	22	https://jalimturkexperiment2.s3.us-east-2.amazonaws.com/5a21538ca3d4d02605a019727d646757.mp4	THOSE_DERRICK.mp4	derrick	M	target	Real	those	those	DH OW1 Z	DH OW1 Z	1	1
exp1_b2	s5c04642d	23	https://jalimturkexperiment2.s3.us-east-2.amazonaws.com/fad43b3d41dcb7bb1ecf10cebd13df72.mp4	Bernice_garage_-12dB.mp4	bernice	F	AnV	FACS	garage	collage	G ER0 AA1 ZH	K AH0 L AA1 ZH	0	0.285714
exp1_b2	s5c04642d	24	https://jalimturkexperiment2.s3.us-east-2.amazonaws.com/bed9e65b7a1e43b37da6aad78b5065ef.mp4	WORTHY_JOHN_a_-12dB.mp4	john	M	An	Real	worthy	monkey	W ER1 DH IY0	M AH1 NG K IY0	0	0.125
exp1_b2	s5c04642d	25	https://jalimturkexperiment2.s3.us-east-2.amazonaws.com/e4c48bd26d2ff3cbefd151292131a0d8.mp4	Ettore_loathe_-12dB.mp4	ettore	M	AnV	FACS	loathe	those	L OW1 DH	DH OW1 Z	0	0.5
exp1_b2	s5c04642d	26	https://jalimturkexperiment2.s3.us-east-2.amazonaws.com/3e99d4376a806498904f1765caf2ab03.mp4	SPOUT_LIN_-12dB.mp4	lin	F	AnV	Real	spout	spout	S P AW1 T	S P AW1 T	1	1
exp1_b2	s5c04642d	27	https://jalimturkexperiment2.s3.us-east-2.amazonaws.com/d4acf368148c712954dcc495a0c51e29.mp4	Ettore_feathers_-12dB.mp4	ettore	M	AnV	FACS	feathers	feather	F EH1 DH ER0 Z	F EH1 DH ER0	0	0.8
exp1_b2	s5c04642d	28	https://jalimturkexperiment2.s3.us-east-2.amazonaws.com/39ae0358fcb9fc64593f238ce1a3d37a.mp4	QUIET_JOHN_-12dB.mp4	john	M	AnV	Real	quiet	waste	K W AY1 AH0 T	W EY1 S T	0	0.285714
exp1_b2	s5c04642d	29	https://jalimturkexperiment2.s3.us-east-2.amazonaws.com/e54486da2d0d04e3344001e39b9bbb1d.mp4	OPTION_KATE_-12dB.mp4	kate	F	AnV	DNN	option	option	AA1 P SH AH0 N	AA1 P SH AH0 N	1	1
exp1_b2	s5c04642d	30	https://jalimturkexperiment2.s3.us-east-2.amazonaws.com/2af190a1437c1efa684d4f5b018501af.mp4	OYSTER_JAKE_-12dB.mp4	jake	M	AnV	DNN	oyster	razor	OY1 S T ER0	R EY1 Z ER0	0	0.142857
exp1_b2	s5c04642d	31	https://jalimturkexperiment2.s3.us-east-2.amazonaws.com/fe7edb9ba6199159e3f91c05ef458402.mp4	HASH_JOHN_a_-12dB.mp4	john	M	An	Real	hash	patch	HH AE1 SH	P AE1 CH	0	0.2
exp1_b2	s5c04642d	32	https://jalimturkexperiment2.s3.us-east-2.amazonaws.com/769ab1aa36d0ccce13590cbbc9b54d3a.mp4	YANK_MARIA.mp4	maria	F	target	FACS	yank	yank	Y AE1 NG K	Y AE1 NG K	1	1
exp1_b2	s5c04642d	33	https://jalimturkexperiment2.s3.us-east-2.amazonaws.com/d7d579dfc411a8060f7fdbb716bedaf7.mp4	HOIST_JAKE_-12dB.mp4	jake	M	AnV	DNN	hoist	lift	HH OY1 S T	L IH1 F T	0	0.142857
exp1_b2	s5c04642d	34	https://jalimturkexperiment2.s3.us-east-2.amazonaws.com/9c7d859c6af067716a60d890097f24e0.mp4	SEIZURE_JOHN_-12dB.mp4	john	M	AnV	Real	seizure	seizure	S IY1 ZH ER0	S IY1 ZH ER0	1	1
exp1_b2	s5c04642d	35	https://jalimturkexperiment2.s3.us-east-2.amazonaws.com/ccfbba04777da0255b037dc11b17ff39.mp4	ALTHOUGH_KATE_-12dB.mp4	kate	F	AnV	DNN	although	although	AO2 L DH OW1	AO2 L DH OW1	1	1
exp1_b2	s5c04642d	36	https://jalimturkexperiment2.s3.us-east-2.amazonaws.com/433feb14e90d87635d5a762309b268cc.mp4	THANK_KATE_-12dB.mp4	kate	F	AnV	DNN	thank	light	TH AE1 NG K	L AY1 T	0	0
exp1_b2	s5c04642d	37	https://jalimturkexperiment2.s3.us-east-2.amazonaws.com/d59d0f0292c4c8ac0fa6928d7cee2f67.mp4	WITH_LIN_a_-12dB.mp4	lin	F	An	Real	with	clear	W IH1 TH	K L IH1 R	0	0.166667
exp1_b2	s5c04642d	38	https://jalimturkexperiment2.s3.us-east-2.amazonaws.com/ce091ff633bd50f9c17876408b61f594.mp4	JAB_JOHN_-12dB.mp4	john	M	AnV	Real	jab	jab	JH AE1 B	JH AE1 B	1	1
exp1_b2	s5c04642d	39	https://jalimturkexperiment2.s3.us-east-2.amazonaws.com/ea4c3f6c03defab6828623c8f24f8b5d.mp4	NOISY_JOHN_a_-12dB.mp4	john	M	An	Real	noisy	music	N OY1 Z IY0	M Y UW1 Z IH0 K	0	0.111111
exp1_b2	s5c04642d	40	https://jalimturkexperiment2.s3.us-east-2.amazonaws.com/4052b57426bd68dbf2a3f65edbab3264.mp4	VOUCH_LIN_a_-12dB.mp4	lin	F	An	Real	vouch	balcony	V AW1 CH	B AE1 L K AH0 N IY0	0	0
exp1_b2	s5c04642d	41	https://jalimturkexperiment2.s3.us-east-2.amazonaws.com/45b68b17870a9f3ebd80180711c6bddc.mp4	Bernice_voice_-12dB.mp4	bernice	F	AnV	FACS	voice	books	V OY1 S	B UH1 K S	0	0.166667
exp1_b2	s5c04642d	42	https://jalimturkexperiment2.s3.us-east-2.amazonaws.com/e7f030569084c6a99e847378be974cc2.mp4	SHOWER_LIN_a_-12dB.mp4	lin	F	An	Real	shower	childhood	SH AW1 ER0	CH AY1 L D HH UH2 D	0	0
exp1_b2	s5c04642d	43	https://jalimturkexperiment2.s3.us-east-2.amazonaws.com/3ba371a39d070bddfe54f036163581d4.mp4	INVOICE_LIN_-12dB.mp4	lin	F	AnV	Real	invoice	envelope	IH1 N V OY0 S	EH1 N V AH0 L OW2 P	0	0.2
exp1_b2	s5c04642d	44	https://jalimturkexperiment2.s3.us-east-2.amazonaws.com/de0dba953429924686f46da0bf475b91.mp4	MOTH_LIN_a_-12dB.mp4	lin	F	An	Real	moth	moth	M AO1 TH	M AO1 TH	1	1
exp1_b2	s5c04642d	45	https://jalimturkexperiment2.s3.us-east-2.amazonaws.com/51c313d6998e9ce6f047224b8bfb50be.mp4	ZONING_LIN_-12dB.mp4	lin	F	AnV	Real	zoning	zoning	Z OW1 N IH0 NG	Z OW1 N IH0 NG	1	1
exp1_b2	s5c04642d	46	https://jalimturkexperiment2.s3.us-east-2.amazonaws.com/b5a5c2da65afc9b501f6678ac934f543.mp4	FUSION_JAKE_-12dB.mp4	jake	M	AnV	DNN	fusion	protrusion	F Y UW1 ZH AH0 N	P R OW0 T R UW1 ZH AH0 N	0	0.363636
exp1_b2	s5c04642d	47	https://jalimturkexperiment2.s3.us-east-2.amazonaws.com/0b8e649099343fe1a9bb9dbac8f59827.mp4	FIVE_DERRICK.mp4	derrick	M	target	Real	five	five	F AY1 V	F AY1 V	1	1
exp1_b2	s5c04642d	48	https://jalimturkexperiment2.s3.us-east-2.amazonaws.com/e372b95608e4eaccb6124c1688d9b57e.mp4	ARGUE_MARIA.mp4	maria	F	target	FACS	argue	argue	AA1 R G Y UW0	AA1 R G Y UW0	1	1
exp1_b2	s5c04642d	49	https://jalimturkexperiment2.s3.us-east-2.amazonaws.com/d667e58030c556b335997db0fc44ad89.mp4	SHADE_DERRICK.mp4	derrick	M	target	Real	shade	shade	SH EY1 D	SH EY1 D	1	1
exp1_b2	s5c04642d	50	https://jalimturkexperiment2.s3.us-east-2.amazonaws.com/eb61e1cae25546cf8a5112e3e72813eb.mp4	BUTCHER_ZACH.mp4	zach	M	target	DNN	butcher	butcher	B UH1 CH ER0	B UH1 CH ER0	1	1
exp1_b2	s5c04642d	51	https://jalimturkexperiment2.s3.us-east-2.amazonaws.com/5d73c642e4a9988ff5f6426b00abe6f7.mp4	FETCH_LIN_a_-12dB.mp4	lin	F	An	Real	fetch	bunch	F EH1 CH	B AH1 N CH	0	0.166667
exp1_b2	s5c04642d	52	https://jalimturkexperiment2.s3.us-east-2.amazonaws.com/5247239ec3f9f4173228a70b70ed5998.mp4	SUGAR_ZACH.mp4	zach	M	target	DNN	sugar	sugar	SH UH1 G ER0	SH UH1 G ER0	1	1
exp1_b2	s5c04642d	53	https://jalimturkexperiment2.s3.us-east-2.amazonaws.com/1cdf94914aa7961344f18b02d5e78501.mp4	TEACH_ZACH.mp4	zach	M	target	DNN	teach	teach	T IY1 CH	T IY1 CH	1	1
exp1_b2	s5c04642d	54	https://jalimturkexperiment2.s3.us-east-2.amazonaws.com/5baf330d28465fbec0fcac9956a111c1.mp4	JOINING_JAKE_-12dB.mp4	jake	M	AnV	DNN	joining	joining	JH OY1 N IH0 NG	JH OY1 N IH0 NG	1	1
exp1_b2	s5c04642d	55	https://jalimturkexperiment2.s3.us-east-2.amazonaws.com/504a342bab040ed041d8a0898185009f.mp4	HEAVY_KATE_-12dB.mp4	kate	F	AnV	DNN	heavy	every	HH EH1 V IY0	EH1 V ER0 IY0	0	0.6
exp1_b2	s5c04642d	56	https://jalimturkexperiment2.s3.us-east-2.amazonaws.com/08df2f9d3908419b3fc223fdcd549e29.mp4	Bernice_wives_-12dB.mp4	bernice	F	AnV	FACS	wives	wise	W AY1 V Z	W AY1 Z	0	0.75
exp1_b2	s5c04642d	57	https://jalimturkexperiment2.s3.us-east-2.amazonaws.com/0394299650cc806aa770acad9b77a6d4.mp4	Ettore_rouge_-12dB.mp4	ettore	M	AnV	FACS	rouge	meeting	R UW1 ZH	M IY1 T IH0 NG	0	0
exp1_b2	s5c04642d	58	https://jalimturkexperiment2.s3.us-east-2.amazonaws.com/d45d44455bec2d15ad882222ef5eba49.mp4	PUSH_JOHN_a_-12dB.mp4	john	M	An	Real	push	push	P UH1 SH	P UH1 SH	1	1
exp1_b2	s5c04642d	59	https://jalimturkexperiment2.s3.us-east-2.amazonaws.com/7a9019129fe64e111d7375b2c96f62c3.mp4	WEIGHT_JAKE_-12dB.mp4	jake	M	AnV	DNN	weight	waked	W EY1 T	W EY1 K T	0	0.75
exp1_b2	s5c04642d	60	https://jalimturkexperiment2.s3.us-east-2.amazonaws.com/adaabb6ed249f33ca710075e9915a111.mp4	Bernice_booth_-12dB.mp4	bernice	F	AnV	FACS	booth	toy	B UW1 TH	T OY1	0	0
exp1_b2	s5c04642d	61	https://jalimturkexperiment2.s3.us-east-2.amazonaws.com/f99433b18d432da952cee08016269835.mp4	CHIEF_JAKE_-12dB.mp4	jake	M	AnV	DNN	chief	cheap	CH IY1 F	CH IY1 P	0	0.5
exp1_b2	s5c04642d	62	https://jalimturkexperiment2.s3.us-east-2.amazonaws.com/af83300bad219a5a28724be1a96c767e.mp4	Ettore_poise_-12dB.mp4	ettore	M	AnV	FACS	poise	wake	P OY1 Z	W EY1 K	0	0
exp1_b2	s5c04642d	63	https://jalimturkexperiment2.s3.us-east-2.amazonaws.com/01790f4b067aab9b358b7692a5345b25.mp4	MOUTHS_LIN_-12dB.mp4	lin	F	AnV	Real	mouths	mouth	M AW1 DH Z	M AW1 TH	0	0.4
exp1_b2	s5c04642d	64	https://jalimturkexperiment2.s3.us-east-2.amazonaws.com/f74cb63809576a2a683942416fd4ccda.mp4	Bernice_pathway_-12dB.mp4	bernice	F	AnV	FACS	pathway	grapes	P AE1 TH W EY2	G R EY1 P S	0	0.25
exp1_b2	s5c04642d	65	https://jalimturkexperiment2.s3.us-east-2.amazonaws.com/5091545194dd99cdd75352c636dfd8b7.mp4	MATURE_LIN_-12dB.mp4	lin	F	AnV	Real	mature	mature	M AH0 CH UH1 R	M AH0 CH UH1 R	1	1
exp1_b2	s5c04642d	66	https://jalimturkexperiment2.s3.us-east-2.amazonaws.com/b6976469068749bf45d86a0e976c95b5.mp4	PAYOFF_LIN_-12dB.mp4	lin	F	AnV	Real	payoff	pain	P EY1 AO2 F	P EY1 N	0	0.4
exp1_b2	s5c04642d	67	https://jalimturkexperiment2.s3.us-east-2.amazonaws.com/06cffbf34c1075516108ab3a3a5f240e.mp4	Bernice_wormhole_-12dB.mp4	bernice	F	AnV	FACS	wormhole	broom	W ER1 M HH AO2 L	B R UW1 M	0	0.111111
exp1_b2	s5c04642d	68	https://jalimturkexperiment2.s3.us-east-2.amazonaws.com/a52b08f09c21e726ac9600eec605330a.mp4	WATCHDOG_JOHN_a_-12dB.mp4	john	M	An	Real	watchdog	washtub	W AA1 CH D AO2 G	W AA1 SH T AH2 B	0	0.2
exp1_b2	s5c04642d	69	https://jalimturkexperiment2.s3.us-east-2.amazonaws.com/6eeb2e107ca01c33293cfd68f43363ba.mp4	AMNESIA_JOHN_a_-12dB.mp4	john	M	An	Real	amnesia	illusion	AE0 M N IY1 ZH AH0	IH2 L UW1 ZH AH0 N	0	0.333333
exp1_b2	s5c04642d	70	https://jalimturkexperiment2.s3.us-east-2.amazonaws.com/39a85da92b4b9d06f148cae33b38f468.mp4	EYEBROW_MARIA.mp4	maria	F	target	FACS	eyebrow	eyebrow	AY1 B R AW2	AY1 B R AW2	1	1
exp1_b2	s5c04642d	71	https://jalimturkexperiment2.s3.us-east-2.amazonaws.com/2bef9dede56e77a08205683ba85757dd.mp4	CASH_KATE_-12dB.mp4	kate	F	AnV	DNN	cash	cash	K AE1 SH	K AE1 SH	1	1
exp1_b2	s5c04642d	72	https://jalimturkexperiment2.s3.us-east-2.amazonaws.com/3e224c32a818f33505179d66c2e3f9a4.mp4	THEME_LIN_a_-12dB.mp4	lin	F	An	Real	theme	female	TH IY1 M	F IY1 M EY2 L	0	0.333333
exp1_b2	s5c04642d	73	https://jalimturkexperiment2.s3.us-east-2.amazonaws.com/c7877ec0610b5638bdf9f941db49fcf0.mp4	JUMBO_JAKE_-12dB.mp4	jake	M	AnV	DNN	jumbo	jumble	JH AH1 M B OW0	JH AH1 M B AH0 L	0	0.571429
exp1_b2	s68680f98	1	https://jalimturkexperiment2.s3.us-east-2.amazonaws.com/51c313d6998e9ce6f047224b8bfb50be.mp4	ZONING_LIN_-12dB.mp4	lin	F	AnV	Real	zoning	going	Z OW1 N IH0 NG	G OW1 IH0 NG	0	0.5
exp1_b2	s68680f98	2	https://jalimturkexperiment2.s3.us-east-2.amazonaws.com/c7877ec0610b5638bdf9f941db49fcf0.mp4	JUMBO_JAKE_-12dB.mp4	jake	M	AnV	DNN	jumbo	limber	JH AH1 M B OW0	L IH1 M B ER0	0	0.25
exp1_b2	s68680f98	3	https://jalimturkexperiment2.s3.us-east-2.amazonaws.com/d45d44455bec2d15ad882222ef5eba49.mp4	PUSH_JOHN_a_-12dB.mp4	john	M	An	Real	push	crutch	P UH1 SH	K R AH1 CH	0	0
exp1_b2	s68680f98	4	https://jalimturkexperiment2.s3.us-east-2.amazonaws.com/09f901278c25dca1522c13140b449164.mp4	PLEASURE_LIN_-12dB.mp4	lin	F	AnV	Real	pleasure	pleasure	P L EH1 ZH ER0	P L EH1 ZH ER0	1	1
exp1_b2	s68680f98	5	https://jalimturkexperiment2.s3.us-east-2.amazonaws.com/ea2a31cec579bca28607401ec0066fbd.mp4	ETHIC_JOHN_-12dB.mp4	john	M	AnV	Real	ethic	method	EH1 TH IH0 K	M EH1 TH AH0 D	0	0.285714
exp1_b2	s68680f98	6	https://jalimturkexperiment2.s3.us-east-2.amazonaws.com/e15e419b98c5122cc6a5d4c3e611150d.mp4	Bernice_youth_-12dB.mp4	bernice	F	AnV	FACS	youth	looking	Y UW1 TH	L UH1 K IH0 NG	0	0
exp1_b2	s68680f98	7	https://jalimturkexperiment2.s3.us-east-2.amazonaws.com/adaabb6ed249f33ca710075e9915a111.mp4	Bernice_booth_-12dB.mp4	bernice	F	AnV	FACS	booth	bring	B UW1 TH	B R IH1 NG	0	0.166667
exp1_b2	s68680f98	8	https://jalimturkexperiment2.s3.us-east-2.amazonaws.com/e457a02d7e5a846ac4bf3f0a0c9c2365.mp4	Ettore_yellow_-12dB.mp4	ettore	M	AnV	FACS	yellow	dog	Y EH1 L OW0	D AO1 G	0	0
exp1_b2	s68680f98	9	https://jalimturkexperiment2.s3.us-east-2.amazonaws.com/00ec48165769374794a780900211e0ae.mp4	GAUGE_JOHN_a_-12dB.mp4	john	M	An	Real	gauge	huge	G EY1 JH	HH Y UW1 JH	0	0.166667
exp1_b2	s68680f98	10	https://jalimturkexperiment2.s3.us-east-2.amazonaws.com/b9761c74010399c2802e646a52427136.mp4	Ettore_luau_-12dB.mp4	ettore	M	AnV	FACS	luau	without	L UW1 AW2	W IH0 TH AW1 T	0	0.142857
exp1_b2	s68680f98	11	https://jalimturkexperiment2.s3.us-east-2.amazonaws.com/39a85da92b4b9d06f148cae33b38f468.mp4	EYEBROW_MARIA.mp4	maria	F	target	FACS	eyebrow	eyebrow	AY1 B R AW2	AY1 B R AW2	1	1
exp1_b2	s68680f98	12	https://jalimturkexperiment2.s3.us-east-2.amazonaws.com/01790f4b067aab9b358b7692a5345b25.mp4	MOUTHS_LIN_-12dB.mp4	lin	F	AnV	Real	mouths	pound	M AW1 DH Z	P AW1 N D	0	0.142857
exp1_b2	s68680f98	13	https://jalimturkexperiment2.s3.us-east-2.amazonaws.com/433feb14e90d87635d5a762309b268cc.mp4	THANK_KATE_-12dB.mp4	kate	F	AnV	DNN	thank	thinking	TH AE1 NG K	TH IH1 NG K IH0 NG	0	0.428571
exp1_b2	s68680f98	14	https://jalimturkexperiment2.s3.us-east-2.amazonaws.com/08df2f9d3908419b3fc223fdcd549e29.mp4	Bernice_wives_-12dB.mp4	bernice	F	AnV	FACS	wives	limes	W AY1 V Z	L AY1 M Z	0	0.333333
exp1_b2	s68680f98	15	https://jalimturkexperiment2.s3.us-east-2.amazonaws.com/d59d0f0292c4c8ac0fa6928d7cee2f67.mp4	WITH_LIN_a_-12dB.mp4	lin	F	An	Real	with	when	W IH1 TH	W EH1 N	0	0.2
exp1_b2	s68680f98	16	https://jalimturkexperiment2.s3.us-east-2.amazonaws.com/e02f091911f676f955db7f1c1beef776.mp4	Ettore_monkey_-12dB.mp4	ettore	M	AnV	FACS	monkey	fancy	M AH1 NG K IY0	F AE1 N S IY0	0	0.111111
exp1_b2	s68680f98	17	https://jalimturkexperiment2.s3.us-east-2.amazonaws.com/4bf44d3c541721c76bf91041f6767dfd.mp4	BATHE_LIN_a_-12dB.mp4	lin	F	An	Real	bathe	beans	B EY1 DH	B IY1 N Z	0	0.166667
exp1_b2	s68680f98	18	https://jalimturkexperiment2.s3.us-east-2.amazonaws.com/16ae5bd990e416c40604353784ea403e.mp4	Bernice_thoughts_-12dB.mp4	bernice	F	AnV	FACS	thoughts	fox	TH AO1 T S	F AA1 K S	0	0.142857
exp1_b2	s68680f98	19	https://jalimturkexperiment2.s3.us-east-2.amazonaws.com/3ba371a39d070bddfe54f036163581d4.mp4	INVOICE_LIN_-12dB.mp4	lin	F	AnV	Real	invoice	forest	IH1 N V OY0 S	F AO1 R AH0 S T	0	0.1
exp1_b2	s68680f98	20	https://jalimturkexperiment2.s3.us-east-2.amazonaws.com/769ab1aa36d0ccce13590cbbc9b54d3a.mp4	YANK_MARIA.mp4	maria	F	target	FACS	yank	bank	Y AE1 NG K	B AE1 NG K	0	0.6
exp1_b2	s68680f98	21	https://jalimturkexperiment2.s3.us-east-2.amazonaws.com/a52b08f09c21e726ac9600eec605330a.mp4	WATCHDOG_JOHN_a_-12dB.mp4	john	M	An	Real	watchdog	watching	W AA1 CH D AO2 G	W AA1 CH IH0 NG	0	0.375
exp1_b2	s68680f98	22	https://jalimturkexperiment2.s3.us-east-2.amazonaws.com/06cffbf34c1075516108ab3a3a5f240e.mp4	Bernice_wormhole_-12dB.mp4	bernice	F	AnV	FACS	wormhole	woman	W ER1 M HH AO2 L	W UH1 M AH0 N	0	0.222222
exp1_b2	s68680f98	23	https://jalimturkexperiment2.s3.us-east-2.amazonaws.com/082358971a733a9a8d0b946f5ad58640.mp4	PYTHON_KATE_-12dB.mp4	kate	F	AnV	DNN	python	pipebomb	P AY1 TH AA0 N	P AY1 P B AO2 M	0	0.222222
exp1_b2	s68680f98	24	https://jalimturkexperiment2.s3.us-east-2.amazonaws.com/0b8e649099343fe1a9bb9dbac8f59827.mp4	FIVE_DERRICK.mp4	derrick	M	target	Real	five	five	F AY1 V	F AY1 V	1	1
exp1_b2	s68680f98	25	https://jalimturkexperiment2.s3.us-east-2.amazonaws.com/eb61e1cae25546cf8a5112e3e72813eb.mp4	BUTCHER_ZACH.mp4	zach	M	target	DNN	butcher	butcher	B UH1 CH ER0	B UH1 CH ER0	1	1
exp1_b2	s68680f98	26	https://jalimturkexperiment2.s3.us-east-2.amazonaws.com/d7d579dfc411a8060f7fdbb716bedaf7.mp4	HOIST_JAKE_-12dB.mp4	jake	M	AnV	DNN	hoist	which	HH OY1 S T	W IH1 CH	0	0
exp1_b2	s68680f98	27	https://jalimturkexperiment2.s3.us-east-2.amazonaws.com/ea4c3f6c03defab6828623c8f24f8b5d.mp4	NOISY_JOHN_a_-12dB.mp4	john	M	An	Real	noisy	into	N OY1 Z IY0	IH1 N T UW0	0	0.142857
exp1_b2	s68680f98	28	https://jalimturkexperiment2.s3.us-east-2.amazonaws.com/d4acf368148c712954dcc495a0c51e29.mp4	Ettore_feathers_-12dB.mp4	ettore	M	AnV	FACS	feathers	fashion	F EH1 DH ER0 Z	F AE1 SH AH0 N	0	0.111111
exp1_b2	s68680f98	29	https://jalimturkexperiment2.s3.us-east-2.amazonaws.com/e54486da2d0d04e3344001e39b9bbb1d.mp4	OPTION_KATE_-12dB.mp4	kate	F	AnV	DNN	option	option	AA1 P SH AH0 N	AA1 P SH AH0 N	1	1
exp1_b2	s68680f98	30	https://jalimturkexperiment2.s3.us-east-2.amazonaws.com/5091545194dd99cdd75352c636dfd8b7.mp4	MATURE_LIN_-12dB.mp4	lin	F	AnV	Real	mature	picture	M AH0 CH UH1 R	P IH1 K CH ER0	0	0.111111
exp1_b2	s68680f98	31	https://jalimturkexperiment2.s3.us-east-2.amazonaws.com/ce091ff633bd50f9c17876408b61f594.mp4	JAB_JOHN_-12dB.mp4	john	M	AnV	Real	jab	jab	JH AE1 B	JH AE1 B	1	1
exp1_b2	s68680f98	32	https://jalimturkexperiment2.s3.us-east-2.amazonaws.com/5a21538ca3d4d02605a019727d646757.mp4	THOSE_DERRICK.mp4	derrick	M	target	Real	those	those	DH OW1 Z	DH OW1 Z	1	1
exp1_b2	s68680f98	33	https://jalimturkexperiment2.s3.us-east-2.amazonaws.com/1cdf94914aa7961344f18b02d5e78501.mp4	TEACH_ZACH.mp4	zach	M	target	DNN	teach	teach	T IY1 CH	T IY1 CH	1	1
exp1_b2	s68680f98	34	https://jalimturkexperiment2.s3.us-east-2.amazonaws.com/af83300bad219a5a28724be1a96c767e.mp4	Ettore_poise_-12dB.mp4	ettore	M	AnV	FACS	poise	pulling	P OY1 Z	P UH1 L IH0 NG	0	0.142857
exp1_b2	s68680f98	35	https://jalimturkexperiment2.s3.us-east-2.amazonaws.com/aa8e75533809e976d9803894185028d7.mp4	CRAB_JAKE_-12dB.mp4	jake	M	AnV	DNN	crab	crap	K R AE1 B	K R AE1 P	0	0.6
exp1_b2	s68680f98	36	https://jalimturkexperiment2.s3.us-east-2.amazonaws.com/504a342bab040ed041d8a0898185009f.mp4	HEAVY_KATE_-12dB.mp4	kate	F	AnV	DNN	heavy	empty	HH EH1 V IY0	EH1 M P T IY0	0	0.285714
exp1_b2	s68680f98	37	https://jalimturkexperiment2.s3.us-east-2.amazonaws.com/0394299650cc806aa770acad9b77a6d4.mp4	Ettore_rouge_-12dB.mp4	ettore	M	AnV	FACS	rouge	lose	R UW1 ZH	L UW1 Z	0	0.2
exp1_b2	s68680f98	38	https://jalimturkexperiment2.s3.us-east-2.amazonaws.com/2af190a1437c1efa684d4f5b018501af.mp4	OYSTER_JAKE_-12dB.mp4	jake	M	AnV	DNN	oyster	hasty	OY1 S T ER0	HH EY1 S T IY0	0	0.285714
exp1_b2	s68680f98	39	https://jalimturkexperiment2.s3.us-east-2.amazonaws.com/a1efffd4269eb0c127cbd7bd0cca340c.mp4	DEPTH_JOHN_-12dB.mp4	john	M	AnV	Real	depth	depth	D EH1 P TH	D EH1 P TH	1	1
exp1_b2	s68680f98	40	https://jalimturkexperiment2.s3.us-east-2.amazonaws.com/f74cb63809576a2a683942416fd4ccda.mp4	Bernice_pathway_-12dB.mp4	bernice	F	AnV	FACS	pathway	outside	P AE1 TH W EY2	AW1 T S AY1 D	0	0
exp1_b2	s68680f98	41	https://jalimturkexperiment2.s3.us-east-2.amazonaws.com/e7f030569084c6a99e847378be974cc2.mp4	SHOWER_LIN_a_-12dB.mp4	lin	F	An	Real	shower	trouble	SH AW1 ER0	T R AH1 B AH0 L	0	0
exp1_b2	s68680f98	42	https://jalimturkexperiment2.s3.us-east-2.amazonaws.com/9b9653ef5ccfe7e6c4f0a78aa92b8232.mp4	VERSION_JOHN_-12dB.mp4	john	M	AnV	Real	version	version	V ER1 ZH AH0 N	V ER1 ZH AH0 N	1	1
exp1_b2	s68680f98	43	https://jalimturkexperiment2.s3.us-east-2.amazonaws.com/f820a8e2aaceed1a02680e786d47d0c8.mp4	WAGE_JOHN_-12dB.mp4	john	M	AnV	Real	wage	footage	W EY1 JH	F UH1 T IH0 JH	0	0.142857
exp1_b2	s68680f98	44	https://jalimturkexperiment2.s3.us-east-2.amazonaws.com/7d24cd0231bbd0a9b5d5d36abaf22c1f.mp4	CASHMERE_KATE_-12dB.mp4	kate	F	AnV	DNN	cashmere	hymen	K AE1 ZH M IH0 R	HH AY1 M AH0 N	0	0.1
exp1_b2	s68680f98	45	https://jalimturkexperiment2.s3.us-east-2.amazonaws.com/e372b95608e4eaccb6124c1688d9b57e.mp4	ARGUE_MARIA.mp4	maria	F	target	FACS	argue	argue	AA1 R G Y UW0	AA1 R G Y UW0	1	1
exp1_b2	s68680f98	46	https://jalimturkexperiment2.s3.us-east-2.amazonaws.com/8a289fd74a07b27d425393af4e0d0c1b.mp4	Ettore_choice_-12dB.mp4	ettore	M	AnV	FACS	choice	caught	CH OY1 S	K AA1 T	0	0
exp1_b2	s68680f98	47	https://jalimturkexperiment2.s3.us-east-2.amazonaws.com/6eeb2e107ca01c33293cfd68f43363ba.mp4	AMNESIA_JOHN_a_-12dB.mp4	john	M	An	Real	amnesia	illusion	AE0 M N IY1 ZH AH0	IH2 L UW1 ZH AH0 N	0	0.333333
exp1_b2	s68680f98	48	https://jalimturkexperiment2.s3.us-east-2.amazonaws.com/c2ba0d0e188b18be6925e725765d04d3.mp4	WORE_KATE_-12dB.mp4	kate	F	AnV	DNN	wore	warm	W AO1 R	W AO1 R M	0	0.75
exp1_b2	s68680f98	49	https://jalimturkexperiment2.s3.us-east-2.amazonaws.com/fe7edb9ba6199159e3f91c05ef458402.mp4	HASH_JOHN_a_-12dB.mp4	john	M	An	Real	hash	catch	HH AE1 SH	K AE1 CH	0	0.2
exp1_b2	s68680f98	50	https://jalimturkexperiment2.s3.us-east-2.amazonaws.com/2bef9dede56e77a08205683ba85757dd.mp4	CASH_KATE_-12dB.mp4	kate	F	AnV	DNN	cash	cash	K AE1 SH	K AE1 SH	1	1
exp1_b2	s68680f98	51	https://jalimturkexperiment2.s3.us-east-2.amazonaws.com/bed9e65b7a1e43b37da6aad78b5065ef.mp4	WORTHY_JOHN_a_-12dB.mp4	john	M	An	Real	worthy	unique	W ER1 DH IY0	Y UW0 N IY1 K	0	0.125
exp1_b2	s68680f98	52	https://jalimturkexperiment2.s3.us-east-2.amazonaws.com/de0dba953429924686f46da0bf475b91.mp4	MOTH_LIN_a_-12dB.mp4	lin	F	An	Real	moth	now	M AO1 TH	N AW1	0	0
exp1_b2	s68680f98	53	https://jalimturkexperiment2.s3.us-east-2.amazonaws.com/5baf330d28465fbec0fcac9956a111c1.mp4	JOINING_JAKE_-12dB.mp4	jake	M	AnV	DNN	joining	jovial	JH OY1 N IH0 NG	JH OW1 V IY0 AH0 L	0	0.1
exp1_b2	s68680f98	54	https://jalimturkexperiment2.s3.us-east-2.amazonaws.com/0b020804f9691c6bd9bff273025d0275.mp4	COWBOY_JOHN_a_-12dB.mp4	john	M	An	Real	cowboy	helpless	K AW1 B OY2	HH EH1 L P L AH0 S	0	0
exp1_b2	s68680f98	55	https://jalimturkexperiment2.s3.us-east-2.amazonaws.com/7a9019129fe64e111d7375b2c96f62c3.mp4	WEIGHT_JAKE_-12dB.mp4	jake	M	AnV	DNN	weight	wait	W EY1 T	W EY1 T	1	1
exp1_b2	s68680f98	56	https://jalimturkexperiment2.s3.us-east-2.amazonaws.com/39ae0358fcb9fc64593f238ce1a3d37a.mp4	QUIET_JOHN_-12dB.mp4	john	M	AnV	Real	quiet	calm	K W AY1 AH0 T	K AA1 M	0	0.142857
exp1_b2	s68680f98	57	https://jalimturkexperiment2.s3.us-east-2.amazonaws.com/e4c48bd26d2ff3cbefd151292131a0d8.mp4	Ettore_loathe_-12dB.mp4	ettore	M	AnV	FACS	loathe	chose	L OW1 DH	CH OW1 Z	0	0.2
exp1_b2	s68680f98	58	https://jalimturkexperiment2.s3.us-east-2.amazonaws.com/4052b57426bd68dbf2a3f65edbab3264.mp4	VOUCH_LIN_a_-12dB.mp4	lin	F	An	Real	vouch	knocking	V AW1 CH	N AA1 K IH0 NG	0	0
exp1_b2	s68680f98	59	https://jalimturkexperiment2.s3.us-east-2.amazonaws.com/6697439bb59d3adf348da936ebcbffea.mp4	POLISH_LIN_a_-12dB.mp4	lin	F	An	Real	polish	elevator	P AA1 L IH0 SH	EH1 L AH0 V EY2 T ER0	0	0.0909091
exp1_b2	s68680f98	60	https://jalimturkexperiment2.s3.us-east-2.amazonaws.com/d667e58030c556b335997db0fc44ad89.mp4	SHADE_DERRICK.mp4	derrick	M	target	Real	shade	shade	SH EY1 D	SH EY1 D	1	1
exp1_b2	s68680f98	61	https://jalimturkexperiment2.s3.us-east-2.amazonaws.com/3e224c32a818f33505179d66c2e3f9a4.mp4	THEME_LIN_a_-12dB.mp4	lin	F	An	Real	theme	leaving	TH IY1 M	L IY1 V IH0 NG	0	0.142857
exp1_b2	s68680f98	62	https://jalimturkexperiment2.s3.us-east-2.amazonaws.com/fad43b3d41dcb7bb1ecf10cebd13df72.mp4	Bernice_garage_-12dB.mp4	bernice	F	AnV	FACS	garage	garage	G ER0 AA1 ZH	G ER0 AA1 ZH	1	1
exp1_b2	s68680f98	63	https://jalimturkexperiment2.s3.us-east-2.amazonaws.com/5247239ec3f9f4173228a70b70ed5998.mp4	SUGAR_ZACH.mp4	zach	M	target	DNN	sugar	sugar	SH UH1 G ER0	SH UH1 G ER0	1	1
exp1_b2	s68680f98	64	https://jalimturkexperiment2.s3.us-east-2.amazonaws.com/02d9955be4cefe39927afed2abb607d1.mp4	SOOTHING_LIN_-12dB.mp4	lin	F	AnV	Real	soothing	soothing	S UW1 DH IH0 NG	S UW1 DH IH0 NG	1	1
exp1_b2	s68680f98	65	https://jalimturkexperiment2.s3.us-east-2.amazonaws.com/b5a5c2da65afc9b501f6678ac934f543.mp4	FUSION_JAKE_-12dB.mp4	jake	M	AnV	DNN	fusion	solution	F Y UW1 ZH AH0 N	S AH0 L UW1 SH AH0 N	0	0.3
exp1_b2	s68680f98	66	https://jalimturkexperiment2.s3.us-east-2.amazonaws.com/45b68b17870a9f3ebd80180711c6bddc.mp4	Bernice_voice_-12dB.mp4	bernice	F	AnV	FACS	voice	looking	V OY1 S	L UH1 K IH0 NG	0	0
exp1_b2	s68680f98	67	https://jalimturkexperiment2.s3.us-east-2.amazonaws.com/9c7d859c6af067716a60d890097f24e0.mp4	SEIZURE_JOHN_-12dB.mp4	john	M	AnV	Real	seizure	seashell	S IY1 ZH ER0	S IY1 SH EH2 L	0	0.285714
exp1_b2	s68680f98	68	https://jalimturkexperiment2.s3.us-east-2.amazonaws.com/ccfbba04777da0255b037dc11b17ff39.mp4	ALTHOUGH_KATE_-12dB.mp4	kate	F	AnV	DNN	although	gone	AO2 L DH OW1	G AO1 N	0	0.166667
exp1_b2	s68680f98	69	https://jalimturkexperiment2.s3.us-east-2.amazonaws.com/2a161a6150341f663d647dd2836a2e7a.mp4	ECHOES_JOHN_-12dB.mp4	john	M	AnV	Real	echoes	caboose	EH1 K OW0 Z	K AH0 B UW1 S	0	0.125
exp1_b2	s68680f98	70	https://jalimturkexperiment2.s3.us-east-2.amazonaws.com/3e99d4376a806498904f1765caf2ab03.mp4	SPOUT_LIN_-12dB.mp4	lin	F	AnV	Real	spout	spout	S P AW1 T	S P AW1 T	1	1
exp1_b2	s68680f98	71	https://jalimturkexperiment2.s3.us-east-2.amazonaws.com/5d73c642e4a9988ff5f6426b00abe6f7.mp4	FETCH_LIN_a_-12dB.mp4	lin	F	An	Real	fetch	fetch	F EH1 CH	F EH1 CH	1	1
exp1_b2	s68680f98	72	https://jalimturkexperiment2.s3.us-east-2.amazonaws.com/b6976469068749bf45d86a0e976c95b5.mp4	PAYOFF_LIN_-12dB.mp4	lin	F	AnV	Real	payoff	pale	P EY1 AO2 F	P EY1 L	0	0.4
exp1_b2	s68680f98	73	https://jalimturkexperiment2.s3.us-east-2.amazonaws.com/f99433b18d432da952cee08016269835.mp4	CHIEF_JAKE_-12dB.mp4	jake	M	AnV	DNN	chief	cheat	CH IY1 F	CH IY1 T	0	0.5
exp1_b2	s677e09d5	1	https://jalimturkexperiment2.s3.us-east-2.amazonaws.com/d667e58030c556b335997db0fc44ad89.mp4	SHADE_DERRICK.mp4	derrick	M	target	Real	shade	shade	SH EY1 D	SH EY1 D	1	1
exp1_b2	s677e09d5	2	https://jalimturkexperiment2.s3.us-east-2.amazonaws.com/4052b57426bd68dbf2a3f65edbab3264.mp4	VOUCH_LIN_a_-12dB.mp4	lin	F	An	Real	vouch	balcony	V AW1 CH	B AE1 L K AH0 N IY0	0	0
exp1_b2	s677e09d5	3	https://jalimturkexperiment2.s3.us-east-2.amazonaws.com/3ba371a39d070bddfe54f036163581d4.mp4	INVOICE_LIN_-12dB.mp4	lin	F	AnV	Real	invoice	food	IH1 N V OY0 S	F UW1 D	0	0
exp1_b2	s677e09d5	4	https://jalimturkexperiment2.s3.us-east-2.amazonaws.com/c7877ec0610b5638bdf9f941db49fcf0.mp4	JUMBO_JAKE_-12dB.mp4	jake	M	AnV	DNN	jumbo	jumprope	JH AH1 M B OW0	JH AH1 M P R OW2 P	0	0.5
exp1_b2	s677e09d5	5	https://jalimturkexperiment2.s3.us-east-2.amazonaws.com/39a85da92b4b9d06f148cae33b38f468.mp4	EYEBROW_MARIA.mp4	maria	F	target	FACS	eyebrow	eyebrow	AY1 B R AW2	AY1 B R AW2	1	1
exp1_b2	s677e09d5	6	https://jalimturkexperiment2.s3.us-east-2.amazonaws.com/af83300bad219a5a28724be1a96c767e.mp4	Ettore_poise_-12dB.mp4	ettore	M	AnV	FACS	poise	voice	P OY1 Z	V OY1 S	0	0.2
exp1_b2	s677e09d5	7	https://jalimturkexperiment2.s3.us-east-2.amazonaws.com/5247239ec3f9f4173228a70b70ed5998.mp4	SUGAR_ZACH.mp4	zach	M	target	DNN	sugar	sugar	SH UH1 G ER0	SH UH1 G ER0	1	1
exp1_b2	s677e09d5	8	https://jalimturkexperiment2.s3.us-east-2.amazonaws.com/ea2a31cec579bca28607401ec0066fbd.mp4	ETHIC_JOHN_-12dB.mp4	john	M	AnV	Real	ethic	ethic	EH1 TH IH0 K	EH1 TH IH0 K	1	1
exp1_b2	s677e09d5	9	https://jalimturkexperiment2.s3.us-east-2.amazonaws.com/5d73c642e4a9988ff5f6426b00abe6f7.mp4	FETCH_LIN_a_-12dB.mp4	lin	F	An	Real	fetch	bunch	F EH1 CH	B AH1 N CH	0	0.166667
exp1_b2	s677e09d5	10	https://jalimturkexperiment2.s3.us-east-2.amazonaws.com/e54486da2d0d04e3344001e39b9bbb1d.mp4	OPTION_KATE_-12dB.mp4	kate	F	AnV	DNN	option	option	AA1 P SH AH0 N	AA1 P SH AH0 N	1	1
exp1_b2	s677e09d5	11	https://jalimturkexperiment2.s3.us-east-2.amazonaws.com/a52b08f09c21e726ac9600eec605330a.mp4	WATCHDOG_JOHN_a_-12dB.mp4	john	M	An	Real	watchdog	watchdog	W AA1 CH D AO2 G	W AA1 CH D AO2 G	1	1
exp1_b2	s677e09d5	12	https://jalimturkexperiment2.s3.us-east-2.amazonaws.com/f820a8e2aaceed1a02680e786d47d0c8.mp4	WAGE_JOHN_-12dB.mp4	john	M	AnV	Real	wage	pillage	W EY1 JH	P IH1 L IH0 JH	0	0.142857
exp1_b2	s677e09d5	13	https://jalimturkexperiment2.s3.us-east-2.amazonaws.com/b5a5c2da65afc9b501f6678ac934f543.mp4	FUSION_JAKE_-12dB.mp4	jake	M	AnV	DNN	fusion	fusion	F Y UW1 ZH AH0 N	F Y UW1 ZH AH0 N	1	1
exp1_b2	s677e09d5	14	https://jalimturkexperiment2.s3.us-east-2.amazonaws.com/7a9019129fe64e111d7375b2c96f62c3.mp4	WEIGHT_JAKE_-12dB.mp4	jake	M	AnV	DNN	weight	weight	W EY1 T	W EY1 T	1	1
exp1_b2	s677e09d5	15	https://jalimturkexperiment2.s3.us-east-2.amazonaws.com/e15e419b98c5122cc6a5d4c3e611150d.mp4	Bernice_youth_-12dB.mp4	bernice	F	AnV	FACS	youth	yogurt	Y UW1 TH	Y OW1 G ER0 T	0	0.142857
exp1_b2	s677e09d5	16	https://jalimturkexperiment2.s3.us-east-2.amazonaws.com/ea4c3f6c03defab6828623c8f24f8b5d.mp4	NOISY_JOHN_a_-12dB.mp4	john	M	An	Real	noisy	music	N OY1 Z IY0	M Y UW1 Z IH0 K	0	0.111111
exp1_b2	s677e09d5	17	https://jalimturkexperiment2.s3.us-east-2.amazonaws.com/4bf44d3c541721c76bf91041f6767dfd.mp4	BATHE_LIN_a_-12dB.mp4	lin	F	An	Real	bathe	shade	B EY1 DH	SH EY1 D	0	0.2
exp1_b2	s677e09d5	18	https://jalimturkexperiment2.s3.us-east-2.amazonaws.com/e7f030569084c6a99e847378be974cc2.mp4	SHOWER_LIN_a_-12dB.mp4	lin	F	An	Real	shower	shaman	SH AW1 ER0	SH EY1 M AH0 N	0	0.142857
exp1_b2	s677e09d5	19	https://jalimturkexperiment2.s3.us-east-2.amazonaws.com/bed9e65b7a1e43b37da6aad78b5065ef.mp4	WORTHY_JOHN_a_-12dB.mp4	john	M	An	Real	worthy	cookie	W ER1 DH IY0	K UH1 K IY0	0	0.142857
exp1_b2	s677e09d5	20	https://jalimturkexperiment2.s3.us-east-2.amazonaws.com/f74cb63809576a2a683942416fd4ccda.mp4	Bernice_pathway_-12dB.mp4	bernice	F	AnV	FACS	pathway	padawan	P AE1 TH W EY2	P AA1 D AA2 W AH0 N	0	0.2
exp1_b2	s677e09d5	21	https://jalimturkexperiment2.s3.us-east-2.amazonaws.com/adaabb6ed249f33ca710075e9915a111.mp4	Bernice_booth_-12dB.mp4	bernice	F	AnV	FACS	booth	free	B UW1 TH	F R IY1	0	0
exp1_b2	s677e09d5	22	https://jalimturkexperiment2.s3.us-east-2.amazonaws.com/e02f091911f676f955db7f1c1beef776.mp4	Ettore_monkey_-12dB.mp4	ettore	M	AnV	FACS	monkey	monkey	M AH1 NG K IY0	M AH1 NG K IY0	1	1
exp1_b2	s677e09d5	23	https://jalimturkexperiment2.s3.us-east-2.amazonaws.com/39ae0358fcb9fc64593f238ce1a3d37a.mp4	QUIET_JOHN_-12dB.mp4	john	M	AnV	Real	quiet	quiet	K W AY1 AH0 T	K W AY1 AH0 T	1	1
exp1_b2	s677e09d5	24	https://jalimturkexperiment2.s3.us-east-2.amazonaws.com/06cffbf34c1075516108ab3a3a5f240e.mp4	Bernice_wormhole_-12dB.mp4	bernice	F	AnV	FACS	wormhole	wormhole	W ER1 M HH AO2 L	W ER1 M HH AO2 L	1	1
exp1_b2	s677e09d5	25	https://jalimturkexperiment2.s3.us-east-2.amazonaws.com/3e224c32a818f33505179d66c2e3f9a4.mp4	THEME_LIN_a_-12dB.mp4	lin	F	An	Real	theme	human	TH IY1 M	HH Y UW1 M AH0 N	0	0.125
exp1_b2	s677e09d5	26	https://jalimturkexperiment2.s3.us-east-2.amazonaws.com/f99433b18d432da952cee08016269835.mp4	CHIEF_JAKE_-12dB.mp4	jake	M	AnV	DNN	chief	cheap	CH IY1 F	CH IY1 P	0	0.5
exp1_b2	s677e09d5	27	https://jalimturkexperiment2.s3.us-east-2.amazonaws.com/9c7d859c6af067716a60d890097f24e0.mp4	SEIZURE_JOHN_-12dB.mp4	john	M	AnV	Real	seizure	seizure	S IY1 ZH ER0	S IY1 ZH ER0	1	1
exp1_b2	s677e09d5	28	https://jalimturkexperiment2.s3.us-east-2.amazonaws.com/8a289fd74a07b27d425393af4e0d0c1b.mp4	Ettore_choice_-12dB.mp4	ettore	M	AnV	FACS	choice	choice	CH OY1 S	CH OY1 S	1	1
exp1_b2	s677e09d5	29	https://jalimturkexperiment2.s3.us-east-2.amazonaws.com/08df2f9d3908419b3fc223fdcd549e29.mp4	Bernice_wives_-12dB.mp4	bernice	F	AnV	FACS	wives	wild	W AY1 V Z	W AY1 L D	0	0.333333
exp1_b2	s677e09d5	30	https://jalimturkexperiment2.s3.us-east-2.amazonaws.com/5a21538ca3d4d02605a019727d646757.mp4	THOSE_DERRICK.mp4	derrick	M	target	Real	those	those	DH OW1 Z	DH OW1 Z	1	1
exp1_b2	s677e09d5	31	https://jalimturkexperiment2.s3.us-east-2.amazonaws.com/51c313d6998e9ce6f047224b8bfb50be.mp4	ZONING_LIN_-12dB.mp4	lin	F	AnV	Real	zoning	zoning	Z OW1 N IH0 NG	Z OW1 N IH0 NG	1	1
exp1_b2	s677e09d5	32	https://jalimturkexperiment2.s3.us-east-2.amazonaws.com/2bef9dede56e77a08205683ba85757dd.mp4	CASH_KATE_-12dB.mp4	kate	F	AnV	DNN	cash	hash	K AE1 SH	HH AE1 SH	0	0.5
exp1_b2	s677e09d5	33	https://jalimturkexperiment2.s3.us-east-2.amazonaws.com/eb61e1cae25546cf8a5112e3e72813eb.mp4	BUTCHER_ZACH.mp4	zach	M	target	DNN	butcher	butcher	B UH1 CH ER0	B UH1 CH ER0	1	1
exp1_b2	s677e09d5	34	https://jalimturkexperiment2.s3.us-east-2.amazonaws.com/3e99d4376a806498904f1765caf2ab03.mp4	SPOUT_LIN_-12dB.mp4	lin	F	AnV	Real	spout	spout	S P AW1 T	S P AW1 T	1	1
exp1_b2	s677e09d5	35	https://jalimturkexperiment2.s3.us-east-2.amazonaws.com/433feb14e90d87635d5a762309b268cc.mp4	THANK_KATE_-12dB.mp4	kate	F	AnV	DNN	thank	lightning	TH AE1 NG K	L AY1 T N IH0 NG	0	0.111111
exp1_b2	s677e09d5	36	https://jalimturkexperiment2.s3.us-east-2.amazonaws.com/fe7edb9ba6199159e3f91c05ef458402.mp4	HASH_JOHN_a_-12dB.mp4	john	M	An	Real	hash	couch	HH AE1 SH	K AW1 CH	0	0
exp1_b2	s677e09d5	37	https://jalimturkexperiment2.s3.us-east-2.amazonaws.com/d7d579dfc411a8060f7fdbb716bedaf7.mp4	HOIST_JAKE_-12dB.mp4	jake	M	AnV	DNN	hoist	which	HH OY1 S T	W IH1 CH	0	0
exp1_b2	s677e09d5	38	https://jalimturkexperiment2.s3.us-east-2.amazonaws.com/e457a02d7e5a846ac4bf3f0a0c9c2365.mp4	Ettore_yellow_-12dB.mp4	ettore	M	AnV	FACS	yellow	yellow	Y EH1 L OW0	Y EH1 L OW0	1	1
exp1_b2	s677e09d5	39	https://jalimturkexperiment2.s3.us-east-2.amazonaws.com/a1efffd4269eb0c127cbd7bd0cca340c.mp4	DEPTH_JOHN_-12dB.mp4	john	M	AnV	Real	depth	depth	D EH1 P TH	D EH1 P TH	1	1
exp1_b2	s677e09d5	40	https://jalimturkexperiment2.s3.us-east-2.amazonaws.com/c2ba0d0e188b18be6925e725765d04d3.mp4	WORE_KATE_-12dB.mp4	kate	F	AnV	DNN	wore	warm	W AO1 R	W AO1 R M	0	0.75
exp1_b2	s677e09d5	41	https://jalimturkexperiment2.s3.us-east-2.amazonaws.com/b9761c74010399c2802e646a52427136.mp4	Ettore_luau_-12dB.mp4	ettore	M	AnV	FACS	luau	zero	L UW1 AW2	Z IY1 R OW0	0	0
exp1_b2	s677e09d5	42	https://jalimturkexperiment2.s3.us-east-2.amazonaws.com/01790f4b067aab9b358b7692a5345b25.mp4	MOUTHS_LIN_-12dB.mp4	lin	F	AnV	Real	mouths	mouth	M AW1 DH Z	M AW1 TH	0	0.4
exp1_b2	s677e09d5	43	https://jalimturkexperiment2.s3.us-east-2.amazonaws.com/0b020804f9691c6bd9bff273025d0275.mp4	COWBOY_JOHN_a_-12dB.mp4	john	M	An	Real	cowboy	cobweb	K AW1 B OY2	K AA1 B W EH2 B	0	0.25
exp1_b2	s677e09d5	44	https://jalimturkexperiment2.s3.us-east-2.amazonaws.com/e4c48bd26d2ff3cbefd151292131a0d8.mp4	Ettore_loathe_-12dB.mp4	ettore	M	AnV	FACS	loathe	going	L OW1 DH	G OW1 IH0 NG	0	0.166667
exp1_b2	s677e09d5	45	https://jalimturkexperiment2.s3.us-east-2.amazonaws.com/45b68b17870a9f3ebd80180711c6bddc.mp4	Bernice_voice_-12dB.mp4	bernice	F	AnV	FACS	voice	works	V OY1 S	W ER1 K S	0	0.166667
exp1_b2	s677e09d5	46	https://jalimturkexperiment2.s3.us-east-2.amazonaws.com/09f901278c25dca1522c13140b449164.mp4	PLEASURE_LIN_-12dB.mp4	lin	F	AnV	Real	pleasure	pleasure	P L EH1 ZH ER0	P L EH1 ZH ER0	1	1
exp1_b2	s677e09d5	47	https://jalimturkexperiment2.s3.us-east-2.amazonaws.com/082358971a733a9a8d0b946f5ad58640.mp4	PYTHON_KATE_-12dB.mp4	kate	F	AnV	DNN	python	viper	P AY1 TH AA0 N	V AY1 P ER0	0	0.285714
exp1_b2	s677e09d5	48	https://jalimturkexperiment2.s3.us-east-2.amazonaws.com/aa8e75533809e976d9803894185028d7.mp4	CRAB_JAKE_-12dB.mp4	jake	M	AnV	DNN	crab	trap	K R AE1 B	T R AE1 P	0	0.333333
exp1_b2	s677e09d5	49	https://jalimturkexperiment2.s3.us-east-2.amazonaws.com/fad43b3d41dcb7bb1ecf10cebd13df72.mp4	Bernice_garage_-12dB.mp4	bernice	F	AnV	FACS	garage	collage	G ER0 AA1 ZH	K AH0 L AA1 ZH	0	0.285714
exp1_b2	s677e09d5	50	https://jalimturkexperiment2.s3.us-east-2.amazonaws.com/0394299650cc806aa770acad9b77a6d4.mp4	Ettore_rouge_-12dB.mp4	ettore	M	AnV	FACS	rouge	sewage	R UW1 ZH	S UW1 AH0 JH	0	0.166667
exp1_b2	s677e09d5	51	https://jalimturkexperiment2.s3.us-east-2.amazonaws.com/de0dba953429924686f46da0bf475b91.mp4	MOTH_LIN_a_-12dB.mp4	lin	F	An	Real	moth	moth	M AO1 TH	M AO1 TH	1	1
exp1_b2	s677e09d5	52	https://jalimturkexperiment2.s3.us-east-2.amazonaws.com/5baf330d28465fbec0fcac9956a111c1.mp4	JOINING_JAKE_-12dB.mp4	jake	M	AnV	DNN	joining	joining	JH OY1 N IH0 NG	JH OY1 N IH0 NG	1	1
exp1_b2	s677e09d5	53	https://jalimturkexperiment2.s3.us-east-2.amazonaws.com/7d24cd0231bbd0a9b5d5d36abaf22c1f.mp4	CASHMERE_KATE_-12dB.mp4	kate	F	AnV	DNN	cashmere	cashmere	K AE1 ZH M IH0 R	K AE1 ZH M IH0 R	1	1
exp1_b2	s677e09d5	54	https://jalimturkexperiment2.s3.us-east-2.amazonaws.com/0b8e649099343fe1a9bb9dbac8f59827.mp4	FIVE_DERRICK.mp4	derrick	M	target	Real	five	five	F AY1 V	F AY1 V	1	1
exp1_b2	s677e09d5	55	https://jalimturkexperiment2.s3.us-east-2.amazonaws.com/769ab1aa36d0ccce13590cbbc9b54d3a.mp4	YANK_MARIA.mp4	maria	F	target	FACS	yank	yank	Y AE1 NG K	Y AE1 NG K	1	1
exp1_b2	s677e09d5	56	https://jalimturkexperiment2.s3.us-east-2.amazonaws.com/5091545194dd99cdd75352c636dfd8b7.mp4	MATURE_LIN_-12dB.mp4	lin	F	AnV	Real	mature	TRUE	M AH0 CH UH1 R	T R UW1	0	0.142857
exp1_b2	s677e09d5	57	https://jalimturkexperiment2.s3.us-east-2.amazonaws.com/e372b95608e4eaccb6124c1688d9b57e.mp4	ARGUE_MARIA.mp4	maria	F	target	FACS	argue	argue	AA1 R G Y UW0	AA1 R G Y UW0	1	1
exp1_b2	s677e09d5	58	https://jalimturkexperiment2.s3.us-east-2.amazonaws.com/16ae5bd990e416c40604353784ea403e.mp4	Bernice_thoughts_-12dB.mp4	bernice	F	AnV	FACS	thoughts	gloss	TH AO1 T S	G L AO1 S	0	0.333333
exp1_b2	s677e09d5	59	https://jalimturkexperiment2.s3.us-east-2.amazonaws.com/d4acf368148c712954dcc495a0c51e29.mp4	Ettore_feathers_-12dB.mp4	ettore	M	AnV	FACS	feathers	feather	F EH1 DH ER0 Z	F EH1 DH ER0	0	0.8
exp1_b2	s677e09d5	60	https://jalimturkexperiment2.s3.us-east-2.amazonaws.com/00ec48165769374794a780900211e0ae.mp4	GAUGE_JOHN_a_-12dB.mp4	john	M	An	Real	gauge	gauge	G EY1 JH	G EY1 JH	1	1
exp1_b2	s677e09d5	61	https://jalimturkexperiment2.s3.us-east-2.amazonaws.com/b6976469068749bf45d86a0e976c95b5.mp4	PAYOFF_LIN_-12dB.mp4	lin	F	AnV	Real	payoff	payoff	P EY1 AO2 F	P EY1 AO2 F	1	1
exp1_b2	s677e09d5	62	https://jalimturkexperiment2.s3.us-east-2.amazonaws.com/ce091ff633bd50f9c17876408b61f594.mp4	JAB_JOHN_-12dB.mp4	john	M	AnV	Real	jab	jab	JH AE1 B	JH AE1 B	1	1
exp1_b2	s677e09d5	63	https://jalimturkexperiment2.s3.us-east-2.amazonaws.com/6eeb2e107ca01c33293cfd68f43363ba.mp4	AMNESIA_JOHN_a_-12dB.mp4	john	M	An	Real	amnesia	seizure	AE0 M N IY1 ZH AH0	S IY1 ZH ER0	0	0.25
exp1_b2	s677e09d5	64	https://jalimturkexperiment2.s3.us-east-2.amazonaws.com/1cdf94914aa7961344f18b02d5e78501.mp4	TEACH_ZACH.mp4	zach	M	target	DNN	teach	teach	T IY1 CH	T IY1 CH	1	1
exp1_b2	s677e09d5	65	https://jalimturkexperiment2.s3.us-east-2.amazonaws.com/2af190a1437c1efa684d4f5b018501af.mp4	OYSTER_JAKE_-12dB.mp4	jake	M	AnV	DNN	oyster	poster	OY1 S T ER0	P OW1 S T ER0	0	0.5
exp1_b2	s677e09d5	66	https://jalimturkexperiment2.s3.us-east-2.amazonaws.com/6697439bb59d3adf348da936ebcbffea.mp4	POLISH_LIN_a_-12dB.mp4	lin	F	An	Real	polish	halloween	P AA1 L IH0 SH	HH AE2 L AH0 W IY1 N	0	0.0909091
exp1_b2	s677e09d5	67	https://jalimturkexperiment2.s3.us-east-2.amazonaws.com/d59d0f0292c4c8ac0fa6928d7cee2f67.mp4	WITH_LIN_a_-12dB.mp4	lin	F	An	Real	with	widow	W IH1 TH	W IH1 D OW0	0	0.4
exp1_b2	s677e09d5	68	https://jalimturkexperiment2.s3.us-east-2.amazonaws.com/504a342bab040ed041d8a0898185009f.mp4	HEAVY_KATE_-12dB.mp4	kate	F	AnV	DNN	heavy	healthy	HH EH1 V IY0	HH EH1 L TH IY0	0	0.5
exp1_b2	s677e09d5	69	https://jalimturkexperiment2.s3.us-east-2.amazonaws.com/9b9653ef5ccfe7e6c4f0a78aa92b8232.mp4	VERSION_JOHN_-12dB.mp4	john	M	AnV	Real	version	version	V ER1 ZH AH0 N	V ER1 ZH AH0 N	1	1
exp1_b2	s677e09d5	70	https://jalimturkexperiment2.s3.us-east-2.amazonaws.com/ccfbba04777da0255b037dc11b17ff39.mp4	ALTHOUGH_KATE_-12dB.mp4	kate	F	AnV	DNN	although	outflow	AO2 L DH OW1	AW1 T F L OW2	0	0.285714
exp1_b2	s677e09d5	71	https://jalimturkexperiment2.s3.us-east-2.amazonaws.com/2a161a6150341f663d647dd2836a2e7a.mp4	ECHOES_JOHN_-12dB.mp4	john	M	AnV	Real	echoes	echoes	EH1 K OW0 Z	EH1 K OW0 Z	1	1
exp1_b2	s677e09d5	72	https://jalimturkexperiment2.s3.us-east-2.amazonaws.com/02d9955be4cefe39927afed2abb607d1.mp4	SOOTHING_LIN_-12dB.mp4	lin	F	AnV	Real	soothing	soothing	S UW1 DH IH0 NG	S UW1 DH IH0 NG	1	1
exp1_b2	s677e09d5	73	https://jalimturkexperiment2.s3.us-east-2.amazonaws.com/d45d44455bec2d15ad882222ef5eba49.mp4	PUSH_JOHN_a_-12dB.mp4	john	M	An	Real	push	butch	P UH1 SH	B UH1 CH	0	0.2
exp1_b2	s5b60465b	1	https://jalimturkexperiment2.s3.us-east-2.amazonaws.com/5baf330d28465fbec0fcac9956a111c1.mp4	JOINING_JAKE_-12dB.mp4	jake	M	AnV	DNN	joining	joining	JH OY1 N IH0 NG	JH OY1 N IH0 NG	1	1
exp1_b2	s5b60465b	2	https://jalimturkexperiment2.s3.us-east-2.amazonaws.com/45b68b17870a9f3ebd80180711c6bddc.mp4	Bernice_voice_-12dB.mp4	bernice	F	AnV	FACS	voice	wills	V OY1 S	W IH1 L Z	0	0
exp1_b2	s5b60465b	3	https://jalimturkexperiment2.s3.us-east-2.amazonaws.com/8a289fd74a07b27d425393af4e0d0c1b.mp4	Ettore_choice_-12dB.mp4	ettore	M	AnV	FACS	choice	choice	CH OY1 S	CH OY1 S	1	1
exp1_b2	s5b60465b	4	https://jalimturkexperiment2.s3.us-east-2.amazonaws.com/01790f4b067aab9b358b7692a5345b25.mp4	MOUTHS_LIN_-12dB.mp4	lin	F	AnV	Real	mouths	mouth	M AW1 DH Z	M AW1 TH	0	0.4
exp1_b2	s5b60465b	5	https://jalimturkexperiment2.s3.us-east-2.amazonaws.com/a1efffd4269eb0c127cbd7bd0cca340c.mp4	DEPTH_JOHN_-12dB.mp4	john	M	AnV	Real	depth	depth	D EH1 P TH	D EH1 P TH	1	1
exp1_b2	s5b60465b	6	https://jalimturkexperiment2.s3.us-east-2.amazonaws.com/0b8e649099343fe1a9bb9dbac8f59827.mp4	FIVE_DERRICK.mp4	derrick	M	target	Real	five	five	F AY1 V	F AY1 V	1	1
exp1_b2	s5b60465b	7	https://jalimturkexperiment2.s3.us-east-2.amazonaws.com/769ab1aa36d0ccce13590cbbc9b54d3a.mp4	YANK_MARIA.mp4	maria	F	target	FACS	yank	yank	Y AE1 NG K	Y AE1 NG K	1	1
exp1_b2	s5b60465b	8	https://jalimturkexperiment2.s3.us-east-2.amazonaws.com/3e99d4376a806498904f1765caf2ab03.mp4	SPOUT_LIN_-12dB.mp4	lin	F	AnV	Real	spout	spouse	S P AW1 T	S P AW1 S	0	0.6
exp1_b2	s5b60465b	9	https://jalimturkexperiment2.s3.us-east-2.amazonaws.com/06cffbf34c1075516108ab3a3a5f240e.mp4	Bernice_wormhole_-12dB.mp4	bernice	F	AnV	FACS	wormhole	whirlpool	W ER1 M HH AO2 L	W ER1 L P UW2 L	0	0.333333
exp1_b2	s5b60465b	10	https://jalimturkexperiment2.s3.us-east-2.amazonaws.com/e7f030569084c6a99e847378be974cc2.mp4	SHOWER_LIN_a_-12dB.mp4	lin	F	An	Real	shower	chum	SH AW1 ER0	CH AH1 M	0	0
exp1_b2	s5b60465b	11	https://jalimturkexperiment2.s3.us-east-2.amazonaws.com/5247239ec3f9f4173228a70b70ed5998.mp4	SUGAR_ZACH.mp4	zach	M	target	DNN	sugar	sugar	SH UH1 G ER0	SH UH1 G ER0	1	1
exp1_b2	s5b60465b	12	https://jalimturkexperiment2.s3.us-east-2.amazonaws.com/3ba371a39d070bddfe54f036163581d4.mp4	INVOICE_LIN_-12dB.mp4	lin	F	AnV	Real	invoice	invoice	IH1 N V OY0 S	IH1 N V OY0 S	1	1
exp1_b2	s5b60465b	13	https://jalimturkexperiment2.s3.us-east-2.amazonaws.com/433feb14e90d87635d5a762309b268cc.mp4	THANK_KATE_-12dB.mp4	kate	F	AnV	DNN	thank	danger	TH AE1 NG K	D EY1 N JH ER0	0	0
exp1_b2	s5b60465b	14	https://jalimturkexperiment2.s3.us-east-2.amazonaws.com/c2ba0d0e188b18be6925e725765d04d3.mp4	WORE_KATE_-12dB.mp4	kate	F	AnV	DNN	wore	warm	W AO1 R	W AO1 R M	0	0.75
exp1_b2	s5b60465b	15	https://jalimturkexperiment2.s3.us-east-2.amazonaws.com/b9761c74010399c2802e646a52427136.mp4	Ettore_luau_-12dB.mp4	ettore	M	AnV	FACS	luau	luau	L UW1 AW2	L UW1 AW2	1	1
exp1_b2	s5b60465b	16	https://jalimturkexperiment2.s3.us-east-2.amazonaws.com/7a9019129fe64e111d7375b2c96f62c3.mp4	WEIGHT_JAKE_-12dB.mp4	jake	M	AnV	DNN	weight	waiter	W EY1 T	W EY1 T ER0	0	0.75
exp1_b2	s5b60465b	17	https://jalimturkexperiment2.s3.us-east-2.amazonaws.com/aa8e75533809e976d9803894185028d7.mp4	CRAB_JAKE_-12dB.mp4	jake	M	AnV	DNN	crab	crap	K R AE1 B	K R AE1 P	0	0.6
exp1_b2	s5b60465b	18	https://jalimturkexperiment2.s3.us-east-2.amazonaws.com/5a21538ca3d4d02605a019727d646757.mp4	THOSE_DERRICK.mp4	derrick	M	target	Real	those	those	DH OW1 Z	DH OW1 Z	1	1
exp1_b2	s5b60465b	19	https://jalimturkexperiment2.s3.us-east-2.amazonaws.com/0394299650cc806aa770acad9b77a6d4.mp4	Ettore_rouge_-12dB.mp4	ettore	M	AnV	FACS	rouge	lose	R UW1 ZH	L UW1 Z	0	0.2
exp1_b2	s5b60465b	20	https://jalimturkexperiment2.s3.us-east-2.amazonaws.com/f99433b18d432da952cee08016269835.mp4	CHIEF_JAKE_-12dB.mp4	jake	M	AnV	DNN	chief	cheap	CH IY1 F	CH IY1 P	0	0.5
exp1_b2	s5b60465b	21	https://jalimturkexperiment2.s3.us-east-2.amazonaws.com/fad43b3d41dcb7bb1ecf10cebd13df72.mp4	Bernice_garage_-12dB.mp4	bernice	F	AnV	FACS	garage	mirage	G ER0 AA1 ZH	M ER0 AA1 ZH	0	0.6
exp1_b2	s5b60465b	22	https://jalimturkexperiment2.s3.us-east-2.amazonaws.com/e15e419b98c5122cc6a5d4c3e611150d.mp4	Bernice_youth_-12dB.mp4	bernice	F	AnV	FACS	youth	union	Y UW1 TH	Y UW1 N Y AH0 N	0	0.285714
exp1_b2	s5b60465b	23	https://jalimturkexperiment2.s3.us-east-2.amazonaws.com/de0dba953429924686f46da0bf475b91.mp4	MOTH_LIN_a_-12dB.mp4	lin	F	An	Real	moth	moth	M AO1 TH	M AO1 TH	1	1
exp1_b2	s5b60465b	24	https://jalimturkexperiment2.s3.us-east-2.amazonaws.com/02d9955be4cefe39927afed2abb607d1.mp4	SOOTHING_LIN_-12dB.mp4	lin	F	AnV	Real	soothing	soothing	S UW1 DH IH0 NG	S UW1 DH IH0 NG	1	1
exp1_b2	s5b60465b	25	https://jalimturkexperiment2.s3.us-east-2.amazonaws.com/082358971a733a9a8d0b946f5ad58640.mp4	PYTHON_KATE_-12dB.mp4	kate	F	AnV	DNN	python	pipe	P AY1 TH AA0 N	P AY1 P	0	0.333333
exp1_b2	s5b60465b	26	https://jalimturkexperiment2.s3.us-east-2.amazonaws.com/6eeb2e107ca01c33293cfd68f43363ba.mp4	AMNESIA_JOHN_a_-12dB.mp4	john	M	An	Real	amnesia	illusion	AE0 M N IY1 ZH AH0	IH2 L UW1 ZH AH0 N	0	0.333333
exp1_b2	s5b60465b	27	https://jalimturkexperiment2.s3.us-east-2.amazonaws.com/ea4c3f6c03defab6828623c8f24f8b5d.mp4	NOISY_JOHN_a_-12dB.mp4	john	M	An	Real	noisy	losing	N OY1 Z IY0	L UW1 Z IH0 NG	0	0.125
exp1_b2	s5b60465b	28	https://jalimturkexperiment2.s3.us-east-2.amazonaws.com/504a342bab040ed041d8a0898185009f.mp4	HEAVY_KATE_-12dB.mp4	kate	F	AnV	DNN	heavy	empty	HH EH1 V IY0	EH1 M P T IY0	0	0.285714
exp1_b2	s5b60465b	29	https://jalimturkexperiment2.s3.us-east-2.amazonaws.com/00ec48165769374794a780900211e0ae.mp4	GAUGE_JOHN_a_-12dB.mp4	john	M	An	Real	gauge	nature	G EY1 JH	N EY1 CH ER0	0	0.166667
exp1_b2	s5b60465b	30	https://jalimturkexperiment2.s3.us-east-2.amazonaws.com/d59d0f0292c4c8ac0fa6928d7cee2f67.mp4	WITH_LIN_a_-12dB.mp4	lin	F	An	Real	with	brink	W IH1 TH	B R IH1 NG K	0	0.142857
exp1_b2	s5b60465b	31	https://jalimturkexperiment2.s3.us-east-2.amazonaws.com/c7877ec0610b5638bdf9f941db49fcf0.mp4	JUMBO_JAKE_-12dB.mp4	jake	M	AnV	DNN	jumbo	jumbo	JH AH1 M B OW0	JH AH1 M B OW0	1	1
exp1_b2	s5b60465b	32	https://jalimturkexperiment2.s3.us-east-2.amazonaws.com/4bf44d3c541721c76bf91041f6767dfd.mp4	BATHE_LIN_a_-12dB.mp4	lin	F	An	Real	bathe	drink	B EY1 DH	D R IH1 NG K	0	0
exp1_b2	s5b60465b	33	https://jalimturkexperiment2.s3.us-east-2.amazonaws.com/ea2a31cec579bca28607401ec0066fbd.mp4	ETHIC_JOHN_-12dB.mp4	john	M	AnV	Real	ethic	precedent	EH1 TH IH0 K	P R EH1 S IH0 D AH0 N T	0	0.181818
exp1_b2	s5b60465b	34	https://jalimturkexperiment2.s3.us-east-2.amazonaws.com/16ae5bd990e416c40604353784ea403e.mp4	Bernice_thoughts_-12dB.mp4	bernice	F	AnV	FACS	thoughts	clocks	TH AO1 T S	K L AA1 K S	0	0.125
exp1_b2	s5b60465b	35	https://jalimturkexperiment2.s3.us-east-2.amazonaws.com/6697439bb59d3adf348da936ebcbffea.mp4	POLISH_LIN_a_-12dB.mp4	lin	F	An	Real	polish	halting	P AA1 L IH0 SH	HH AO1 L T IH0 NG	0	0.222222
exp1_b2	s5b60465b	36	https://jalimturkexperiment2.s3.us-east-2.amazonaws.com/d7d579dfc411a8060f7fdbb716bedaf7.mp4	HOIST_JAKE_-12dB.mp4	jake	M	AnV	DNN	hoist	quit	HH OY1 S T	K W IH1 T	0	0.142857
exp1_b2	s5b60465b	37	https://jalimturkexperiment2.s3.us-east-2.amazonaws.com/e457a02d7e5a846ac4bf3f0a0c9c2365.mp4	Ettore_yellow_-12dB.mp4	ettore	M	AnV	FACS	yellow	yellow	Y EH1 L OW0	Y EH1 L OW0	1	1
exp1_b2	s5b60465b	38	https://jalimturkexperiment2.s3.us-east-2.amazonaws.com/7d24cd0231bbd0a9b5d5d36abaf22c1f.mp4	CASHMERE_KATE_-12dB.mp4	kate	F	AnV	DNN	cashmere	cashmere	K AE1 ZH M IH0 R	K AE1 ZH M IH0 R	1	1
exp1_b2	s5b60465b	39	https://jalimturkexperiment2.s3.us-east-2.amazonaws.com/e4c48bd26d2ff3cbefd151292131a0d8.mp4	Ettore_loathe_-12dB.mp4	ettore	M	AnV	FACS	loathe	noise	L OW1 DH	N OY1 Z	0	0
exp1_b2	s5b60465b	40	https://jalimturkexperiment2.s3.us-east-2.amazonaws.com/08df2f9d3908419b3fc223fdcd549e29.mp4	Bernice_wives_-12dB.mp4	bernice	F	AnV	FACS	wives	wives	W AY1 V Z	W AY1 V Z	1	1
exp1_b2	s5b60465b	41	https://jalimturkexperiment2.s3.us-east-2.amazonaws.com/e372b95608e4eaccb6124c1688d9b57e.mp4	ARGUE_MARIA.mp4	maria	F	target	FACS	argue	argue	AA1 R G Y UW0	AA1 R G Y UW0	1	1
exp1_b2	s5b60465b	42	https://jalimturkexperiment2.s3.us-east-2.amazonaws.com/af83300bad219a5a28724be1a96c767e.mp4	Ettore_poise_-12dB.mp4	ettore	M	AnV	FACS	poise	police	P OY1 Z	P AH0 L IY1 S	0	0.142857
exp1_b2	s5b60465b	43	https://jalimturkexperiment2.s3.us-east-2.amazonaws.com/51c313d6998e9ce6f047224b8bfb50be.mp4	ZONING_LIN_-12dB.mp4	lin	F	AnV	Real	zoning	stone	Z OW1 N IH0 NG	S T OW1 N	0	0.285714
exp1_b2	s5b60465b	44	https://jalimturkexperiment2.s3.us-east-2.amazonaws.com/3e224c32a818f33505179d66c2e3f9a4.mp4	THEME_LIN_a_-12dB.mp4	lin	F	An	Real	theme	cool	TH IY1 M	K UW1 L	0	0
exp1_b2	s5b60465b	45	https://jalimturkexperiment2.s3.us-east-2.amazonaws.com/9c7d859c6af067716a60d890097f24e0.mp4	SEIZURE_JOHN_-12dB.mp4	john	M	AnV	Real	seizure	teacher	S IY1 ZH ER0	T IY1 CH ER0	0	0.333333
exp1_b2	s5b60465b	46	https://jalimturkexperiment2.s3.us-east-2.amazonaws.com/f820a8e2aaceed1a02680e786d47d0c8.mp4	WAGE_JOHN_-12dB.mp4	john	M	AnV	Real	wage	wage	W EY1 JH	W EY1 JH	1	1
exp1_b2	s5b60465b	47	https://jalimturkexperiment2.s3.us-east-2.amazonaws.com/2af190a1437c1efa684d4f5b018501af.mp4	OYSTER_JAKE_-12dB.mp4	jake	M	AnV	DNN	oyster	waitlist	OY1 S T ER0	W EY1 T L IH2 S T	0	0.222222
exp1_b2	s5b60465b	48	https://jalimturkexperiment2.s3.us-east-2.amazonaws.com/bed9e65b7a1e43b37da6aad78b5065ef.mp4	WORTHY_JOHN_a_-12dB.mp4	john	M	An	Real	worthy	tornado	W ER1 DH IY0	T AO0 R N EY1 D OW2	0	0
exp1_b2	s5b60465b	49	https://jalimturkexperiment2.s3.us-east-2.amazonaws.com/0b020804f9691c6bd9bff273025d0275.mp4	COWBOY_JOHN_a_-12dB.mp4	john	M	An	Real	cowboy	public	K AW1 B OY2	P AH1 B L IH0 K	0	0.25
exp1_b2	s5b60465b	50	https://jalimturkexperiment2.s3.us-east-2.amazonaws.com/39a85da92b4b9d06f148cae33b38f468.mp4	EYEBROW_MARIA.mp4	maria	F	target	FACS	eyebrow	eyebrow	AY1 B R AW2	AY1 B R AW2	1	1
exp1_b2	s5b60465b	51	https://jalimturkexperiment2.s3.us-east-2.amazonaws.com/5091545194dd99cdd75352c636dfd8b7.mp4	MATURE_LIN_-12dB.mp4	lin	F	AnV	Real	mature	mature	M AH0 CH UH1 R	M AH0 CH UH1 R	1	1
exp1_b2	s5b60465b	52	https://jalimturkexperiment2.s3.us-east-2.amazonaws.com/d667e58030c556b335997db0fc44ad89.mp4	SHADE_DERRICK.mp4	derrick	M	target	Real	shade	shade	SH EY1 D	SH EY1 D	1	1
exp1_b2	s5b60465b	53	https://jalimturkexperiment2.s3.us-east-2.amazonaws.com/5d73c642e4a9988ff5f6426b00abe6f7.mp4	FETCH_LIN_a_-12dB.mp4	lin	F	An	Real	fetch	touch	F EH1 CH	T AH1 CH	0	0.2
exp1_b2	s5b60465b	54	https://jalimturkexperiment2.s3.us-east-2.amazonaws.com/e02f091911f676f955db7f1c1beef776.mp4	Ettore_monkey_-12dB.mp4	ettore	M	AnV	FACS	monkey	monkey	M AH1 NG K IY0	M AH1 NG K IY0	1	1
exp1_b2	s5b60465b	55	https://jalimturkexperiment2.s3.us-east-2.amazonaws.com/39ae0358fcb9fc64593f238ce1a3d37a.mp4	QUIET_JOHN_-12dB.mp4	john	M	AnV	Real	quiet	quiet	K W AY1 AH0 T	K W AY1 AH0 T	1	1
exp1_b2	s5b60465b	56	https://jalimturkexperiment2.s3.us-east-2.amazonaws.com/2a161a6150341f663d647dd2836a2e7a.mp4	ECHOES_JOHN_-12dB.mp4	john	M	AnV	Real	echoes	echoes	EH1 K OW0 Z	EH1 K OW0 Z	1	1
exp1_b2	s5b60465b	57	https://jalimturkexperiment2.s3.us-east-2.amazonaws.com/9b9653ef5ccfe7e6c4f0a78aa92b8232.mp4	VERSION_JOHN_-12dB.mp4	john	M	AnV	Real	version	version	V ER1 ZH AH0 N	V ER1 ZH AH0 N	1	1
exp1_b2	s5b60465b	58	https://jalimturkexperiment2.s3.us-east-2.amazonaws.com/d45d44455bec2d15ad882222ef5eba49.mp4	PUSH_JOHN_a_-12dB.mp4	john	M	An	Real	push	push	P UH1 SH	P UH1 SH	1	1
exp1_b2	s5b60465b	59	https://jalimturkexperiment2.s3.us-east-2.amazonaws.com/ce091ff633bd50f9c17876408b61f594.mp4	JAB_JOHN_-12dB.mp4	john	M	AnV	Real	jab	jab	JH AE1 B	JH AE1 B	1	1
exp1_b2	s5b60465b	60	https://jalimturkexperiment2.s3.us-east-2.amazonaws.com/fe7edb9ba6199159e3f91c05ef458402.mp4	HASH_JOHN_a_-12dB.mp4	john	M	An	Real	hash	catch	HH AE1 SH	K AE1 CH	0	0.2
exp1_b2	s5b60465b	61	https://jalimturkexperiment2.s3.us-east-2.amazonaws.com/2bef9dede56e77a08205683ba85757dd.mp4	CASH_KATE_-12dB.mp4	kate	F	AnV	DNN	cash	cash	K AE1 SH	K AE1 SH	1	1
exp1_b2	s5b60465b	62	https://jalimturkexperiment2.s3.us-east-2.amazonaws.com/1cdf94914aa7961344f18b02d5e78501.mp4	TEACH_ZACH.mp4	zach	M	target	DNN	teach	teach	T IY1 CH	T IY1 CH	1	1
exp1_b2	s5b60465b	63	https://jalimturkexperiment2.s3.us-east-2.amazonaws.com/f74cb63809576a2a683942416fd4ccda.mp4	Bernice_pathway_-12dB.mp4	bernice	F	AnV	FACS	pathway	pathway	P AE1 TH W EY2	P AE1 TH W EY2	1	1
exp1_b2	s5b60465b	64	https://jalimturkexperiment2.s3.us-east-2.amazonaws.com/d4acf368148c712954dcc495a0c51e29.mp4	Ettore_feathers_-12dB.mp4	ettore	M	AnV	FACS	feathers	feather	F EH1 DH ER0 Z	F EH1 DH ER0	0	0.8
exp1_b2	s5b60465b	65	https://jalimturkexperiment2.s3.us-east-2.amazonaws.com/09f901278c25dca1522c13140b449164.mp4	PLEASURE_LIN_-12dB.mp4	lin	F	AnV	Real	pleasure	pleasure	P L EH1 ZH ER0	P L EH1 ZH ER0	1	1
exp1_b2	s5b60465b	66	https://jalimturkexperiment2.s3.us-east-2.amazonaws.com/e54486da2d0d04e3344001e39b9bbb1d.mp4	OPTION_KATE_-12dB.mp4	kate	F	AnV	DNN	option	option	AA1 P SH AH0 N	AA1 P SH AH0 N	1	1
exp1_b2	s5b60465b	67	https://jalimturkexperiment2.s3.us-east-2.amazonaws.com/adaabb6ed249f33ca710075e9915a111.mp4	Bernice_booth_-12dB.mp4	bernice	F	AnV	FACS	booth	free	B UW1 TH	F R IY1	0	0
exp1_b2	s5b60465b	68	https://jalimturkexperiment2.s3.us-east-2.amazonaws.com/b6976469068749bf45d86a0e976c95b5.mp4	PAYOFF_LIN_-12dB.mp4	lin	F	AnV	Real	payoff	payoff	P EY1 AO2 F	P EY1 AO2 F	1	1
exp1_b2	s5b60465b	69	https://jalimturkexperiment2.s3.us-east-2.amazonaws.com/ccfbba04777da0255b037dc11b17ff39.mp4	ALTHOUGH_KATE_-12dB.mp4	kate	F	AnV	DNN	although	low	AO2 L DH OW1	L OW1	0	0.5
exp1_b2	s5b60465b	70	https://jalimturkexperiment2.s3.us-east-2.amazonaws.com/eb61e1cae25546cf8a5112e3e72813eb.mp4	BUTCHER_ZACH.mp4	zach	M	target	DNN	butcher	butcher	B UH1 CH ER0	B UH1 CH ER0	1	1
exp1_b2	s5b60465b	71	https://jalimturkexperiment2.s3.us-east-2.amazonaws.com/4052b57426bd68dbf2a3f65edbab3264.mp4	VOUCH_LIN_a_-12dB.mp4	lin	F	An	Real	vouch	spout	V AW1 CH	S P AW1 T	0	0.166667
exp1_b2	s5b60465b	72	https://jalimturkexperiment2.s3.us-east-2.amazonaws.com/b5a5c2da65afc9b501f6678ac934f543.mp4	FUSION_JAKE_-12dB.mp4	jake	M	AnV	DNN	fusion	fusion	F Y UW1 ZH AH0 N	F Y UW1 ZH AH0 N	1	1
exp1_b2	s5b60465b	73	https://jalimturkexperiment2.s3.us-east-2.amazonaws.com/a52b08f09c21e726ac9600eec605330a.mp4	WATCHDOG_JOHN_a_-12dB.mp4	john	M	An	Real	watchdog	watch	W AA1 CH D AO2 G	W AA1 CH	0	0.5
exp1_b2	sa61ac94f	1	https://jalimturkexperiment2.s3.us-east-2.amazonaws.com/5091545194dd99cdd75352c636dfd8b7.mp4	MATURE_LIN_-12dB.mp4	lin	F	AnV	Real	mature	mature	M AH0 CH UH1 R	M AH0 CH UH1 R	1	1
exp1_b2	sa61ac94f	2	https://jalimturkexperiment2.s3.us-east-2.amazonaws.com/7d24cd0231bbd0a9b5d5d36abaf22c1f.mp4	CASHMERE_KATE_-12dB.mp4	kate	F	AnV	DNN	cashmere	heisman	K AE1 ZH M IH0 R	HH AY1 S M AH0 N	0	0.0909091
exp1_b2	sa61ac94f	3	https://jalimturkexperiment2.s3.us-east-2.amazonaws.com/3ba371a39d070bddfe54f036163581d4.mp4	INVOICE_LIN_-12dB.mp4	lin	F	AnV	Real	invoice	invoice	IH1 N V OY0 S	IH1 N V OY0 S	1	1
exp1_b2	sa61ac94f	4	https://jalimturkexperiment2.s3.us-east-2.amazonaws.com/6eeb2e107ca01c33293cfd68f43363ba.mp4	AMNESIA_JOHN_a_-12dB.mp4	john	M	An	Real	amnesia	medium	AE0 M N IY1 ZH AH0	M IY1 D IY0 AH0 M	0	0.333333
exp1_b2	sa61ac94f	5	https://jalimturkexperiment2.s3.us-east-2.amazonaws.com/0394299650cc806aa770acad9b77a6d4.mp4	Ettore_rouge_-12dB.mp4	ettore	M	AnV	FACS	rouge	lose	R UW1 ZH	L UW1 Z	0	0.2
exp1_b2	sa61ac94f	6	https://jalimturkexperiment2.s3.us-east-2.amazonaws.com/e4c48bd26d2ff3cbefd151292131a0d8.mp4	Ettore_loathe_-12dB.mp4	ettore	M	AnV	FACS	loathe	clothes	L OW1 DH	K L OW1 DH Z	0	0.6
exp1_b2	sa61ac94f	7	https://jalimturkexperiment2.s3.us-east-2.amazonaws.com/39a85da92b4b9d06f148cae33b38f468.mp4	EYEBROW_MARIA.mp4	maria	F	target	FACS	eyebrow	eyebrow	AY1 B R AW2	AY1 B R AW2	1	1
exp1_b2	sa61ac94f	8	https://jalimturkexperiment2.s3.us-east-2.amazonaws.com/eb61e1cae25546cf8a5112e3e72813eb.mp4	BUTCHER_ZACH.mp4	zach	M	target	DNN	butcher	butcher	B UH1 CH ER0	B UH1 CH ER0	1	1
exp1_b2	sa61ac94f	9	https://jalimturkexperiment2.s3.us-east-2.amazonaws.com/bed9e65b7a1e43b37da6aad78b5065ef.mp4	WORTHY_JOHN_a_-12dB.mp4	john	M	An	Real	worthy	soccer	W ER1 DH IY0	S AA1 K ER0	0	0.142857
exp1_b2	sa61ac94f	10	https://jalimturkexperiment2.s3.us-east-2.amazonaws.com/d45d44455bec2d15ad882222ef5eba49.mp4	PUSH_JOHN_a_-12dB.mp4	john	M	An	Real	push	penmanship	P UH1 SH	P EH1 N M AH0 N SH IH2 P	0	0.2
exp1_b2	sa61ac94f	11	https://jalimturkexperiment2.s3.us-east-2.amazonaws.com/f99433b18d432da952cee08016269835.mp4	CHIEF_JAKE_-12dB.mp4	jake	M	AnV	DNN	chief	cheap	CH IY1 F	CH IY1 P	0	0.5
exp1_b2	sa61ac94f	12	https://jalimturkexperiment2.s3.us-east-2.amazonaws.com/de0dba953429924686f46da0bf475b91.mp4	MOTH_LIN_a_-12dB.mp4	lin	F	An	Real	moth	caught	M AO1 TH	K AA1 T	0	0
exp1_b2	sa61ac94f	13	https://jalimturkexperiment2.s3.us-east-2.amazonaws.com/09f901278c25dca1522c13140b449164.mp4	PLEASURE_LIN_-12dB.mp4	lin	F	AnV	Real	pleasure	pleasure	P L EH1 ZH ER0	P L EH1 ZH ER0	1	1
exp1_b2	sa61ac94f	14	https://jalimturkexperiment2.s3.us-east-2.amazonaws.com/08df2f9d3908419b3fc223fdcd549e29.mp4	Bernice_wives_-12dB.mp4	bernice	F	AnV	FACS	wives	wild	W AY1 V Z	W AY1 L D	0	0.333333
exp1_b2	sa61ac94f	15	https://jalimturkexperiment2.s3.us-east-2.amazonaws.com/082358971a733a9a8d0b946f5ad58640.mp4	PYTHON_KATE_-12dB.mp4	kate	F	AnV	DNN	python	eyebrow	P AY1 TH AA0 N	AY1 B R AW2	0	0.125
exp1_b2	sa61ac94f	16	https://jalimturkexperiment2.s3.us-east-2.amazonaws.com/adaabb6ed249f33ca710075e9915a111.mp4	Bernice_booth_-12dB.mp4	bernice	F	AnV	FACS	booth	weak	B UW1 TH	W IY1 K	0	0
exp1_b2	sa61ac94f	17	https://jalimturkexperiment2.s3.us-east-2.amazonaws.com/b5a5c2da65afc9b501f6678ac934f543.mp4	FUSION_JAKE_-12dB.mp4	jake	M	AnV	DNN	fusion	illusion	F Y UW1 ZH AH0 N	IH2 L UW1 ZH AH0 N	0	0.5
exp1_b2	sa61ac94f	18	https://jalimturkexperiment2.s3.us-east-2.amazonaws.com/06cffbf34c1075516108ab3a3a5f240e.mp4	Bernice_wormhole_-12dB.mp4	bernice	F	AnV	FACS	wormhole	longer	W ER1 M HH AO2 L	L AO1 NG G ER0	0	0.375
exp1_b2	sa61ac94f	19	https://jalimturkexperiment2.s3.us-east-2.amazonaws.com/5a21538ca3d4d02605a019727d646757.mp4	THOSE_DERRICK.mp4	derrick	M	target	Real	those	those	DH OW1 Z	DH OW1 Z	1	1
exp1_b2	sa61ac94f	20	https://jalimturkexperiment2.s3.us-east-2.amazonaws.com/7a9019129fe64e111d7375b2c96f62c3.mp4	WEIGHT_JAKE_-12dB.mp4	jake	M	AnV	DNN	weight	wisdom	W EY1 T	W IH1 Z D AH0 M	0	0.125
exp1_b2	sa61ac94f	21	https://jalimturkexperiment2.s3.us-east-2.amazonaws.com/00ec48165769374794a780900211e0ae.mp4	GAUGE_JOHN_a_-12dB.mp4	john	M	An	Real	gauge	age	G EY1 JH	EY1 JH	0	0.666667
exp1_b2	sa61ac94f	22	https://jalimturkexperiment2.s3.us-east-2.amazonaws.com/3e224c32a818f33505179d66c2e3f9a4.mp4	THEME_LIN_a_-12dB.mp4	lin	F	An	Real	theme	human	TH IY1 M	HH Y UW1 M AH0 N	0	0.125
exp1_b2	sa61ac94f	23	https://jalimturkexperiment2.s3.us-east-2.amazonaws.com/e54486da2d0d04e3344001e39b9bbb1d.mp4	OPTION_KATE_-12dB.mp4	kate	F	AnV	DNN	option	option	AA1 P SH AH0 N	AA1 P SH AH0 N	1	1
exp1_b2	sa61ac94f	24	https://jalimturkexperiment2.s3.us-east-2.amazonaws.com/d667e58030c556b335997db0fc44ad89.mp4	SHADE_DERRICK.mp4	derrick	M	target	Real	shade	shade	SH EY1 D	SH EY1 D	1	1
exp1_b2	sa61ac94f	25	https://jalimturkexperiment2.s3.us-east-2.amazonaws.com/3e99d4376a806498904f1765caf2ab03.mp4	SPOUT_LIN_-12dB.mp4	lin	F	AnV	Real	spout	spouse	S P AW1 T	S P AW1 S	0	0.6
exp1_b2	sa61ac94f	26	https://jalimturkexperiment2.s3.us-east-2.amazonaws.com/ea2a31cec579bca28607401ec0066fbd.mp4	ETHIC_JOHN_-12dB.mp4	john	M	AnV	Real	ethic	ethic	EH1 TH IH0 K	EH1 TH IH0 K	1	1
exp1_b2	sa61ac94f	27	https://jalimturkexperiment2.s3.us-east-2.amazonaws.com/d7d579dfc411a8060f7fdbb716bedaf7.mp4	HOIST_JAKE_-12dB.mp4	jake	M	AnV	DNN	hoist	woods	HH OY1 S T	W UH1 D Z	0	0
exp1_b2	sa61ac94f	28	https://jalimturkexperiment2.s3.us-east-2.amazonaws.com/01790f4b067aab9b358b7692a5345b25.mp4	MOUTHS_LIN_-12dB.mp4	lin	F	AnV	Real	mouths	mouths	M AW1 DH Z	M AW1 DH Z	1	1
exp1_b2	sa61ac94f	29	https://jalimturkexperiment2.s3.us-east-2.amazonaws.com/c7877ec0610b5638bdf9f941db49fcf0.mp4	JUMBO_JAKE_-12dB.mp4	jake	M	AnV	DNN	jumbo	slumber	JH AH1 M B OW0	S L AH1 M B ER0	0	0.375
exp1_b2	sa61ac94f	30	https://jalimturkexperiment2.s3.us-east-2.amazonaws.com/4052b57426bd68dbf2a3f65edbab3264.mp4	VOUCH_LIN_a_-12dB.mp4	lin	F	An	Real	vouch	vouch	V AW1 CH	V AW1 CH	1	1
exp1_b2	sa61ac94f	31	https://jalimturkexperiment2.s3.us-east-2.amazonaws.com/504a342bab040ed041d8a0898185009f.mp4	HEAVY_KATE_-12dB.mp4	kate	F	AnV	DNN	heavy	empty	HH EH1 V IY0	EH1 M P T IY0	0	0.285714
exp1_b2	sa61ac94f	32	https://jalimturkexperiment2.s3.us-east-2.amazonaws.com/2bef9dede56e77a08205683ba85757dd.mp4	CASH_KATE_-12dB.mp4	kate	F	AnV	DNN	cash	cash	K AE1 SH	K AE1 SH	1	1
exp1_b2	sa61ac94f	33	https://jalimturkexperiment2.s3.us-east-2.amazonaws.com/e02f091911f676f955db7f1c1beef776.mp4	Ettore_monkey_-12dB.mp4	ettore	M	AnV	FACS	monkey	machine	M AH1 NG K IY0	M AH0 SH IY1 N	0	0.428571
exp1_b2	sa61ac94f	34	https://jalimturkexperiment2.s3.us-east-2.amazonaws.com/e7f030569084c6a99e847378be974cc2.mp4	SHOWER_LIN_a_-12dB.mp4	lin	F	An	Real	shower	shopping	SH AW1 ER0	SH AA1 P IH0 NG	0	0.142857
exp1_b2	sa61ac94f	35	https://jalimturkexperiment2.s3.us-east-2.amazonaws.com/8a289fd74a07b27d425393af4e0d0c1b.mp4	Ettore_choice_-12dB.mp4	ettore	M	AnV	FACS	choice	choice	CH OY1 S	CH OY1 S	1	1
exp1_b2	sa61ac94f	36	https://jalimturkexperiment2.s3.us-east-2.amazonaws.com/f820a8e2aaceed1a02680e786d47d0c8.mp4	WAGE_JOHN_-12dB.mp4	john	M	AnV	Real	wage	rage	W EY1 JH	R EY1 JH	0	0.5
exp1_b2	sa61ac94f	37	https://jalimturkexperiment2.s3.us-east-2.amazonaws.com/5baf330d28465fbec0fcac9956a111c1.mp4	JOINING_JAKE_-12dB.mp4	jake	M	AnV	DNN	joining	jointed	JH OY1 N IH0 NG	JH OY1 N T AH0 D	0	0.375
exp1_b2	sa61ac94f	38	https://jalimturkexperiment2.s3.us-east-2.amazonaws.com/769ab1aa36d0ccce13590cbbc9b54d3a.mp4	YANK_MARIA.mp4	maria	F	target	FACS	yank	yank	Y AE1 NG K	Y AE1 NG K	1	1
exp1_b2	sa61ac94f	39	https://jalimturkexperiment2.s3.us-east-2.amazonaws.com/b9761c74010399c2802e646a52427136.mp4	Ettore_luau_-12dB.mp4	ettore	M	AnV	FACS	luau	clout	L UW1 AW2	K L AW1 T	0	0.4
exp1_b2	sa61ac94f	40	https://jalimturkexperiment2.s3.us-east-2.amazonaws.com/9c7d859c6af067716a60d890097f24e0.mp4	SEIZURE_JOHN_-12dB.mp4	john	M	AnV	Real	seizure	seizure	S IY1 ZH ER0	S IY1 ZH ER0	1	1
exp1_b2	sa61ac94f	41	https://jalimturkexperiment2.s3.us-east-2.amazonaws.com/c2ba0d0e188b18be6925e725765d04d3.mp4	WORE_KATE_-12dB.mp4	kate	F	AnV	DNN	wore	warn	W AO1 R	W AO1 R N	0	0.75
exp1_b2	sa61ac94f	42	https://jalimturkexperiment2.s3.us-east-2.amazonaws.com/e372b95608e4eaccb6124c1688d9b57e.mp4	ARGUE_MARIA.mp4	maria	F	target	FACS	argue	argue	AA1 R G Y UW0	AA1 R G Y UW0	1	1
exp1_b2	sa61ac94f	43	https://jalimturkexperiment2.s3.us-east-2.amazonaws.com/0b020804f9691c6bd9bff273025d0275.mp4	COWBOY_JOHN_a_-12dB.mp4	john	M	An	Real	cowboy	howler	K AW1 B OY2	HH AW1 L ER0	0	0.142857
exp1_b2	sa61ac94f	44	https://jalimturkexperiment2.s3.us-east-2.amazonaws.com/fe7edb9ba6199159e3f91c05ef458402.mp4	HASH_JOHN_a_-12dB.mp4	john	M	An	Real	hash	couch	HH AE1 SH	K AW1 CH	0	0
exp1_b2	sa61ac94f	45	https://jalimturkexperiment2.s3.us-east-2.amazonaws.com/6697439bb59d3adf348da936ebcbffea.mp4	POLISH_LIN_a_-12dB.mp4	lin	F	An	Real	polish	polish	P AA1 L IH0 SH	P AA1 L IH0 SH	1	1
exp1_b2	sa61ac94f	46	https://jalimturkexperiment2.s3.us-east-2.amazonaws.com/aa8e75533809e976d9803894185028d7.mp4	CRAB_JAKE_-12dB.mp4	jake	M	AnV	DNN	crab	graph	K R AE1 B	G R AE1 F	0	0.333333
exp1_b2	sa61ac94f	47	https://jalimturkexperiment2.s3.us-east-2.amazonaws.com/02d9955be4cefe39927afed2abb607d1.mp4	SOOTHING_LIN_-12dB.mp4	lin	F	AnV	Real	soothing	soothing	S UW1 DH IH0 NG	S UW1 DH IH0 NG	1	1
exp1_b2	sa61ac94f	48	https://jalimturkexperiment2.s3.us-east-2.amazonaws.com/a52b08f09c21e726ac9600eec605330a.mp4	WATCHDOG_JOHN_a_-12dB.mp4	john	M	An	Real	watchdog	larceny	W AA1 CH D AO2 G	L AA1 R S AH0 N IY0	0	0.0833333
exp1_b2	sa61ac94f	49	https://jalimturkexperiment2.s3.us-east-2.amazonaws.com/af83300bad219a5a28724be1a96c767e.mp4	Ettore_poise_-12dB.mp4	ettore	M	AnV	FACS	poise	poise	P OY1 Z	P OY1 Z	1	1
exp1_b2	sa61ac94f	50	https://jalimturkexperiment2.s3.us-east-2.amazonaws.com/16ae5bd990e416c40604353784ea403e.mp4	Bernice_thoughts_-12dB.mp4	bernice	F	AnV	FACS	thoughts	clocks	TH AO1 T S	K L AA1 K S	0	0.125
exp1_b2	sa61ac94f	51	https://jalimturkexperiment2.s3.us-east-2.amazonaws.com/ea4c3f6c03defab6828623c8f24f8b5d.mp4	NOISY_JOHN_a_-12dB.mp4	john	M	An	Real	noisy	amazing	N OY1 Z IY0	AH0 M EY1 Z IH0 NG	0	0.111111
exp1_b2	sa61ac94f	52	https://jalimturkexperiment2.s3.us-east-2.amazonaws.com/45b68b17870a9f3ebd80180711c6bddc.mp4	Bernice_voice_-12dB.mp4	bernice	F	AnV	FACS	voice	rice	V OY1 S	R AY1 S	0	0.2
exp1_b2	sa61ac94f	53	https://jalimturkexperiment2.s3.us-east-2.amazonaws.com/0b8e649099343fe1a9bb9dbac8f59827.mp4	FIVE_DERRICK.mp4	derrick	M	target	Real	five	five	F AY1 V	F AY1 V	1	1
exp1_b2	sa61ac94f	54	https://jalimturkexperiment2.s3.us-east-2.amazonaws.com/2af190a1437c1efa684d4f5b018501af.mp4	OYSTER_JAKE_-12dB.mp4	jake	M	AnV	DNN	oyster	oyster	OY1 S T ER0	OY1 S T ER0	1	1
exp1_b2	sa61ac94f	55	https://jalimturkexperiment2.s3.us-east-2.amazonaws.com/5247239ec3f9f4173228a70b70ed5998.mp4	SUGAR_ZACH.mp4	zach	M	target	DNN	sugar	sugar	SH UH1 G ER0	SH UH1 G ER0	1	1
exp1_b2	sa61ac94f	56	https://jalimturkexperiment2.s3.us-east-2.amazonaws.com/a1efffd4269eb0c127cbd7bd0cca340c.mp4	DEPTH_JOHN_-12dB.mp4	john	M	AnV	Real	depth	depth	D EH1 P TH	D EH1 P TH	1	1
exp1_b2	sa61ac94f	57	https://jalimturkexperiment2.s3.us-east-2.amazonaws.com/fad43b3d41dcb7bb1ecf10cebd13df72.mp4	Bernice_garage_-12dB.mp4	bernice	F	AnV	FACS	garage	collage	G ER0 AA1 ZH	K AH0 L AA1 ZH	0	0.285714
exp1_b2	sa61ac94f	58	https://jalimturkexperiment2.s3.us-east-2.amazonaws.com/ccfbba04777da0255b037dc11b17ff39.mp4	ALTHOUGH_KATE_-12dB.mp4	kate	F	AnV	DNN	although	man	AO2 L DH OW1	M AE1 N	0	0
exp1_b2	sa61ac94f	59	https://jalimturkexperiment2.s3.us-east-2.amazonaws.com/4bf44d3c541721c76bf91041f6767dfd.mp4	BATHE_LIN_a_-12dB.mp4	lin	F	An	Real	bathe	ink	B EY1 DH	IH1 NG K	0	0
exp1_b2	sa61ac94f	60	https://jalimturkexperiment2.s3.us-east-2.amazonaws.com/ce091ff633bd50f9c17876408b61f594.mp4	JAB_JOHN_-12dB.mp4	john	M	AnV	Real	jab	jab	JH AE1 B	JH AE1 B	1	1
exp1_b2	sa61ac94f	61	https://jalimturkexperiment2.s3.us-east-2.amazonaws.com/39ae0358fcb9fc64593f238ce1a3d37a.mp4	QUIET_JOHN_-12dB.mp4	john	M	AnV	Real	quiet	quiet	K W AY1 AH0 T	K W AY1 AH0 T	1	1
exp1_b2	sa61ac94f	62	https://jalimturkexperiment2.s3.us-east-2.amazonaws.com/d59d0f0292c4c8ac0fa6928d7cee2f67.mp4	WITH_LIN_a_-12dB.mp4	lin	F	An	Real	with	match	W IH1 TH	M AE1 CH	0	0
exp1_b2	sa61ac94f	63	https://jalimturkexperiment2.s3.us-east-2.amazonaws.com/f74cb63809576a2a683942416fd4ccda.mp4	Bernice_pathway_-12dB.mp4	bernice	F	AnV	FACS	pathway	pocket	P AE1 TH W EY2	P AA1 K AH0 T	0	0.111111
exp1_b2	sa61ac94f	64	https://jalimturkexperiment2.s3.us-east-2.amazonaws.com/1cdf94914aa7961344f18b02d5e78501.mp4	TEACH_ZACH.mp4	zach	M	target	DNN	teach	teach	T IY1 CH	T IY1 CH	1	1
exp1_b2	sa61ac94f	65	https://jalimturkexperiment2.s3.us-east-2.amazonaws.com/e15e419b98c5122cc6a5d4c3e611150d.mp4	Bernice_youth_-12dB.mp4	bernice	F	AnV	FACS	youth	human	Y UW1 TH	HH Y UW1 M AH0 N	0	0.285714
exp1_b2	sa61ac94f	66	https://jalimturkexperiment2.s3.us-east-2.amazonaws.com/433feb14e90d87635d5a762309b268cc.mp4	THANK_KATE_-12dB.mp4	kate	F	AnV	DNN	thank	vent	TH AE1 NG K	V EH1 N T	0	0
exp1_b2	sa61ac94f	67	https://jalimturkexperiment2.s3.us-east-2.amazonaws.com/d4acf368148c712954dcc495a0c51e29.mp4	Ettore_feathers_-12dB.mp4	ettore	M	AnV	FACS	feathers	vantage	F EH1 DH ER0 Z	V AE1 N T AH0 JH	0	0
exp1_b2	sa61ac94f	68	https://jalimturkexperiment2.s3.us-east-2.amazonaws.com/51c313d6998e9ce6f047224b8bfb50be.mp4	ZONING_LIN_-12dB.mp4	lin	F	AnV	Real	zoning	zoning	Z OW1 N IH0 NG	Z OW1 N IH0 NG	1	1
exp1_b2	sa61ac94f	69	https://jalimturkexperiment2.s3.us-east-2.amazonaws.com/b6976469068749bf45d86a0e976c95b5.mp4	PAYOFF_LIN_-12dB.mp4	lin	F	AnV	Real	payoff	payoff	P EY1 AO2 F	P EY1 AO2 F	1	1
exp1_b2	sa61ac94f	70	https://jalimturkexperiment2.s3.us-east-2.amazonaws.com/2a161a6150341f663d647dd2836a2e7a.mp4	ECHOES_JOHN_-12dB.mp4	john	M	AnV	Real	echoes	accuse	EH1 K OW0 Z	AH0 K Y UW1 Z	0	0.285714
exp1_b2	sa61ac94f	71	https://jalimturkexperiment2.s3.us-east-2.amazonaws.com/9b9653ef5ccfe7e6c4f0a78aa92b8232.mp4	VERSION_JOHN_-12dB.mp4	john	M	AnV	Real	version	virgin	V ER1 ZH AH0 N	V ER1 JH IH0 N	0	0.428571
exp1_b2	sa61ac94f	72	https://jalimturkexperiment2.s3.us-east-2.amazonaws.com/e457a02d7e5a846ac4bf3f0a0c9c2365.mp4	Ettore_yellow_-12dB.mp4	ettore	M	AnV	FACS	yellow	yellow	Y EH1 L OW0	Y EH1 L OW0	1	1
exp1_b2	sa61ac94f	73	https://jalimturkexperiment2.s3.us-east-2.amazonaws.com/5d73c642e4a9988ff5f6426b00abe6f7.mp4	FETCH_LIN_a_-12dB.mp4	lin	F	An	Real	fetch	batch	F EH1 CH	B AE1 CH	0	0.2
exp1_b2	sd63ad075	1	https://jalimturkexperiment2.s3.us-east-2.amazonaws.com/c2ba0d0e188b18be6925e725765d04d3.mp4	WORE_KATE_-12dB.mp4	kate	F	AnV	DNN	wore	water	W AO1 R	W AO1 T ER0	0	0.4
exp1_b2	sd63ad075	2	https://jalimturkexperiment2.s3.us-east-2.amazonaws.com/d7d579dfc411a8060f7fdbb716bedaf7.mp4	HOIST_JAKE_-12dB.mp4	jake	M	AnV	DNN	hoist	woods	HH OY1 S T	W UH1 D Z	0	0
exp1_b2	sd63ad075	3	https://jalimturkexperiment2.s3.us-east-2.amazonaws.com/e15e419b98c5122cc6a5d4c3e611150d.mp4	Bernice_youth_-12dB.mp4	bernice	F	AnV	FACS	youth	youth	Y UW1 TH	Y UW1 TH	1	1
exp1_b2	sd63ad075	4	https://jalimturkexperiment2.s3.us-east-2.amazonaws.com/504a342bab040ed041d8a0898185009f.mp4	HEAVY_KATE_-12dB.mp4	kate	F	AnV	DNN	heavy	empty	HH EH1 V IY0	EH1 M P T IY0	0	0.285714
exp1_b2	sd63ad075	5	https://jalimturkexperiment2.s3.us-east-2.amazonaws.com/b9761c74010399c2802e646a52427136.mp4	Ettore_luau_-12dB.mp4	ettore	M	AnV	FACS	luau	you	L UW1 AW2	Y UW1	0	0.25
exp1_b2	sd63ad075	6	https://jalimturkexperiment2.s3.us-east-2.amazonaws.com/39a85da92b4b9d06f148cae33b38f468.mp4	EYEBROW_MARIA.mp4	maria	F	target	FACS	eyebrow	eyebrow	AY1 B R AW2	AY1 B R AW2	1	1
exp1_b2	sd63ad075	7	https://jalimturkexperiment2.s3.us-east-2.amazonaws.com/09f901278c25dca1522c13140b449164.mp4	PLEASURE_LIN_-12dB.mp4	lin	F	AnV	Real	pleasure	pleasure	P L EH1 ZH ER0	P L EH1 ZH ER0	1	1
exp1_b2	sd63ad075	8	https://jalimturkexperiment2.s3.us-east-2.amazonaws.com/9b9653ef5ccfe7e6c4f0a78aa92b8232.mp4	VERSION_JOHN_-12dB.mp4	john	M	AnV	Real	version	version	V ER1 ZH AH0 N	V ER1 ZH AH0 N	1	1
exp1_b2	sd63ad075	9	https://jalimturkexperiment2.s3.us-east-2.amazonaws.com/e457a02d7e5a846ac4bf3f0a0c9c2365.mp4	Ettore_yellow_-12dB.mp4	ettore	M	AnV	FACS	yellow	young	Y EH1 L OW0	Y AH1 NG	0	0.166667
exp1_b2	sd63ad075	10	https://jalimturkexperiment2.s3.us-east-2.amazonaws.com/16ae5bd990e416c40604353784ea403e.mp4	Bernice_thoughts_-12dB.mp4	bernice	F	AnV	FACS	thoughts	slot	TH AO1 T S	S L AA1 T	0	0.333333
exp1_b2	sd63ad075	11	https://jalimturkexperiment2.s3.us-east-2.amazonaws.com/0b020804f9691c6bd9bff273025d0275.mp4	COWBOY_JOHN_a_-12dB.mp4	john	M	An	Real	cowboy	cartwheel	K AW1 B OY2	K AA1 R T W IY2 L	0	0.1
exp1_b2	sd63ad075	12	https://jalimturkexperiment2.s3.us-east-2.amazonaws.com/c7877ec0610b5638bdf9f941db49fcf0.mp4	JUMBO_JAKE_-12dB.mp4	jake	M	AnV	DNN	jumbo	jumbo	JH AH1 M B OW0	JH AH1 M B OW0	1	1
exp1_b2	sd63ad075	13	https://jalimturkexperiment2.s3.us-east-2.amazonaws.com/d4acf368148c712954dcc495a0c51e29.mp4	Ettore_feathers_-12dB.mp4	ettore	M	AnV	FACS	feathers	beverage	F EH1 DH ER0 Z	B EH1 V ER0 IH0 JH	0	0.222222
exp1_b2	sd63ad075	14	https://jalimturkexperiment2.s3.us-east-2.amazonaws.com/e372b95608e4eaccb6124c1688d9b57e.mp4	ARGUE_MARIA.mp4	maria	F	target	FACS	argue	argue	AA1 R G Y UW0	AA1 R G Y UW0	1	1
exp1_b2	sd63ad075	15	https://jalimturkexperiment2.s3.us-east-2.amazonaws.com/3ba371a39d070bddfe54f036163581d4.mp4	INVOICE_LIN_-12dB.mp4	lin	F	AnV	Real	invoice	invoice	IH1 N V OY0 S	IH1 N V OY0 S	1	1
exp1_b2	sd63ad075	16	https://jalimturkexperiment2.s3.us-east-2.amazonaws.com/d59d0f0292c4c8ac0fa6928d7cee2f67.mp4	WITH_LIN_a_-12dB.mp4	lin	F	An	Real	with	squid	W IH1 TH	S K W IH1 D	0	0.333333
exp1_b2	sd63ad075	17	https://jalimturkexperiment2.s3.us-east-2.amazonaws.com/6697439bb59d3adf348da936ebcbffea.mp4	POLISH_LIN_a_-12dB.mp4	lin	F	An	Real	polish	always	P AA1 L IH0 SH	AO1 L W EY2 Z	0	0.111111
exp1_b2	sd63ad075	18	https://jalimturkexperiment2.s3.us-east-2.amazonaws.com/3e99d4376a806498904f1765caf2ab03.mp4	SPOUT_LIN_-12dB.mp4	lin	F	AnV	Real	spout	expound	S P AW1 T	IH0 K S P AW1 N D	0	0.375
exp1_b2	sd63ad075	19	https://jalimturkexperiment2.s3.us-east-2.amazonaws.com/1cdf94914aa7961344f18b02d5e78501.mp4	TEACH_ZACH.mp4	zach	M	target	DNN	teach	teach	T IY1 CH	T IY1 CH	1	1
exp1_b2	sd63ad075	20	https://jalimturkexperiment2.s3.us-east-2.amazonaws.com/ea2a31cec579bca28607401ec0066fbd.mp4	ETHIC_JOHN_-12dB.mp4	john	M	AnV	Real	ethic	ethic	EH1 TH IH0 K	EH1 TH IH0 K	1	1
exp1_b2	sd63ad075	21	https://jalimturkexperiment2.s3.us-east-2.amazonaws.com/b5a5c2da65afc9b501f6678ac934f543.mp4	FUSION_JAKE_-12dB.mp4	jake	M	AnV	DNN	fusion	fusion	F Y UW1 ZH AH0 N	F Y UW1 ZH AH0 N	1	1
exp1_b2	sd63ad075	22	https://jalimturkexperiment2.s3.us-east-2.amazonaws.com/de0dba953429924686f46da0bf475b91.mp4	MOTH_LIN_a_-12dB.mp4	lin	F	An	Real	moth	comet	M AO1 TH	K AA1 M AH0 T	0	0.142857
exp1_b2	sd63ad075	23	https://jalimturkexperiment2.s3.us-east-2.amazonaws.com/d667e58030c556b335997db0fc44ad89.mp4	SHADE_DERRICK.mp4	derrick	M	target	Real	shade	shade	SH EY1 D	SH EY1 D	1	1
exp1_b2	sd63ad075	24	https://jalimturkexperiment2.s3.us-east-2.amazonaws.com/aa8e75533809e976d9803894185028d7.mp4	CRAB_JAKE_-12dB.mp4	jake	M	AnV	DNN	crab	draft	K R AE1 B	D R AE1 F T	0	0.285714
exp1_b2	sd63ad075	25	https://jalimturkexperiment2.s3.us-east-2.amazonaws.com/f74cb63809576a2a683942416fd4ccda.mp4	Bernice_pathway_-12dB.mp4	bernice	F	AnV	FACS	pathway	fallaway	P AE1 TH W EY2	F AO1 L AH0 W EY1	0	0.222222
exp1_b2	sd63ad075	26	https://jalimturkexperiment2.s3.us-east-2.amazonaws.com/2af190a1437c1efa684d4f5b018501af.mp4	OYSTER_JAKE_-12dB.mp4	jake	M	AnV	DNN	oyster	loser	OY1 S T ER0	L UW1 Z ER0	0	0.142857
exp1_b2	sd63ad075	27	https://jalimturkexperiment2.s3.us-east-2.amazonaws.com/e7f030569084c6a99e847378be974cc2.mp4	SHOWER_LIN_a_-12dB.mp4	lin	F	An	Real	shower	charming	SH AW1 ER0	CH AA1 R M IH0 NG	0	0
exp1_b2	sd63ad075	28	https://jalimturkexperiment2.s3.us-east-2.amazonaws.com/08df2f9d3908419b3fc223fdcd549e29.mp4	Bernice_wives_-12dB.mp4	bernice	F	AnV	FACS	wives	wired	W AY1 V Z	W AY1 ER0 D	0	0.333333
exp1_b2	sd63ad075	29	https://jalimturkexperiment2.s3.us-east-2.amazonaws.com/7d24cd0231bbd0a9b5d5d36abaf22c1f.mp4	CASHMERE_KATE_-12dB.mp4	kate	F	AnV	DNN	cashmere	carry	K AE1 ZH M IH0 R	K AE1 R IY0	0	0.428571
exp1_b2	sd63ad075	30	https://jalimturkexperiment2.s3.us-east-2.amazonaws.com/51c313d6998e9ce6f047224b8bfb50be.mp4	ZONING_LIN_-12dB.mp4	lin	F	AnV	Real	zoning	zoning	Z OW1 N IH0 NG	Z OW1 N IH0 NG	1	1
exp1_b2	sd63ad075	31	https://jalimturkexperiment2.s3.us-east-2.amazonaws.com/06cffbf34c1075516108ab3a3a5f240e.mp4	Bernice_wormhole_-12dB.mp4	bernice	F	AnV	FACS	wormhole	wormhole	W ER1 M HH AO2 L	W ER1 M HH AO2 L	1	1
exp1_b2	sd63ad075	32	https://jalimturkexperiment2.s3.us-east-2.amazonaws.com/8a289fd74a07b27d425393af4e0d0c1b.mp4	Ettore_choice_-12dB.mp4	ettore	M	AnV	FACS	choice	choice	CH OY1 S	CH OY1 S	1	1
exp1_b2	sd63ad075	33	https://jalimturkexperiment2.s3.us-east-2.amazonaws.com/0394299650cc806aa770acad9b77a6d4.mp4	Ettore_rouge_-12dB.mp4	ettore	M	AnV	FACS	rouge	huge	R UW1 ZH	HH Y UW1 JH	0	0.166667
exp1_b2	sd63ad075	34	https://jalimturkexperiment2.s3.us-east-2.amazonaws.com/39ae0358fcb9fc64593f238ce1a3d37a.mp4	QUIET_JOHN_-12dB.mp4	john	M	AnV	Real	quiet	quiet	K W AY1 AH0 T	K W AY1 AH0 T	1	1
exp1_b2	sd63ad075	35	https://jalimturkexperiment2.s3.us-east-2.amazonaws.com/f820a8e2aaceed1a02680e786d47d0c8.mp4	WAGE_JOHN_-12dB.mp4	john	M	AnV	Real	wage	rage	W EY1 JH	R EY1 JH	0	0.5
exp1_b2	sd63ad075	36	https://jalimturkexperiment2.s3.us-east-2.amazonaws.com/af83300bad219a5a28724be1a96c767e.mp4	Ettore_poise_-12dB.mp4	ettore	M	AnV	FACS	poise	poem	P OY1 Z	P OW1 AH0 M	0	0.166667
exp1_b2	sd63ad075	37	https://jalimturkexperiment2.s3.us-east-2.amazonaws.com/5247239ec3f9f4173228a70b70ed5998.mp4	SUGAR_ZACH.mp4	zach	M	target	DNN	sugar	sugar	SH UH1 G ER0	SH UH1 G ER0	1	1
exp1_b2	sd63ad075	38	https://jalimturkexperiment2.s3.us-east-2.amazonaws.com/7a9019129fe64e111d7375b2c96f62c3.mp4	WEIGHT_JAKE_-12dB.mp4	jake	M	AnV	DNN	weight	weight	W EY1 T	W EY1 T	1	1
exp1_b2	sd63ad075	39	https://jalimturkexperiment2.s3.us-east-2.amazonaws.com/d45d44455bec2d15ad882222ef5eba49.mp4	PUSH_JOHN_a_-12dB.mp4	john	M	An	Real	push	foot	P UH1 SH	F UH1 T	0	0.2
exp1_b2	sd63ad075	40	https://jalimturkexperiment2.s3.us-east-2.amazonaws.com/5d73c642e4a9988ff5f6426b00abe6f7.mp4	FETCH_LIN_a_-12dB.mp4	lin	F	An	Real	fetch	batch	F EH1 CH	B AE1 CH	0	0.2
exp1_b2	sd63ad075	41	https://jalimturkexperiment2.s3.us-east-2.amazonaws.com/3e224c32a818f33505179d66c2e3f9a4.mp4	THEME_LIN_a_-12dB.mp4	lin	F	An	Real	theme	huge	TH IY1 M	HH Y UW1 JH	0	0
exp1_b2	sd63ad075	42	https://jalimturkexperiment2.s3.us-east-2.amazonaws.com/02d9955be4cefe39927afed2abb607d1.mp4	SOOTHING_LIN_-12dB.mp4	lin	F	AnV	Real	soothing	student	S UW1 DH IH0 NG	S T UW1 D AH0 N T	0	0.2
exp1_b2	sd63ad075	43	https://jalimturkexperiment2.s3.us-east-2.amazonaws.com/adaabb6ed249f33ca710075e9915a111.mp4	Bernice_booth_-12dB.mp4	bernice	F	AnV	FACS	booth	booth	B UW1 TH	B UW1 TH	1	1
exp1_b2	sd63ad075	44	https://jalimturkexperiment2.s3.us-east-2.amazonaws.com/a52b08f09c21e726ac9600eec605330a.mp4	WATCHDOG_JOHN_a_-12dB.mp4	john	M	An	Real	watchdog	watchdog	W AA1 CH D AO2 G	W AA1 CH D AO2 G	1	1
exp1_b2	sd63ad075	45	https://jalimturkexperiment2.s3.us-east-2.amazonaws.com/5baf330d28465fbec0fcac9956a111c1.mp4	JOINING_JAKE_-12dB.mp4	jake	M	AnV	DNN	joining	join	JH OY1 N IH0 NG	JH OY1 N	0	0.6
exp1_b2	sd63ad075	46	https://jalimturkexperiment2.s3.us-east-2.amazonaws.com/e02f091911f676f955db7f1c1beef776.mp4	Ettore_monkey_-12dB.mp4	ettore	M	AnV	FACS	monkey	marking	M AH1 NG K IY0	M AA1 R K IH0 NG	0	0.375
exp1_b2	sd63ad075	47	https://jalimturkexperiment2.s3.us-east-2.amazonaws.com/5091545194dd99cdd75352c636dfd8b7.mp4	MATURE_LIN_-12dB.mp4	lin	F	AnV	Real	mature	mature	M AH0 CH UH1 R	M AH0 CH UH1 R	1	1
exp1_b2	sd63ad075	48	https://jalimturkexperiment2.s3.us-east-2.amazonaws.com/a1efffd4269eb0c127cbd7bd0cca340c.mp4	DEPTH_JOHN_-12dB.mp4	john	M	AnV	Real	depth	depth	D EH1 P TH	D EH1 P TH	1	1
exp1_b2	sd63ad075	49	https://jalimturkexperiment2.s3.us-east-2.amazonaws.com/e4c48bd26d2ff3cbefd151292131a0d8.mp4	Ettore_loathe_-12dB.mp4	ettore	M	AnV	FACS	loathe	chose	L OW1 DH	CH OW1 Z	0	0.2
exp1_b2	sd63ad075	50	https://jalimturkexperiment2.s3.us-east-2.amazonaws.com/fe7edb9ba6199159e3f91c05ef458402.mp4	HASH_JOHN_a_-12dB.mp4	john	M	An	Real	hash	ouch	HH AE1 SH	AW1 CH	0	0
exp1_b2	sd63ad075	51	https://jalimturkexperiment2.s3.us-east-2.amazonaws.com/082358971a733a9a8d0b946f5ad58640.mp4	PYTHON_KATE_-12dB.mp4	kate	F	AnV	DNN	python	python	P AY1 TH AA0 N	P AY1 TH AA0 N	1	1
exp1_b2	sd63ad075	52	https://jalimturkexperiment2.s3.us-east-2.amazonaws.com/00ec48165769374794a780900211e0ae.mp4	GAUGE_JOHN_a_-12dB.mp4	john	M	An	Real	gauge	huge	G EY1 JH	HH Y UW1 JH	0	0.166667
exp1_b2	sd63ad075	53	https://jalimturkexperiment2.s3.us-east-2.amazonaws.com/f99433b18d432da952cee08016269835.mp4	CHIEF_JAKE_-12dB.mp4	jake	M	AnV	DNN	chief	cheap	CH IY1 F	CH IY1 P	0	0.5
exp1_b2	sd63ad075	54	https://jalimturkexperiment2.s3.us-east-2.amazonaws.com/5a21538ca3d4d02605a019727d646757.mp4	THOSE_DERRICK.mp4	derrick	M	target	Real	those	those	DH OW1 Z	DH OW1 Z	1	1
exp1_b2	sd63ad075	55	https://jalimturkexperiment2.s3.us-east-2.amazonaws.com/4bf44d3c541721c76bf91041f6767dfd.mp4	BATHE_LIN_a_-12dB.mp4	lin	F	An	Real	bathe	free	B EY1 DH	F R IY1	0	0
exp1_b2	sd63ad075	56	https://jalimturkexperiment2.s3.us-east-2.amazonaws.com/6eeb2e107ca01c33293cfd68f43363ba.mp4	AMNESIA_JOHN_a_-12dB.mp4	john	M	An	Real	amnesia	fusion	AE0 M N IY1 ZH AH0	F Y UW1 ZH AH0 N	0	0.333333
exp1_b2	sd63ad075	57	https://jalimturkexperiment2.s3.us-east-2.amazonaws.com/ce091ff633bd50f9c17876408b61f594.mp4	JAB_JOHN_-12dB.mp4	john	M	AnV	Real	jab	jab	JH AE1 B	JH AE1 B	1	1
exp1_b2	sd63ad075	58	https://jalimturkexperiment2.s3.us-east-2.amazonaws.com/769ab1aa36d0ccce13590cbbc9b54d3a.mp4	YANK_MARIA.mp4	maria	F	target	FACS	yank	yank	Y AE1 NG K	Y AE1 NG K	1	1
exp1_b2	sd63ad075	59	https://jalimturkexperiment2.s3.us-east-2.amazonaws.com/433feb14e90d87635d5a762309b268cc.mp4	THANK_KATE_-12dB.mp4	kate	F	AnV	DNN	thank	sight	TH AE1 NG K	S AY1 T	0	0
exp1_b2	sd63ad075	60	https://jalimturkexperiment2.s3.us-east-2.amazonaws.com/2bef9dede56e77a08205683ba85757dd.mp4	CASH_KATE_-12dB.mp4	kate	F	AnV	DNN	cash	couch	K AE1 SH	K AW1 CH	0	0.2
exp1_b2	sd63ad075	61	https://jalimturkexperiment2.s3.us-east-2.amazonaws.com/9c7d859c6af067716a60d890097f24e0.mp4	SEIZURE_JOHN_-12dB.mp4	john	M	AnV	Real	seizure	seizure	S IY1 ZH ER0	S IY1 ZH ER0	1	1
exp1_b2	sd63ad075	62	https://jalimturkexperiment2.s3.us-east-2.amazonaws.com/ccfbba04777da0255b037dc11b17ff39.mp4	ALTHOUGH_KATE_-12dB.mp4	kate	F	AnV	DNN	although	elbow	AO2 L DH OW1	EH1 L B OW2	0	0.333333
exp1_b2	sd63ad075	63	https://jalimturkexperiment2.s3.us-east-2.amazonaws.com/2a161a6150341f663d647dd2836a2e7a.mp4	ECHOES_JOHN_-12dB.mp4	john	M	AnV	Real	echoes	echoes	EH1 K OW0 Z	EH1 K OW0 Z	1	1
exp1_b2	sd63ad075	64	https://jalimturkexperiment2.s3.us-east-2.amazonaws.com/45b68b17870a9f3ebd80180711c6bddc.mp4	Bernice_voice_-12dB.mp4	bernice	F	AnV	FACS	voice	source	V OY1 S	S AO1 R S	0	0.166667
exp1_b2	sd63ad075	65	https://jalimturkexperiment2.s3.us-east-2.amazonaws.com/fad43b3d41dcb7bb1ecf10cebd13df72.mp4	Bernice_garage_-12dB.mp4	bernice	F	AnV	FACS	garage	collage	G ER0 AA1 ZH	K AH0 L AA1 ZH	0	0.285714
exp1_b2	sd63ad075	66	https://jalimturkexperiment2.s3.us-east-2.amazonaws.com/01790f4b067aab9b358b7692a5345b25.mp4	MOUTHS_LIN_-12dB.mp4	lin	F	AnV	Real	mouths	mouth	M AW1 DH Z	M AW1 TH	0	0.4
exp1_b2	sd63ad075	67	https://jalimturkexperiment2.s3.us-east-2.amazonaws.com/ea4c3f6c03defab6828623c8f24f8b5d.mp4	NOISY_JOHN_a_-12dB.mp4	john	M	An	Real	noisy	use	N OY1 Z IY0	Y UW1 S	0	0
exp1_b2	sd63ad075	68	https://jalimturkexperiment2.s3.us-east-2.amazonaws.com/eb61e1cae25546cf8a5112e3e72813eb.mp4	BUTCHER_ZACH.mp4	zach	M	target	DNN	butcher	butcher	B UH1 CH ER0	B UH1 CH ER0	1	1
exp1_b2	sd63ad075	69	https://jalimturkexperiment2.s3.us-east-2.amazonaws.com/bed9e65b7a1e43b37da6aad78b5065ef.mp4	WORTHY_JOHN_a_-12dB.mp4	john	M	An	Real	worthy	butcher	W ER1 DH IY0	B UH1 CH ER0	0	0.142857
exp1_b2	sd63ad075	70	https://jalimturkexperiment2.s3.us-east-2.amazonaws.com/4052b57426bd68dbf2a3f65edbab3264.mp4	VOUCH_LIN_a_-12dB.mp4	lin	F	An	Real	vouch	couch	V AW1 CH	K AW1 CH	0	0.5
exp1_b2	sd63ad075	71	https://jalimturkexperiment2.s3.us-east-2.amazonaws.com/e54486da2d0d04e3344001e39b9bbb1d.mp4	OPTION_KATE_-12dB.mp4	kate	F	AnV	DNN	option	option	AA1 P SH AH0 N	AA1 P SH AH0 N	1	1
exp1_b2	sd63ad075	72	https://jalimturkexperiment2.s3.us-east-2.amazonaws.com/0b8e649099343fe1a9bb9dbac8f59827.mp4	FIVE_DERRICK.mp4	derrick	M	target	Real	five	five	F AY1 V	F AY1 V	1	1
exp1_b2	sd63ad075	73	https://jalimturkexperiment2.s3.us-east-2.amazonaws.com/b6976469068749bf45d86a0e976c95b5.mp4	PAYOFF_LIN_-12dB.mp4	lin	F	AnV	Real	payoff	payoff	P EY1 AO2 F	P EY1 AO2 F	1	1
exp1_b2	s074d5f32	1	https://jalimturkexperiment2.s3.us-east-2.amazonaws.com/00ec48165769374794a780900211e0ae.mp4	GAUGE_JOHN_a_-12dB.mp4	john	M	An	Real	gauge	yoga	G EY1 JH	Y OW1 G AH0	0	0.166667
exp1_b2	s074d5f32	2	https://jalimturkexperiment2.s3.us-east-2.amazonaws.com/0b8e649099343fe1a9bb9dbac8f59827.mp4	FIVE_DERRICK.mp4	derrick	M	target	Real	five	five	F AY1 V	F AY1 V	1	1
exp1_b2	s074d5f32	3	https://jalimturkexperiment2.s3.us-east-2.amazonaws.com/39a85da92b4b9d06f148cae33b38f468.mp4	EYEBROW_MARIA.mp4	maria	F	target	FACS	eyebrow	eyebrow	AY1 B R AW2	AY1 B R AW2	1	1
exp1_b2	s074d5f32	4	https://jalimturkexperiment2.s3.us-east-2.amazonaws.com/0394299650cc806aa770acad9b77a6d4.mp4	Ettore_rouge_-12dB.mp4	ettore	M	AnV	FACS	rouge	yoga	R UW1 ZH	Y OW1 G AH0	0	0
exp1_b2	s074d5f32	5	https://jalimturkexperiment2.s3.us-east-2.amazonaws.com/f99433b18d432da952cee08016269835.mp4	CHIEF_JAKE_-12dB.mp4	jake	M	AnV	DNN	chief	pendulum	CH IY1 F	P EH1 N JH AH0 L AH0 M	0	0
exp1_b2	s074d5f32	6	https://jalimturkexperiment2.s3.us-east-2.amazonaws.com/769ab1aa36d0ccce13590cbbc9b54d3a.mp4	YANK_MARIA.mp4	maria	F	target	FACS	yank	yank	Y AE1 NG K	Y AE1 NG K	1	1
exp1_b2	s074d5f32	7	https://jalimturkexperiment2.s3.us-east-2.amazonaws.com/d59d0f0292c4c8ac0fa6928d7cee2f67.mp4	WITH_LIN_a_-12dB.mp4	lin	F	An	Real	with	yoga	W IH1 TH	Y OW1 G AH0	0	0
exp1_b2	s074d5f32	8	https://jalimturkexperiment2.s3.us-east-2.amazonaws.com/6697439bb59d3adf348da936ebcbffea.mp4	POLISH_LIN_a_-12dB.mp4	lin	F	An	Real	polish	elevator	P AA1 L IH0 SH	EH1 L AH0 V EY2 T ER0	0	0.0909091
exp1_b2	s074d5f32	9	https://jalimturkexperiment2.s3.us-east-2.amazonaws.com/d45d44455bec2d15ad882222ef5eba49.mp4	PUSH_JOHN_a_-12dB.mp4	john	M	An	Real	push	bush	P UH1 SH	B UH1 SH	0	0.5
exp1_b2	s074d5f32	10	https://jalimturkexperiment2.s3.us-east-2.amazonaws.com/f74cb63809576a2a683942416fd4ccda.mp4	Bernice_pathway_-12dB.mp4	bernice	F	AnV	FACS	pathway	firewood	P AE1 TH W EY2	F AY1 ER0 W UH2 D	0	0.1
exp1_b2	s074d5f32	11	https://jalimturkexperiment2.s3.us-east-2.amazonaws.com/ccfbba04777da0255b037dc11b17ff39.mp4	ALTHOUGH_KATE_-12dB.mp4	kate	F	AnV	DNN	although	spago	AO2 L DH OW1	S P EY1 G OW0	0	0.125
exp1_b2	s074d5f32	12	https://jalimturkexperiment2.s3.us-east-2.amazonaws.com/c7877ec0610b5638bdf9f941db49fcf0.mp4	JUMBO_JAKE_-12dB.mp4	jake	M	AnV	DNN	jumbo	gumbo	JH AH1 M B OW0	G AH1 M B OW0	0	0.666667
exp1_b2	s074d5f32	13	https://jalimturkexperiment2.s3.us-east-2.amazonaws.com/f820a8e2aaceed1a02680e786d47d0c8.mp4	WAGE_JOHN_-12dB.mp4	john	M	AnV	Real	wage	wage	W EY1 JH	W EY1 JH	1	1
exp1_b2	s074d5f32	14	https://jalimturkexperiment2.s3.us-east-2.amazonaws.com/2a161a6150341f663d647dd2836a2e7a.mp4	ECHOES_JOHN_-12dB.mp4	john	M	AnV	Real	echoes	balloons	EH1 K OW0 Z	B AH0 L UW1 N Z	0	0.111111
exp1_b2	s074d5f32	15	https://jalimturkexperiment2.s3.us-east-2.amazonaws.com/2af190a1437c1efa684d4f5b018501af.mp4	OYSTER_JAKE_-12dB.mp4	jake	M	AnV	DNN	oyster	phasein	OY1 S T ER0	F EY1 S IY1 N	0	0.125
exp1_b2	s074d5f32	16	https://jalimturkexperiment2.s3.us-east-2.amazonaws.com/ce091ff633bd50f9c17876408b61f594.mp4	JAB_JOHN_-12dB.mp4	john	M	AnV	Real	jab	jackhammer	JH AE1 B	JH AE1 K HH AE2 M ER0	0	0.25
exp1_b2	s074d5f32	17	https://jalimturkexperiment2.s3.us-east-2.amazonaws.com/9b9653ef5ccfe7e6c4f0a78aa92b8232.mp4	VERSION_JOHN_-12dB.mp4	john	M	AnV	Real	version	version	V ER1 ZH AH0 N	V ER1 ZH AH0 N	1	1
exp1_b2	s074d5f32	18	https://jalimturkexperiment2.s3.us-east-2.amazonaws.com/2bef9dede56e77a08205683ba85757dd.mp4	CASH_KATE_-12dB.mp4	kate	F	AnV	DNN	cash	cash	K AE1 SH	K AE1 SH	1	1
exp1_b2	s074d5f32	19	https://jalimturkexperiment2.s3.us-east-2.amazonaws.com/aa8e75533809e976d9803894185028d7.mp4	CRAB_JAKE_-12dB.mp4	jake	M	AnV	DNN	crab	crime	K R AE1 B	K R AY1 M	0	0.333333
exp1_b2	s074d5f32	20	https://jalimturkexperiment2.s3.us-east-2.amazonaws.com/3e99d4376a806498904f1765caf2ab03.mp4	SPOUT_LIN_-12dB.mp4	lin	F	AnV	Real	spout	spout	S P AW1 T	S P AW1 T	1	1
exp1_b2	s074d5f32	21	https://jalimturkexperiment2.s3.us-east-2.amazonaws.com/4bf44d3c541721c76bf91041f6767dfd.mp4	BATHE_LIN_a_-12dB.mp4	lin	F	An	Real	bathe	leafend	B EY1 DH	L IY1 F EH1 N D	0	0
exp1_b2	s074d5f32	22	https://jalimturkexperiment2.s3.us-east-2.amazonaws.com/6eeb2e107ca01c33293cfd68f43363ba.mp4	AMNESIA_JOHN_a_-12dB.mp4	john	M	An	Real	amnesia	bluejay	AE0 M N IY1 ZH AH0	B L UW1 JH EY2	0	0
exp1_b2	s074d5f32	23	https://jalimturkexperiment2.s3.us-east-2.amazonaws.com/45b68b17870a9f3ebd80180711c6bddc.mp4	Bernice_voice_-12dB.mp4	bernice	F	AnV	FACS	voice	bluest	V OY1 S	B L UW1 AH0 S T	0	0.125
exp1_b2	s074d5f32	24	https://jalimturkexperiment2.s3.us-east-2.amazonaws.com/de0dba953429924686f46da0bf475b91.mp4	MOTH_LIN_a_-12dB.mp4	lin	F	An	Real	moth	knock	M AO1 TH	N AA1 K	0	0
exp1_b2	s074d5f32	25	https://jalimturkexperiment2.s3.us-east-2.amazonaws.com/af83300bad219a5a28724be1a96c767e.mp4	Ettore_poise_-12dB.mp4	ettore	M	AnV	FACS	poise	bullet	P OY1 Z	B UH1 L AH0 T	0	0
exp1_b2	s074d5f32	26	https://jalimturkexperiment2.s3.us-east-2.amazonaws.com/ea4c3f6c03defab6828623c8f24f8b5d.mp4	NOISY_JOHN_a_-12dB.mp4	john	M	An	Real	noisy	hallucinate	N OY1 Z IY0	HH AH0 L UW1 S AH0 N EY0 T	0	0.0833333
exp1_b2	s074d5f32	27	https://jalimturkexperiment2.s3.us-east-2.amazonaws.com/3e224c32a818f33505179d66c2e3f9a4.mp4	THEME_LIN_a_-12dB.mp4	lin	F	An	Real	theme	behind	TH IY1 M	B IH0 HH AY1 N D	0	0
exp1_b2	s074d5f32	28	https://jalimturkexperiment2.s3.us-east-2.amazonaws.com/16ae5bd990e416c40604353784ea403e.mp4	Bernice_thoughts_-12dB.mp4	bernice	F	AnV	FACS	thoughts	locks	TH AO1 T S	L AA1 K S	0	0.142857
exp1_b2	s074d5f32	29	https://jalimturkexperiment2.s3.us-east-2.amazonaws.com/d7d579dfc411a8060f7fdbb716bedaf7.mp4	HOIST_JAKE_-12dB.mp4	jake	M	AnV	DNN	hoist	wooden	HH OY1 S T	W UH1 D AH0 N	0	0
exp1_b2	s074d5f32	30	https://jalimturkexperiment2.s3.us-east-2.amazonaws.com/02d9955be4cefe39927afed2abb607d1.mp4	SOOTHING_LIN_-12dB.mp4	lin	F	AnV	Real	soothing	soothing	S UW1 DH IH0 NG	S UW1 DH IH0 NG	1	1
exp1_b2	s074d5f32	31	https://jalimturkexperiment2.s3.us-east-2.amazonaws.com/5a21538ca3d4d02605a019727d646757.mp4	THOSE_DERRICK.mp4	derrick	M	target	Real	those	those	DH OW1 Z	DH OW1 Z	1	1
exp1_b2	s074d5f32	32	https://jalimturkexperiment2.s3.us-east-2.amazonaws.com/e4c48bd26d2ff3cbefd151292131a0d8.mp4	Ettore_loathe_-12dB.mp4	ettore	M	AnV	FACS	loathe	garlic	L OW1 DH	G AA1 R L IH0 K	0	0.125
exp1_b2	s074d5f32	33	https://jalimturkexperiment2.s3.us-east-2.amazonaws.com/b5a5c2da65afc9b501f6678ac934f543.mp4	FUSION_JAKE_-12dB.mp4	jake	M	AnV	DNN	fusion	fallujah	F Y UW1 ZH AH0 N	F AH0 L UW1 Y AH0	0	0.5
exp1_b2	s074d5f32	34	https://jalimturkexperiment2.s3.us-east-2.amazonaws.com/08df2f9d3908419b3fc223fdcd549e29.mp4	Bernice_wives_-12dB.mp4	bernice	F	AnV	FACS	wives	wires	W AY1 V Z	W AY1 ER0 Z	0	0.6
exp1_b2	s074d5f32	35	https://jalimturkexperiment2.s3.us-east-2.amazonaws.com/06cffbf34c1075516108ab3a3a5f240e.mp4	Bernice_wormhole_-12dB.mp4	bernice	F	AnV	FACS	wormhole	growing	W ER1 M HH AO2 L	G R OW1 IH0 NG	0	0
exp1_b2	s074d5f32	36	https://jalimturkexperiment2.s3.us-east-2.amazonaws.com/bed9e65b7a1e43b37da6aad78b5065ef.mp4	WORTHY_JOHN_a_-12dB.mp4	john	M	An	Real	worthy	arabian	W ER1 DH IY0	AH0 R EY1 B IY0 AH0 N	0	0.1
exp1_b2	s074d5f32	37	https://jalimturkexperiment2.s3.us-east-2.amazonaws.com/7a9019129fe64e111d7375b2c96f62c3.mp4	WEIGHT_JAKE_-12dB.mp4	jake	M	AnV	DNN	weight	weighted	W EY1 T	W EY1 T IH0 D	0	0.6
exp1_b2	s074d5f32	38	https://jalimturkexperiment2.s3.us-east-2.amazonaws.com/51c313d6998e9ce6f047224b8bfb50be.mp4	ZONING_LIN_-12dB.mp4	lin	F	AnV	Real	zoning	zoning	Z OW1 N IH0 NG	Z OW1 N IH0 NG	1	1
exp1_b2	s074d5f32	39	https://jalimturkexperiment2.s3.us-east-2.amazonaws.com/0b020804f9691c6bd9bff273025d0275.mp4	COWBOY_JOHN_a_-12dB.mp4	john	M	An	Real	cowboy	umbrella	K AW1 B OY2	AH0 M B R EH1 L AH0	0	0.1
exp1_b2	s074d5f32	40	https://jalimturkexperiment2.s3.us-east-2.amazonaws.com/1cdf94914aa7961344f18b02d5e78501.mp4	TEACH_ZACH.mp4	zach	M	target	DNN	teach	teach	T IY1 CH	T IY1 CH	1	1
exp1_b2	s074d5f32	41	https://jalimturkexperiment2.s3.us-east-2.amazonaws.com/fe7edb9ba6199159e3f91c05ef458402.mp4	HASH_JOHN_a_-12dB.mp4	john	M	An	Real	hash	couch	HH AE1 SH	K AW1 CH	0	0
exp1_b2	s074d5f32	42	https://jalimturkexperiment2.s3.us-east-2.amazonaws.com/5091545194dd99cdd75352c636dfd8b7.mp4	MATURE_LIN_-12dB.mp4	lin	F	AnV	Real	mature	mature	M AH0 CH UH1 R	M AH0 CH UH1 R	1	1
exp1_b2	s074d5f32	43	https://jalimturkexperiment2.s3.us-east-2.amazonaws.com/e372b95608e4eaccb6124c1688d9b57e.mp4	ARGUE_MARIA.mp4	maria	F	target	FACS	argue	argue	AA1 R G Y UW0	AA1 R G Y UW0	1	1
exp1_b2	s074d5f32	44	https://jalimturkexperiment2.s3.us-east-2.amazonaws.com/504a342bab040ed041d8a0898185009f.mp4	HEAVY_KATE_-12dB.mp4	kate	F	AnV	DNN	heavy	headwind	HH EH1 V IY0	HH EH1 D W IH2 N D	0	0.222222
exp1_b2	s074d5f32	45	https://jalimturkexperiment2.s3.us-east-2.amazonaws.com/ea2a31cec579bca28607401ec0066fbd.mp4	ETHIC_JOHN_-12dB.mp4	john	M	AnV	Real	ethic	ethic	EH1 TH IH0 K	EH1 TH IH0 K	1	1
exp1_b2	s074d5f32	46	https://jalimturkexperiment2.s3.us-east-2.amazonaws.com/eb61e1cae25546cf8a5112e3e72813eb.mp4	BUTCHER_ZACH.mp4	zach	M	target	DNN	butcher	butcher	B UH1 CH ER0	B UH1 CH ER0	1	1
exp1_b2	s074d5f32	47	https://jalimturkexperiment2.s3.us-east-2.amazonaws.com/e15e419b98c5122cc6a5d4c3e611150d.mp4	Bernice_youth_-12dB.mp4	bernice	F	AnV	FACS	youth	unit	Y UW1 TH	Y UW1 N AH0 T	0	0.333333
exp1_b2	s074d5f32	48	https://jalimturkexperiment2.s3.us-east-2.amazonaws.com/d4acf368148c712954dcc495a0c51e29.mp4	Ettore_feathers_-12dB.mp4	ettore	M	AnV	FACS	feathers	feathly	F EH1 DH ER0 Z	F EH1 DH L IY0	0	0.428571
exp1_b2	s074d5f32	49	https://jalimturkexperiment2.s3.us-east-2.amazonaws.com/a52b08f09c21e726ac9600eec605330a.mp4	WATCHDOG_JOHN_a_-12dB.mp4	john	M	An	Real	watchdog	mare	W AA1 CH D AO2 G	M EH1 R	0	0
exp1_b2	s074d5f32	50	https://jalimturkexperiment2.s3.us-east-2.amazonaws.com/e7f030569084c6a99e847378be974cc2.mp4	SHOWER_LIN_a_-12dB.mp4	lin	F	An	Real	shower	childhood	SH AW1 ER0	CH AY1 L D HH UH2 D	0	0
exp1_b2	s074d5f32	51	https://jalimturkexperiment2.s3.us-east-2.amazonaws.com/3ba371a39d070bddfe54f036163581d4.mp4	INVOICE_LIN_-12dB.mp4	lin	F	AnV	Real	invoice	cleanliness	IH1 N V OY0 S	K L EH1 N L IY0 N IH0 S	0	0.272727
exp1_b2	s074d5f32	52	https://jalimturkexperiment2.s3.us-east-2.amazonaws.com/9c7d859c6af067716a60d890097f24e0.mp4	SEIZURE_JOHN_-12dB.mp4	john	M	AnV	Real	seizure	suture	S IY1 ZH ER0	S UW1 CH ER0	0	0.333333
exp1_b2	s074d5f32	53	https://jalimturkexperiment2.s3.us-east-2.amazonaws.com/39ae0358fcb9fc64593f238ce1a3d37a.mp4	QUIET_JOHN_-12dB.mp4	john	M	AnV	Real	quiet	quietly	K W AY1 AH0 T	K W AY1 AH0 T L IY0	0	0.714286
exp1_b2	s074d5f32	54	https://jalimturkexperiment2.s3.us-east-2.amazonaws.com/adaabb6ed249f33ca710075e9915a111.mp4	Bernice_booth_-12dB.mp4	bernice	F	AnV	FACS	booth	food	B UW1 TH	F UW1 D	0	0.2
exp1_b2	s074d5f32	55	https://jalimturkexperiment2.s3.us-east-2.amazonaws.com/a1efffd4269eb0c127cbd7bd0cca340c.mp4	DEPTH_JOHN_-12dB.mp4	john	M	AnV	Real	depth	depth	D EH1 P TH	D EH1 P TH	1	1
exp1_b2	s074d5f32	56	https://jalimturkexperiment2.s3.us-east-2.amazonaws.com/e02f091911f676f955db7f1c1beef776.mp4	Ettore_monkey_-12dB.mp4	ettore	M	AnV	FACS	monkey	mayonnaise	M AH1 NG K IY0	M EY1 AH0 N EY2 Z	0	0.222222
exp1_b2	s074d5f32	57	https://jalimturkexperiment2.s3.us-east-2.amazonaws.com/5d73c642e4a9988ff5f6426b00abe6f7.mp4	FETCH_LIN_a_-12dB.mp4	lin	F	An	Real	fetch	got	F EH1 CH	G AA1 T	0	0
exp1_b2	s074d5f32	58	https://jalimturkexperiment2.s3.us-east-2.amazonaws.com/5247239ec3f9f4173228a70b70ed5998.mp4	SUGAR_ZACH.mp4	zach	M	target	DNN	sugar	sugar	SH UH1 G ER0	SH UH1 G ER0	1	1
exp1_b2	s074d5f32	59	https://jalimturkexperiment2.s3.us-east-2.amazonaws.com/4052b57426bd68dbf2a3f65edbab3264.mp4	VOUCH_LIN_a_-12dB.mp4	lin	F	An	Real	vouch	mayonnaise	V AW1 CH	M EY1 AH0 N EY2 Z	0	0
exp1_b2	s074d5f32	60	https://jalimturkexperiment2.s3.us-east-2.amazonaws.com/433feb14e90d87635d5a762309b268cc.mp4	THANK_KATE_-12dB.mp4	kate	F	AnV	DNN	thank	danger	TH AE1 NG K	D EY1 N JH ER0	0	0
exp1_b2	s074d5f32	61	https://jalimturkexperiment2.s3.us-east-2.amazonaws.com/d667e58030c556b335997db0fc44ad89.mp4	SHADE_DERRICK.mp4	derrick	M	target	Real	shade	shade	SH EY1 D	SH EY1 D	1	1
exp1_b2	s074d5f32	62	https://jalimturkexperiment2.s3.us-east-2.amazonaws.com/7d24cd0231bbd0a9b5d5d36abaf22c1f.mp4	CASHMERE_KATE_-12dB.mp4	kate	F	AnV	DNN	cashmere	supplier	K AE1 ZH M IH0 R	S AH0 P L AY1 ER0	0	0
exp1_b2	s074d5f32	63	https://jalimturkexperiment2.s3.us-east-2.amazonaws.com/01790f4b067aab9b358b7692a5345b25.mp4	MOUTHS_LIN_-12dB.mp4	lin	F	AnV	Real	mouths	mouth	M AW1 DH Z	M AW1 TH	0	0.4
exp1_b2	s074d5f32	64	https://jalimturkexperiment2.s3.us-east-2.amazonaws.com/e457a02d7e5a846ac4bf3f0a0c9c2365.mp4	Ettore_yellow_-12dB.mp4	ettore	M	AnV	FACS	yellow	donut	Y EH1 L OW0	D OW1 N AH2 T	0	0.125
exp1_b2	s074d5f32	65	https://jalimturkexperiment2.s3.us-east-2.amazonaws.com/8a289fd74a07b27d425393af4e0d0c1b.mp4	Ettore_choice_-12dB.mp4	ettore	M	AnV	FACS	choice	couch	CH OY1 S	K AW1 CH	0	0.2
exp1_b2	s074d5f32	66	https://jalimturkexperiment2.s3.us-east-2.amazonaws.com/fad43b3d41dcb7bb1ecf10cebd13df72.mp4	Bernice_garage_-12dB.mp4	bernice	F	AnV	FACS	garage	collage	G ER0 AA1 ZH	K AH0 L AA1 ZH	0	0.285714
exp1_b2	s074d5f32	67	https://jalimturkexperiment2.s3.us-east-2.amazonaws.com/5baf330d28465fbec0fcac9956a111c1.mp4	JOINING_JAKE_-12dB.mp4	jake	M	AnV	DNN	joining	joining	JH OY1 N IH0 NG	JH OY1 N IH0 NG	1	1
exp1_b2	s074d5f32	68	https://jalimturkexperiment2.s3.us-east-2.amazonaws.com/b6976469068749bf45d86a0e976c95b5.mp4	PAYOFF_LIN_-12dB.mp4	lin	F	AnV	Real	payoff	payoff	P EY1 AO2 F	P EY1 AO2 F	1	1
exp1_b2	s074d5f32	69	https://jalimturkexperiment2.s3.us-east-2.amazonaws.com/e54486da2d0d04e3344001e39b9bbb1d.mp4	OPTION_KATE_-12dB.mp4	kate	F	AnV	DNN	option	option	AA1 P SH AH0 N	AA1 P SH AH0 N	1	1
exp1_b2	s074d5f32	70	https://jalimturkexperiment2.s3.us-east-2.amazonaws.com/b9761c74010399c2802e646a52427136.mp4	Ettore_luau_-12dB.mp4	ettore	M	AnV	FACS	luau	neon	L UW1 AW2	N IY1 AA0 N	0	0
exp1_b2	s074d5f32	71	https://jalimturkexperiment2.s3.us-east-2.amazonaws.com/c2ba0d0e188b18be6925e725765d04d3.mp4	WORE_KATE_-12dB.mp4	kate	F	AnV	DNN	wore	award	W AO1 R	AH0 W AO1 R D	0	0.6
exp1_b2	s074d5f32	72	https://jalimturkexperiment2.s3.us-east-2.amazonaws.com/09f901278c25dca1522c13140b449164.mp4	PLEASURE_LIN_-12dB.mp4	lin	F	AnV	Real	pleasure	pleasure	P L EH1 ZH ER0	P L EH1 ZH ER0	1	1
exp1_b2	s074d5f32	73	https://jalimturkexperiment2.s3.us-east-2.amazonaws.com/082358971a733a9a8d0b946f5ad58640.mp4	PYTHON_KATE_-12dB.mp4	kate	F	AnV	DNN	python	pipeline	P AY1 TH AA0 N	P AY1 P L AY2 N	0	0.375
exp1_b2	sea76a9a7	1	https://jalimturkexperiment2.s3.us-east-2.amazonaws.com/02d9955be4cefe39927afed2abb607d1.mp4	SOOTHING_LIN_-12dB.mp4	lin	F	AnV	Real	soothing	season	S UW1 DH IH0 NG	S IY1 Z AH0 N	0	0.111111
exp1_b2	sea76a9a7	2	https://jalimturkexperiment2.s3.us-east-2.amazonaws.com/d4acf368148c712954dcc495a0c51e29.mp4	Ettore_feathers_-12dB.mp4	ettore	M	AnV	FACS	feathers	heavy	F EH1 DH ER0 Z	HH EH1 V IY0	0	0.125
exp1_b2	sea76a9a7	3	https://jalimturkexperiment2.s3.us-east-2.amazonaws.com/16ae5bd990e416c40604353784ea403e.mp4	Bernice_thoughts_-12dB.mp4	bernice	F	AnV	FACS	thoughts	loss	TH AO1 T S	L AO1 S	0	0.4
exp1_b2	sea76a9a7	4	https://jalimturkexperiment2.s3.us-east-2.amazonaws.com/fe7edb9ba6199159e3f91c05ef458402.mp4	HASH_JOHN_a_-12dB.mp4	john	M	An	Real	hash	couch	HH AE1 SH	K AW1 CH	0	0
exp1_b2	sea76a9a7	5	https://jalimturkexperiment2.s3.us-east-2.amazonaws.com/0394299650cc806aa770acad9b77a6d4.mp4	Ettore_rouge_-12dB.mp4	ettore	M	AnV	FACS	rouge	jewelry	R UW1 ZH	JH UW1 AH0 L R IY0	0	0.285714
exp1_b2	sea76a9a7	6	https://jalimturkexperiment2.s3.us-east-2.amazonaws.com/b9761c74010399c2802e646a52427136.mp4	Ettore_luau_-12dB.mp4	ettore	M	AnV	FACS	luau	nails	L UW1 AW2	N EY1 L Z	0	0.166667
exp1_b2	sea76a9a7	7	https://jalimturkexperiment2.s3.us-east-2.amazonaws.com/1cdf94914aa7961344f18b02d5e78501.mp4	TEACH_ZACH.mp4	zach	M	target	DNN	teach	teach	T IY1 CH	T IY1 CH	1	1
exp1_b2	sea76a9a7	8	https://jalimturkexperiment2.s3.us-east-2.amazonaws.com/b6976469068749bf45d86a0e976c95b5.mp4	PAYOFF_LIN_-12dB.mp4	lin	F	AnV	Real	payoff	hanger	P EY1 AO2 F	HH AE1 NG ER0	0	0
exp1_b2	sea76a9a7	9	https://jalimturkexperiment2.s3.us-east-2.amazonaws.com/3e99d4376a806498904f1765caf2ab03.mp4	SPOUT_LIN_-12dB.mp4	lin	F	AnV	Real	spout	spout	S P AW1 T	S P AW1 T	1	1
exp1_b2	sea76a9a7	10	https://jalimturkexperiment2.s3.us-east-2.amazonaws.com/4052b57426bd68dbf2a3f65edbab3264.mp4	VOUCH_LIN_a_-12dB.mp4	lin	F	An	Real	vouch	spouse	V AW1 CH	S P AW1 S	0	0.166667
exp1_b2	sea76a9a7	11	https://jalimturkexperiment2.s3.us-east-2.amazonaws.com/0b8e649099343fe1a9bb9dbac8f59827.mp4	FIVE_DERRICK.mp4	derrick	M	target	Real	five	five	F AY1 V	F AY1 V	1	1
exp1_b2	sea76a9a7	12	https://jalimturkexperiment2.s3.us-east-2.amazonaws.com/6697439bb59d3adf348da936ebcbffea.mp4	POLISH_LIN_a_-12dB.mp4	lin	F	An	Real	polish	hallway	P AA1 L IH0 SH	HH AO1 L W EY2	0	0.111111
exp1_b2	sea76a9a7	13	https://jalimturkexperiment2.s3.us-east-2.amazonaws.com/d667e58030c556b335997db0fc44ad89.mp4	SHADE_DERRICK.mp4	derrick	M	target	Real	shade	shade	SH EY1 D	SH EY1 D	1	1
exp1_b2	sea76a9a7	14	https://jalimturkexperiment2.s3.us-east-2.amazonaws.com/5d73c642e4a9988ff5f6426b00abe6f7.mp4	FETCH_LIN_a_-12dB.mp4	lin	F	An	Real	fetch	vouch	F EH1 CH	V AW1 CH	0	0.2
exp1_b2	sea76a9a7	15	https://jalimturkexperiment2.s3.us-east-2.amazonaws.com/a1efffd4269eb0c127cbd7bd0cca340c.mp4	DEPTH_JOHN_-12dB.mp4	john	M	AnV	Real	depth	desecrate	D EH1 P TH	D EH0 Z AH0 K R EY1 T	0	0.2
exp1_b2	sea76a9a7	16	https://jalimturkexperiment2.s3.us-east-2.amazonaws.com/08df2f9d3908419b3fc223fdcd549e29.mp4	Bernice_wives_-12dB.mp4	bernice	F	AnV	FACS	wives	wires	W AY1 V Z	W AY1 ER0 Z	0	0.6
exp1_b2	sea76a9a7	17	https://jalimturkexperiment2.s3.us-east-2.amazonaws.com/af83300bad219a5a28724be1a96c767e.mp4	Ettore_poise_-12dB.mp4	ettore	M	AnV	FACS	poise	poison	P OY1 Z	P OY1 Z AH0 N	0	0.6
exp1_b2	sea76a9a7	18	https://jalimturkexperiment2.s3.us-east-2.amazonaws.com/09f901278c25dca1522c13140b449164.mp4	PLEASURE_LIN_-12dB.mp4	lin	F	AnV	Real	pleasure	pleasure	P L EH1 ZH ER0	P L EH1 ZH ER0	1	1
exp1_b2	sea76a9a7	19	https://jalimturkexperiment2.s3.us-east-2.amazonaws.com/b5a5c2da65afc9b501f6678ac934f543.mp4	FUSION_JAKE_-12dB.mp4	jake	M	AnV	DNN	fusion	fusion	F Y UW1 ZH AH0 N	F Y UW1 ZH AH0 N	1	1
exp1_b2	sea76a9a7	20	https://jalimturkexperiment2.s3.us-east-2.amazonaws.com/fad43b3d41dcb7bb1ecf10cebd13df72.mp4	Bernice_garage_-12dB.mp4	bernice	F	AnV	FACS	garage	calage	G ER0 AA1 ZH	K AE1 L AH0 ZH	0	0.125
exp1_b2	sea76a9a7	21	https://jalimturkexperiment2.s3.us-east-2.amazonaws.com/06cffbf34c1075516108ab3a3a5f240e.mp4	Bernice_wormhole_-12dB.mp4	bernice	F	AnV	FACS	wormhole	numerals	W ER1 M HH AO2 L	N UW1 M ER0 AH0 L Z	0	0.3
exp1_b2	sea76a9a7	22	https://jalimturkexperiment2.s3.us-east-2.amazonaws.com/adaabb6ed249f33ca710075e9915a111.mp4	Bernice_booth_-12dB.mp4	bernice	F	AnV	FACS	booth	boogie	B UW1 TH	B UW1 G IY0	0	0.4
exp1_b2	sea76a9a7	23	https://jalimturkexperiment2.s3.us-east-2.amazonaws.com/bed9e65b7a1e43b37da6aad78b5065ef.mp4	WORTHY_JOHN_a_-12dB.mp4	john	M	An	Real	worthy	clothing	W ER1 DH IY0	K L OW1 DH IH0 NG	0	0.111111
exp1_b2	sea76a9a7	24	https://jalimturkexperiment2.s3.us-east-2.amazonaws.com/2bef9dede56e77a08205683ba85757dd.mp4	CASH_KATE_-12dB.mp4	kate	F	AnV	DNN	cash	cash	K AE1 SH	K AE1 SH	1	1
exp1_b2	sea76a9a7	25	https://jalimturkexperiment2.s3.us-east-2.amazonaws.com/45b68b17870a9f3ebd80180711c6bddc.mp4	Bernice_voice_-12dB.mp4	bernice	F	AnV	FACS	voice	oops	V OY1 S	UW1 P S	0	0.2
exp1_b2	sea76a9a7	26	https://jalimturkexperiment2.s3.us-east-2.amazonaws.com/4bf44d3c541721c76bf91041f6767dfd.mp4	BATHE_LIN_a_-12dB.mp4	lin	F	An	Real	bathe	anger	B EY1 DH	AE1 NG G ER0	0	0
exp1_b2	sea76a9a7	27	https://jalimturkexperiment2.s3.us-east-2.amazonaws.com/769ab1aa36d0ccce13590cbbc9b54d3a.mp4	YANK_MARIA.mp4	maria	F	target	FACS	yank	yank	Y AE1 NG K	Y AE1 NG K	1	1
exp1_b2	sea76a9a7	28	https://jalimturkexperiment2.s3.us-east-2.amazonaws.com/7a9019129fe64e111d7375b2c96f62c3.mp4	WEIGHT_JAKE_-12dB.mp4	jake	M	AnV	DNN	weight	dreaming	W EY1 T	D R IY1 M IH0 NG	0	0
exp1_b2	sea76a9a7	29	https://jalimturkexperiment2.s3.us-east-2.amazonaws.com/ce091ff633bd50f9c17876408b61f594.mp4	JAB_JOHN_-12dB.mp4	john	M	AnV	Real	jab	jabbing	JH AE1 B	JH AE1 B IH0 NG	0	0.6
exp1_b2	sea76a9a7	30	https://jalimturkexperiment2.s3.us-east-2.amazonaws.com/c7877ec0610b5638bdf9f941db49fcf0.mp4	JUMBO_JAKE_-12dB.mp4	jake	M	AnV	DNN	jumbo	jumbo	JH AH1 M B OW0	JH AH1 M B OW0	1	1
exp1_b2	sea76a9a7	31	https://jalimturkexperiment2.s3.us-east-2.amazonaws.com/e372b95608e4eaccb6124c1688d9b57e.mp4	ARGUE_MARIA.mp4	maria	F	target	FACS	argue	argue	AA1 R G Y UW0	AA1 R G Y UW0	1	1
exp1_b2	sea76a9a7	32	https://jalimturkexperiment2.s3.us-east-2.amazonaws.com/e7f030569084c6a99e847378be974cc2.mp4	SHOWER_LIN_a_-12dB.mp4	lin	F	An	Real	shower	challenge	SH AW1 ER0	CH AE1 L AH0 N JH	0	0
exp1_b2	sea76a9a7	33	https://jalimturkexperiment2.s3.us-east-2.amazonaws.com/01790f4b067aab9b358b7692a5345b25.mp4	MOUTHS_LIN_-12dB.mp4	lin	F	AnV	Real	mouths	pals	M AW1 DH Z	P AE1 L Z	0	0.142857
exp1_b2	sea76a9a7	34	https://jalimturkexperiment2.s3.us-east-2.amazonaws.com/f99433b18d432da952cee08016269835.mp4	CHIEF_JAKE_-12dB.mp4	jake	M	AnV	DNN	chief	cheap	CH IY1 F	CH IY1 P	0	0.5
exp1_b2	sea76a9a7	35	https://jalimturkexperiment2.s3.us-east-2.amazonaws.com/aa8e75533809e976d9803894185028d7.mp4	CRAB_JAKE_-12dB.mp4	jake	M	AnV	DNN	crab	strap	K R AE1 B	S T R AE1 P	0	0.285714
exp1_b2	sea76a9a7	36	https://jalimturkexperiment2.s3.us-east-2.amazonaws.com/ea2a31cec579bca28607401ec0066fbd.mp4	ETHIC_JOHN_-12dB.mp4	john	M	AnV	Real	ethic	essence	EH1 TH IH0 K	EH1 S AH0 N S	0	0.125
exp1_b2	sea76a9a7	37	https://jalimturkexperiment2.s3.us-east-2.amazonaws.com/ea4c3f6c03defab6828623c8f24f8b5d.mp4	NOISY_JOHN_a_-12dB.mp4	john	M	An	Real	noisy	newsstand	N OY1 Z IY0	N UW1 Z S T AE2 N D	0	0.2
exp1_b2	sea76a9a7	38	https://jalimturkexperiment2.s3.us-east-2.amazonaws.com/9c7d859c6af067716a60d890097f24e0.mp4	SEIZURE_JOHN_-12dB.mp4	john	M	AnV	Real	seizure	seizure	S IY1 ZH ER0	S IY1 ZH ER0	1	1
exp1_b2	sea76a9a7	39	https://jalimturkexperiment2.s3.us-east-2.amazonaws.com/5a21538ca3d4d02605a019727d646757.mp4	THOSE_DERRICK.mp4	derrick	M	target	Real	those	does	DH OW1 Z	D AH1 Z	0	0.2
exp1_b2	sea76a9a7	40	https://jalimturkexperiment2.s3.us-east-2.amazonaws.com/51c313d6998e9ce6f047224b8bfb50be.mp4	ZONING_LIN_-12dB.mp4	lin	F	AnV	Real	zoning	sonia	Z OW1 N IH0 NG	S OW1 N Y AA2	0	0.25
exp1_b2	sea76a9a7	41	https://jalimturkexperiment2.s3.us-east-2.amazonaws.com/8a289fd74a07b27d425393af4e0d0c1b.mp4	Ettore_choice_-12dB.mp4	ettore	M	AnV	FACS	choice	sores	CH OY1 S	S AO1 R Z	0	0.166667
exp1_b2	sea76a9a7	42	https://jalimturkexperiment2.s3.us-east-2.amazonaws.com/a52b08f09c21e726ac9600eec605330a.mp4	WATCHDOG_JOHN_a_-12dB.mp4	john	M	An	Real	watchdog	washrag	W AA1 CH D AO2 G	W AA1 SH R AE1 G	0	0.333333
exp1_b2	sea76a9a7	43	https://jalimturkexperiment2.s3.us-east-2.amazonaws.com/9b9653ef5ccfe7e6c4f0a78aa92b8232.mp4	VERSION_JOHN_-12dB.mp4	john	M	AnV	Real	version	excursion	V ER1 ZH AH0 N	IH0 K S K ER1 ZH AH0 N	0	0.444444
exp1_b2	sea76a9a7	44	https://jalimturkexperiment2.s3.us-east-2.amazonaws.com/eb61e1cae25546cf8a5112e3e72813eb.mp4	BUTCHER_ZACH.mp4	zach	M	target	DNN	butcher	butcher	B UH1 CH ER0	B UH1 CH ER0	1	1
exp1_b2	sea76a9a7	45	https://jalimturkexperiment2.s3.us-east-2.amazonaws.com/6eeb2e107ca01c33293cfd68f43363ba.mp4	AMNESIA_JOHN_a_-12dB.mp4	john	M	An	Real	amnesia	leisure	AE0 M N IY1 ZH AH0	L EH1 ZH ER0	0	0.111111
exp1_b2	sea76a9a7	46	https://jalimturkexperiment2.s3.us-east-2.amazonaws.com/3ba371a39d070bddfe54f036163581d4.mp4	INVOICE_LIN_-12dB.mp4	lin	F	AnV	Real	invoice	fainting	IH1 N V OY0 S	F EY1 N T IH0 NG	0	0.222222
exp1_b2	sea76a9a7	47	https://jalimturkexperiment2.s3.us-east-2.amazonaws.com/39ae0358fcb9fc64593f238ce1a3d37a.mp4	QUIET_JOHN_-12dB.mp4	john	M	AnV	Real	quiet	rise	K W AY1 AH0 T	R AY1 Z	0	0.142857
exp1_b2	sea76a9a7	48	https://jalimturkexperiment2.s3.us-east-2.amazonaws.com/082358971a733a9a8d0b946f5ad58640.mp4	PYTHON_KATE_-12dB.mp4	kate	F	AnV	DNN	python	piper	P AY1 TH AA0 N	P AY1 P ER0	0	0.285714
exp1_b2	sea76a9a7	49	https://jalimturkexperiment2.s3.us-east-2.amazonaws.com/39a85da92b4b9d06f148cae33b38f468.mp4	EYEBROW_MARIA.mp4	maria	F	target	FACS	eyebrow	eyebrow	AY1 B R AW2	AY1 B R AW2	1	1
exp1_b2	sea76a9a7	50	https://jalimturkexperiment2.s3.us-east-2.amazonaws.com/ccfbba04777da0255b037dc11b17ff39.mp4	ALTHOUGH_KATE_-12dB.mp4	kate	F	AnV	DNN	although	mackerel	AO2 L DH OW1	M AE1 K ER0 AH0 L	0	0.111111
exp1_b2	sea76a9a7	51	https://jalimturkexperiment2.s3.us-east-2.amazonaws.com/0b020804f9691c6bd9bff273025d0275.mp4	COWBOY_JOHN_a_-12dB.mp4	john	M	An	Real	cowboy	open	K AW1 B OY2	OW1 P AH0 N	0	0
exp1_b2	sea76a9a7	52	https://jalimturkexperiment2.s3.us-east-2.amazonaws.com/e15e419b98c5122cc6a5d4c3e611150d.mp4	Bernice_youth_-12dB.mp4	bernice	F	AnV	FACS	youth	beauty	Y UW1 TH	B Y UW1 T IY0	0	0.333333
exp1_b2	sea76a9a7	53	https://jalimturkexperiment2.s3.us-east-2.amazonaws.com/e02f091911f676f955db7f1c1beef776.mp4	Ettore_monkey_-12dB.mp4	ettore	M	AnV	FACS	monkey	monkey	M AH1 NG K IY0	M AH1 NG K IY0	1	1
exp1_b2	sea76a9a7	54	https://jalimturkexperiment2.s3.us-east-2.amazonaws.com/e54486da2d0d04e3344001e39b9bbb1d.mp4	OPTION_KATE_-12dB.mp4	kate	F	AnV	DNN	option	option	AA1 P SH AH0 N	AA1 P SH AH0 N	1	1
exp1_b2	sea76a9a7	55	https://jalimturkexperiment2.s3.us-east-2.amazonaws.com/2af190a1437c1efa684d4f5b018501af.mp4	OYSTER_JAKE_-12dB.mp4	jake	M	AnV	DNN	oyster	closepin	OY1 S T ER0	K L OW1 S P IH0 N	0	0.1
exp1_b2	sea76a9a7	56	https://jalimturkexperiment2.s3.us-east-2.amazonaws.com/c2ba0d0e188b18be6925e725765d04d3.mp4	WORE_KATE_-12dB.mp4	kate	F	AnV	DNN	wore	award	W AO1 R	AH0 W AO1 R D	0	0.6
exp1_b2	sea76a9a7	57	https://jalimturkexperiment2.s3.us-east-2.amazonaws.com/f820a8e2aaceed1a02680e786d47d0c8.mp4	WAGE_JOHN_-12dB.mp4	john	M	AnV	Real	wage	rage	W EY1 JH	R EY1 JH	0	0.5
exp1_b2	sea76a9a7	58	https://jalimturkexperiment2.s3.us-east-2.amazonaws.com/e4c48bd26d2ff3cbefd151292131a0d8.mp4	Ettore_loathe_-12dB.mp4	ettore	M	AnV	FACS	loathe	doing	L OW1 DH	D UW1 IH0 NG	0	0
exp1_b2	sea76a9a7	59	https://jalimturkexperiment2.s3.us-east-2.amazonaws.com/504a342bab040ed041d8a0898185009f.mp4	HEAVY_KATE_-12dB.mp4	kate	F	AnV	DNN	heavy	temper	HH EH1 V IY0	T EH1 M P ER0	0	0.125
exp1_b2	sea76a9a7	60	https://jalimturkexperiment2.s3.us-east-2.amazonaws.com/00ec48165769374794a780900211e0ae.mp4	GAUGE_JOHN_a_-12dB.mp4	john	M	An	Real	gauge	huge	G EY1 JH	HH Y UW1 JH	0	0.166667
exp1_b2	sea76a9a7	61	https://jalimturkexperiment2.s3.us-east-2.amazonaws.com/3e224c32a818f33505179d66c2e3f9a4.mp4	THEME_LIN_a_-12dB.mp4	lin	F	An	Real	theme	things	TH IY1 M	TH IH1 NG Z	0	0.166667
exp1_b2	sea76a9a7	62	https://jalimturkexperiment2.s3.us-east-2.amazonaws.com/d59d0f0292c4c8ac0fa6928d7cee2f67.mp4	WITH_LIN_a_-12dB.mp4	lin	F	An	Real	with	clear	W IH1 TH	K L IH1 R	0	0.166667
exp1_b2	sea76a9a7	63	https://jalimturkexperiment2.s3.us-east-2.amazonaws.com/5247239ec3f9f4173228a70b70ed5998.mp4	SUGAR_ZACH.mp4	zach	M	target	DNN	sugar	sugar	SH UH1 G ER0	SH UH1 G ER0	1	1
exp1_b2	sea76a9a7	64	https://jalimturkexperiment2.s3.us-east-2.amazonaws.com/d45d44455bec2d15ad882222ef5eba49.mp4	PUSH_JOHN_a_-12dB.mp4	john	M	An	Real	push	torch	P UH1 SH	T AO1 R CH	0	0
exp1_b2	sea76a9a7	65	https://jalimturkexperiment2.s3.us-east-2.amazonaws.com/e457a02d7e5a846ac4bf3f0a0c9c2365.mp4	Ettore_yellow_-12dB.mp4	ettore	M	AnV	FACS	yellow	yogurt	Y EH1 L OW0	Y OW1 G ER0 T	0	0.285714
exp1_b2	sea76a9a7	66	https://jalimturkexperiment2.s3.us-east-2.amazonaws.com/433feb14e90d87635d5a762309b268cc.mp4	THANK_KATE_-12dB.mp4	kate	F	AnV	DNN	thank	strange	TH AE1 NG K	S T R EY1 N JH	0	0
exp1_b2	sea76a9a7	67	https://jalimturkexperiment2.s3.us-east-2.amazonaws.com/de0dba953429924686f46da0bf475b91.mp4	MOTH_LIN_a_-12dB.mp4	lin	F	An	Real	moth	dogs	M AO1 TH	D AA1 G Z	0	0
exp1_b2	sea76a9a7	68	https://jalimturkexperiment2.s3.us-east-2.amazonaws.com/5091545194dd99cdd75352c636dfd8b7.mp4	MATURE_LIN_-12dB.mp4	lin	F	AnV	Real	mature	butcher	M AH0 CH UH1 R	B UH1 CH ER0	0	0.285714
exp1_b2	sea76a9a7	69	https://jalimturkexperiment2.s3.us-east-2.amazonaws.com/7d24cd0231bbd0a9b5d5d36abaf22c1f.mp4	CASHMERE_KATE_-12dB.mp4	kate	F	AnV	DNN	cashmere	climber	K AE1 ZH M IH0 R	K L AY1 M ER0	0	0.222222
exp1_b2	sea76a9a7	70	https://jalimturkexperiment2.s3.us-east-2.amazonaws.com/f74cb63809576a2a683942416fd4ccda.mp4	Bernice_pathway_-12dB.mp4	bernice	F	AnV	FACS	pathway	calendar	P AE1 TH W EY2	K AE1 L AH0 N D ER0	0	0.0909091
exp1_b2	sea76a9a7	71	https://jalimturkexperiment2.s3.us-east-2.amazonaws.com/2a161a6150341f663d647dd2836a2e7a.mp4	ECHOES_JOHN_-12dB.mp4	john	M	AnV	Real	echoes	roses	EH1 K OW0 Z	R OW1 Z IH0 Z	0	0.285714
exp1_b2	sea76a9a7	72	https://jalimturkexperiment2.s3.us-east-2.amazonaws.com/5baf330d28465fbec0fcac9956a111c1.mp4	JOINING_JAKE_-12dB.mp4	jake	M	AnV	DNN	joining	jewelry	JH OY1 N IH0 NG	JH UW1 AH0 L R IY0	0	0.1
exp1_b2	sea76a9a7	73	https://jalimturkexperiment2.s3.us-east-2.amazonaws.com/d7d579dfc411a8060f7fdbb716bedaf7.mp4	HOIST_JAKE_-12dB.mp4	jake	M	AnV	DNN	hoist	woods	HH OY1 S T	W UH1 D Z	0	0
exp1_b2	s2041365f	1	https://jalimturkexperiment2.s3.us-east-2.amazonaws.com/f99433b18d432da952cee08016269835.mp4	CHIEF_JAKE_-12dB.mp4	jake	M	AnV	DNN	chief	machine	CH IY1 F	M AH0 SH IY1 N	0	0.142857
exp1_b2	s2041365f	2	https://jalimturkexperiment2.s3.us-east-2.amazonaws.com/02d9955be4cefe39927afed2abb607d1.mp4	SOOTHING_LIN_-12dB.mp4	lin	F	AnV	Real	soothing	soothing	S UW1 DH IH0 NG	S UW1 DH IH0 NG	1	1
exp1_b2	s2041365f	3	https://jalimturkexperiment2.s3.us-east-2.amazonaws.com/082358971a733a9a8d0b946f5ad58640.mp4	PYTHON_KATE_-12dB.mp4	kate	F	AnV	DNN	python	python	P AY1 TH AA0 N	P AY1 TH AA0 N	1	1
exp1_b2	s2041365f	4	https://jalimturkexperiment2.s3.us-east-2.amazonaws.com/7d24cd0231bbd0a9b5d5d36abaf22c1f.mp4	CASHMERE_KATE_-12dB.mp4	kate	F	AnV	DNN	cashmere	bridge	K AE1 ZH M IH0 R	B R IH1 JH	0	0.25
exp1_b2	s2041365f	5	https://jalimturkexperiment2.s3.us-east-2.amazonaws.com/a52b08f09c21e726ac9600eec605330a.mp4	WATCHDOG_JOHN_a_-12dB.mp4	john	M	An	Real	watchdog	watchmen	W AA1 CH D AO2 G	W AA1 CH M EH0 N	0	0.333333
exp1_b2	s2041365f	6	https://jalimturkexperiment2.s3.us-east-2.amazonaws.com/5091545194dd99cdd75352c636dfd8b7.mp4	MATURE_LIN_-12dB.mp4	lin	F	AnV	Real	mature	mature	M AH0 CH UH1 R	M AH0 CH UH1 R	1	1
exp1_b2	s2041365f	7	https://jalimturkexperiment2.s3.us-east-2.amazonaws.com/ea4c3f6c03defab6828623c8f24f8b5d.mp4	NOISY_JOHN_a_-12dB.mp4	john	M	An	Real	noisy	loosely	N OY1 Z IY0	L UW1 S L IY0	0	0.125
exp1_b2	s2041365f	8	https://jalimturkexperiment2.s3.us-east-2.amazonaws.com/b9761c74010399c2802e646a52427136.mp4	Ettore_luau_-12dB.mp4	ettore	M	AnV	FACS	luau	around	L UW1 AW2	ER0 AW1 N D	0	0.166667
exp1_b2	s2041365f	9	https://jalimturkexperiment2.s3.us-east-2.amazonaws.com/2bef9dede56e77a08205683ba85757dd.mp4	CASH_KATE_-12dB.mp4	kate	F	AnV	DNN	cash	cash	K AE1 SH	K AE1 SH	1	1
exp1_b2	s2041365f	10	https://jalimturkexperiment2.s3.us-east-2.amazonaws.com/3e99d4376a806498904f1765caf2ab03.mp4	SPOUT_LIN_-12dB.mp4	lin	F	AnV	Real	spout	spouse	S P AW1 T	S P AW1 S	0	0.6
exp1_b2	s2041365f	11	https://jalimturkexperiment2.s3.us-east-2.amazonaws.com/fad43b3d41dcb7bb1ecf10cebd13df72.mp4	Bernice_garage_-12dB.mp4	bernice	F	AnV	FACS	garage	garage	G ER0 AA1 ZH	G ER0 AA1 ZH	1	1
exp1_b2	s2041365f	12	https://jalimturkexperiment2.s3.us-east-2.amazonaws.com/06cffbf34c1075516108ab3a3a5f240e.mp4	Bernice_wormhole_-12dB.mp4	bernice	F	AnV	FACS	wormhole	whirlpool	W ER1 M HH AO2 L	W ER1 L P UW2 L	0	0.333333
exp1_b2	s2041365f	13	https://jalimturkexperiment2.s3.us-east-2.amazonaws.com/ccfbba04777da0255b037dc11b17ff39.mp4	ALTHOUGH_KATE_-12dB.mp4	kate	F	AnV	DNN	although	go	AO2 L DH OW1	G OW1	0	0.2
exp1_b2	s2041365f	14	https://jalimturkexperiment2.s3.us-east-2.amazonaws.com/e457a02d7e5a846ac4bf3f0a0c9c2365.mp4	Ettore_yellow_-12dB.mp4	ettore	M	AnV	FACS	yellow	down	Y EH1 L OW0	D AW1 N	0	0
exp1_b2	s2041365f	15	https://jalimturkexperiment2.s3.us-east-2.amazonaws.com/b6976469068749bf45d86a0e976c95b5.mp4	PAYOFF_LIN_-12dB.mp4	lin	F	AnV	Real	payoff	payoff	P EY1 AO2 F	P EY1 AO2 F	1	1
exp1_b2	s2041365f	16	https://jalimturkexperiment2.s3.us-east-2.amazonaws.com/5a21538ca3d4d02605a019727d646757.mp4	THOSE_DERRICK.mp4	derrick	M	target	Real	those	those	DH OW1 Z	DH OW1 Z	1	1
exp1_b2	s2041365f	17	https://jalimturkexperiment2.s3.us-east-2.amazonaws.com/0b020804f9691c6bd9bff273025d0275.mp4	COWBOY_JOHN_a_-12dB.mp4	john	M	An	Real	cowboy	will	K AW1 B OY2	W IH1 L	0	0
exp1_b2	s2041365f	18	https://jalimturkexperiment2.s3.us-east-2.amazonaws.com/ce091ff633bd50f9c17876408b61f594.mp4	JAB_JOHN_-12dB.mp4	john	M	AnV	Real	jab	jab	JH AE1 B	JH AE1 B	1	1
exp1_b2	s2041365f	19	https://jalimturkexperiment2.s3.us-east-2.amazonaws.com/9c7d859c6af067716a60d890097f24e0.mp4	SEIZURE_JOHN_-12dB.mp4	john	M	AnV	Real	seizure	injure	S IY1 ZH ER0	IH1 N JH ER0	0	0.142857
exp1_b2	s2041365f	20	https://jalimturkexperiment2.s3.us-east-2.amazonaws.com/0b8e649099343fe1a9bb9dbac8f59827.mp4	FIVE_DERRICK.mp4	derrick	M	target	Real	five	five	F AY1 V	F AY1 V	1	1
exp1_b2	s2041365f	21	https://jalimturkexperiment2.s3.us-east-2.amazonaws.com/d7d579dfc411a8060f7fdbb716bedaf7.mp4	HOIST_JAKE_-12dB.mp4	jake	M	AnV	DNN	hoist	wits	HH OY1 S T	W IH1 T S	0	0.333333
exp1_b2	s2041365f	22	https://jalimturkexperiment2.s3.us-east-2.amazonaws.com/bed9e65b7a1e43b37da6aad78b5065ef.mp4	WORTHY_JOHN_a_-12dB.mp4	john	M	An	Real	worthy	foreign	W ER1 DH IY0	F AO1 R AH0 N	0	0
exp1_b2	s2041365f	23	https://jalimturkexperiment2.s3.us-east-2.amazonaws.com/eb61e1cae25546cf8a5112e3e72813eb.mp4	BUTCHER_ZACH.mp4	zach	M	target	DNN	butcher	butcher	B UH1 CH ER0	B UH1 CH ER0	1	1
exp1_b2	s2041365f	24	https://jalimturkexperiment2.s3.us-east-2.amazonaws.com/16ae5bd990e416c40604353784ea403e.mp4	Bernice_thoughts_-12dB.mp4	bernice	F	AnV	FACS	thoughts	loss	TH AO1 T S	L AO1 S	0	0.4
exp1_b2	s2041365f	25	https://jalimturkexperiment2.s3.us-east-2.amazonaws.com/b5a5c2da65afc9b501f6678ac934f543.mp4	FUSION_JAKE_-12dB.mp4	jake	M	AnV	DNN	fusion	gym	F Y UW1 ZH AH0 N	JH IH1 M	0	0
exp1_b2	s2041365f	26	https://jalimturkexperiment2.s3.us-east-2.amazonaws.com/5247239ec3f9f4173228a70b70ed5998.mp4	SUGAR_ZACH.mp4	zach	M	target	DNN	sugar	sugar	SH UH1 G ER0	SH UH1 G ER0	1	1
exp1_b2	s2041365f	27	https://jalimturkexperiment2.s3.us-east-2.amazonaws.com/4bf44d3c541721c76bf91041f6767dfd.mp4	BATHE_LIN_a_-12dB.mp4	lin	F	An	Real	bathe	free	B EY1 DH	F R IY1	0	0
exp1_b2	s2041365f	28	https://jalimturkexperiment2.s3.us-east-2.amazonaws.com/3e224c32a818f33505179d66c2e3f9a4.mp4	THEME_LIN_a_-12dB.mp4	lin	F	An	Real	theme	please	TH IY1 M	P L IY1 Z	0	0.166667
[truncated: 2,454 more rows]

## Sheet: hayden1950
CMUPhoneme	PercentageOccurrence
AA	1.8
AE	3.09
AH	9.96
AO	1.02
AW	0.64
AY	1.46
B	1.65
CH	0.53
D	3.21
DH	3.35
EH	2.03
ER	0
EY	1.94
F	1.61
G	1.14
HH	1.11
IH	9.75
IY	1.66
JH	0.5
K	2.98
L	3.65
M	2.87
N	7.95
NG	0.8
OW	1.49
OY	0.06
P	2.25
R	7.1
S	4.89
SH	0.87
T	7.59
TH	0.44
UH	0.99
UW	1.52
V	2.33
W	2.14
Y	1.2
Z	2.36
ZH	0.03
