# Supplementary material for: Synthetic faces generated with the facial action coding system or deep neural networks improve speech-in-noise perception, but not as much as real faces
Source: Front Neurosci. 2024 May 9;18:1379988. doi: 10.3389/fnins.2024.1379988 (PMC11111898; doi:10.3389/fnins.2024.1379988)
Supplement: Supplementary file 2 [file Data_Sheet_1.zip]

Archive with 2 entries (2 files):
- full_results_real_vs_syn copy.html
- __MACOSX/._full_results_real_vs_syn copy.html
